# Supplementary material for: RNAi-based small molecule repositioning reveals clinically approved urea-based kinase inhibitors as broadly active antivirals
Source: PLoS Pathog. 2019 Mar 18;15(3):e1007601. doi: 10.1371/journal.ppat.1007601 (PMC6422253; doi:10.1371/journal.ppat.1007601)
Supplement: S2 Table — (XLSX) [file ppat.1007601.s014.xlsx]

## Sheet: Table S2
Table S2: Result of virus replication siRNA screen on siRNA level
Gene ID	Gene Symbol	siRNA ID	Virus replication [POC]
			WSN	PAN	VN	THW
22848	AAK1	siRNA#1	65.492	1.372	0.296	0.056
22848	AAK1	siRNA#2	28.203	43.922	42.067	46.324
14	AAMP	siRNA#1	89.216	83.025	188.62	111.809
14	AAMP	siRNA#2	16.401	33.958	34.075	12.86
14	AAMP	siRNA#3	1.351	10.427	2.216	0.556
14	AAMP	siRNA#4	38.903	30.842	13.218	11.967
9625	AATK	siRNA#1	78.342	110.023	475.876	106.776
9625	AATK	siRNA#2	1.642	1.475	4.056	1.245
19	ABCA1	siRNA#1	49.095	62.564	21.808	80.114
19	ABCA1	siRNA#2	57.648	36.888	43.342	24.376
19	ABCA1	siRNA#3	87.737	96.272	109.453	106.253
23456	ABCB10	siRNA#1	97.868	113.156	101.051	107.871
23456	ABCB10	siRNA#2	64.465	40.038	19.626	4.867
23456	ABCB10	siRNA#3	57.729	76.839	13.238	61.025
23456	ABCB10	siRNA#4	47.541	39.831	42.041	85.725
368	ABCC6	siRNA#1	97.73	87.345	100.515	56.114
25	ABL1	siRNA#1	99.234	9.953	36.809	40.72
25	ABL1	siRNA#2	106.308	45.101	14.075	79.947
27	ABL2	siRNA#1	54.617	22.754	31.386	18.576
27	ABL2	siRNA#2	59.661	8.758	3.886	2.34
31	ACACA	siRNA#1	51.697	25.396	5.888	48.679
31	ACACA	siRNA#2	71.388	104.551	68.99	128.205
87	ACTN1	siRNA#1	85.557	105.279	88.649	33.128
87	ACTN1	siRNA#2	98.915	101.066	112.496	77.215
87	ACTN1	siRNA#3	70.27	68.582	60.728	51.015
87	ACTN1	siRNA#4	39.419	72.585	144.071	12.476
90	ACVR1	siRNA#1	101.109	51.345	112.908	67.309
90	ACVR1	siRNA#2	51.061	27.048	20.553	4.538
91	ACVR1B	siRNA#1	4.551	50.391	13.639	7.326
91	ACVR1B	siRNA#2	60.06	77.992	86.028	131.617
130399	ACVR1C	siRNA#1	51.97	52.968	28.079	25.523
130399	ACVR1C	siRNA#2	100.083	109.243	51.629	114.191
130399	ACVR1C	siRNA#3	81.232	44.086	62.428	51.816
130399	ACVR1C	siRNA#4	28.745	74.497	48.728	57.655
92	ACVR2A	siRNA#1	102.805	100.328	85.524	63.279
92	ACVR2A	siRNA#2	31.75	58.81	7.806	3.273
93	ACVR2B	siRNA#1	96.08	54.093	93.668	114.602
93	ACVR2B	siRNA#2	103.482	59.12	82.751	37.851
94	ACVRL1	siRNA#1	67.677	98.325	39.346	67.04
11033	ADAP1	siRNA#1	76.186	41.308	19.38	13.444
11033	ADAP1	siRNA#2	29.569	62.875	15.267	24.165
11033	ADAP1	siRNA#3	102.667	123.719	164.295	30.386
57143	ADCK1	siRNA#1	64.897	31.408	4.859	1.947
57143	ADCK1	siRNA#2	100.325	85.537	74.446	74.816
90956	ADCK2	siRNA#1	60.724	73.649	69.234	19.392
90956	ADCK2	siRNA#2	118.725	36.285	99.471	177.271
56997	ADCK3	siRNA#1	89.114	46.845	69.401	51.23
56997	ADCK3	siRNA#2	39.263	75.944	44.92	64.631
79934	ADCK4	siRNA#1	80.915	26.061	10.205	51.551
79934	ADCK4	siRNA#2	87.582	93.757	114.697	74.185
203054	ADCK5	siRNA#1	2.862	5.848	3.016	1.774
132	ADK	siRNA#1	1.149	1.623	0.235	0.148
156	ADRBK1	siRNA#1	63.593	77.3	43.018	36.421
156	ADRBK1	siRNA#2	57.752	16.713	28.529	28.372
157	ADRBK2	siRNA#1	125.278	112.009	280.993	76.063
157	ADRBK2	siRNA#2	68.82	34.207	27.543	42.402
11047	ADRM1	siRNA#1	79.439	73.685	32.763	85.205
11047	ADRM1	siRNA#2	49.896	29.562	14.149	1.847
11047	ADRM1	siRNA#3	85.04	110.951	52.636	122.637
11047	ADRM1	siRNA#4	73.994	87.962	31.553	114.58
119016	AGAP4	siRNA#1	38.174	35.259	34.195	11.75
119016	AGAP4	siRNA#2	115.609	73.273	146.772	70.823
119016	AGAP4	siRNA#3	11.979	41.845	20.686	46.309
10768	AHCYL1	siRNA#1	74.677	100.781	46.828	39.796
10768	AHCYL1	siRNA#2	73.145	99.293	121.573	7.151
10768	AHCYL1	siRNA#3	73.881	66.969	49.435	42.837
51390	AIG1	siRNA#1	91.981	90.708	23.952	107.29
51390	AIG1	siRNA#2	89.098	17.591	6.687	29.579
51390	AIG1	siRNA#3	79.083	93.724	40.822	86.034
203	AK1	siRNA#1	30.45	31.019	1.383	25.672
203	AK1	siRNA#2	67.257	23.911	24.723	50.17
204	AK2	siRNA#1	128.403	84.677	57.177	26.213
50808	AK3	siRNA#1	51.72	22.768	62.034	25.496
50808	AK3	siRNA#2	66.175	53.491	104.198	39.524
205	AK4	siRNA#1	1.475	15.542	3.775	4.744
205	AK4	siRNA#2	95.321	89.758	7.542	24.783
26289	AK5	siRNA#1	92.976	109.793	100.345	76.535
122481	AK7	siRNA#1	82.765	104.102	68.842	86.587
122481	AK7	siRNA#2	87.6	84.21	87.405	130.899
8165	AKAP1	siRNA#1	95.311	41.31	140.484	30.137
11216	AKAP10	siRNA#1	74.286	38.535	26.27	14.506
11216	AKAP10	siRNA#2	39.231	74.822	52.242	89.638
11215	AKAP11	siRNA#1	107.164	45.325	30.41	20.915
11215	AKAP11	siRNA#2	72.932	87.518	25.821	119.072
9590	AKAP12	siRNA#1	62.22	63.052	20.867	4.063
11214	AKAP13	siRNA#1	69.129	57.645	121.601	69.515
11214	AKAP13	siRNA#2	36.888	2.31	0.773	0.263
158798	AKAP14	siRNA#1	61.181	17.637	28.872	13.454
158798	AKAP14	siRNA#2	136.327	107.744	49.959	88.445
10566	AKAP3	siRNA#1	21.062	7.107	4.742	1.072
8852	AKAP4	siRNA#1	65.739	44.485	83.798	30.639
8852	AKAP4	siRNA#2	74.253	60.308	7.18	5.81
9495	AKAP5	siRNA#1	42.76	28.947	14.455	9.258
9495	AKAP5	siRNA#2	69.698	73.071	45.503	166.729
9472	AKAP6	siRNA#1	57.902	48.146	75.057	46.814
9472	AKAP6	siRNA#2	56.535	36.093	66.115	49.321
10270	AKAP8	siRNA#1	48.62	79.215	200.267	19.129
10270	AKAP8	siRNA#2	80.626	14.157	0.412	2.671
26993	AKAP8L	siRNA#1	63.466	61.417	41.477	73.148
26993	AKAP8L	siRNA#2	91.811	37.088	13.414	65.218
10142	AKAP9	siRNA#1	46.831	4.514	14.248	0.661
1109	AKR1C4	siRNA#1	33.649	2.887	12.837	7.685
1109	AKR1C4	siRNA#2	93.818	116.782	105.456	104.64
1109	AKR1C4	siRNA#3	67.405	69.952	170.026	88.949
1109	AKR1C4	siRNA#4	44.648	44.688	9.518	38.529
207	AKT1	siRNA#1	26.35	99.997	13.399	42.428
207	AKT1	siRNA#2	40.774	5.309	2.022	2.413
208	AKT2	siRNA#1	69.047	20.714	29.934	1.525
208	AKT2	siRNA#2	69.198	47.797	31.082	5.214
10000	AKT3	siRNA#1	72.72	41.043	86.441	36.283
10000	AKT3	siRNA#2	10.027	13.424	4.236	22.081
126133	ALDH16A1	siRNA#1	36.27	25.239	9.791	11.354
126133	ALDH16A1	siRNA#2	86.865	100.115	56.717	135.93
126133	ALDH16A1	siRNA#3	72.661	104.189	38.774	65.826
126133	ALDH16A1	siRNA#4	59.984	52.551	9.651	18.71
501	ALDH7A1	siRNA#1	103.034	116.833	91.102	93.485
501	ALDH7A1	siRNA#2	28.686	20.31	1.686	0.162
501	ALDH7A1	siRNA#3	7.724	52.424	14.587	19.687
238	ALK	siRNA#1	9.536	50.46	79.268	15.398
238	ALK	siRNA#2	121.897	62.379	106.861	95.683
80216	ALPK1	siRNA#1	81.493	35.792	4.884	18.275
80216	ALPK1	siRNA#2	26.378	11.466	7.602	5.212
115701	ALPK2	siRNA#1	82.362	102.926	66.152	104.013
115701	ALPK2	siRNA#2	109.623	105.943	179.213	116.071
57538	ALPK3	siRNA#1	35.023	41.079	54.569	17.87
57538	ALPK3	siRNA#2	93.315	81.072	28.5	39.905
60529	ALX4	siRNA#1	4.001	32.129	34.706	0.768
60529	ALX4	siRNA#2	90.571	89.37	49.975	36.443
60529	ALX4	siRNA#3	24.903	30.642	6.974	7.974
60529	ALX4	siRNA#4	92.948	57.515	86.45	21.333
81693	AMN	siRNA#1	108.913	138.706	170.942	200.869
81693	AMN	siRNA#2	97.872	104.259	111.265	114.054
81693	AMN	siRNA#3	9.011	30.261	6.69	1.253
81693	AMN	siRNA#4	76.37	132.312	174.898	150.343
255239	ANKK1	siRNA#1	0.031	0.021	0.036	0.029
255239	ANKK1	siRNA#2	111.321	111.678	72.688	62.824
255239	ANKK1	siRNA#3	55.611	23.841	42.878	51.097
255239	ANKK1	siRNA#4	40.426	46.308	12.483	50.04
253650	ANKRD18A	siRNA#1	76.663	3.077	31.017	5.649
253650	ANKRD18A	siRNA#2	76.782	15.565	18.439	10.544
253650	ANKRD18A	siRNA#3	71.515	63.533	21.366	112.948
253650	ANKRD18A	siRNA#4	83.824	83.14	27.181	50.727
91369	ANKRD40	siRNA#1	94.606	62.916	41.765	115.288
91369	ANKRD40	siRNA#2	40.737	41.562	38.168	118.241
1173	AP2M1	siRNA#1	20.191	7.753	3.355	5.902
1173	AP2M1	siRNA#2	0.854	3.594	1.348	0.586
1173	AP2M1	siRNA#3	1.601	8.985	3.095	1.538
1173	AP2M1	siRNA#4	10.067	14.367	3.778	1.501
54518	APBB1IP	siRNA#1	14.509	0.94	5.788	11.081
54518	APBB1IP	siRNA#2	23.946	67.796	48.524	70.328
54518	APBB1IP	siRNA#3	69.816	52.976	15.393	114.418
10297	APC2	siRNA#1	46.901	41.865	20.434	15.288
10297	APC2	siRNA#2	99.576	63.322	78.573	56.226
10297	APC2	siRNA#3	102.732	73.145	22.824	110.406
10297	APC2	siRNA#4	86.58	79.009	30.074	93.103
353	APRT	siRNA#1	71.722	49.233	42.455	75.292
353	APRT	siRNA#2	91.959	74.91	168.497	85.999
353	APRT	siRNA#3	87.901	60.33	97.771	121.107
369	ARAF	siRNA#1	90.053	30.421	22.249	104.732
369	ARAF	siRNA#2	85.31	39.414	66.204	10.374
372	ARCN1	siRNA#1	0.012	0.26	0.041	0.148
8260	ARD1A	siRNA#1	31.971	28.585	52.131	99.296
23092	ARHGAP26	siRNA#1	65.823	75.228	29.242	69.646
23092	ARHGAP26	siRNA#2	69.486	81.234	214.938	93.441
340485	ASAH3L	siRNA#1	92.899	87.824	100.034	141.502
340485	ASAH3L	siRNA#2	39.067	47.524	1.91	98.891
443	ASPA	siRNA#1	91.152	89.361	211.731	122.333
443	ASPA	siRNA#2	81.174	102.56	116.597	150.114
443	ASPA	siRNA#3	13.842	48.798	22.473	31.96
85300	ATCAY	siRNA#1	35.967	99.955	66.844	126.668
85300	ATCAY	siRNA#2	81.5	33.818	105.463	106.198
85300	ATCAY	siRNA#3	54.316	43.512	23.023	111.55
85300	ATCAY	siRNA#4	0.177	5.045	0.466	1.832
472	ATM	siRNA#1	30.635	0.469	0.209	7.303
472	ATM	siRNA#2	83.047	58.322	32.239	59.569
57194	ATP10A	siRNA#1	98.3225	77.642	20.2795	41.967
57194	ATP10A	siRNA#2	84.449	82.412	46.381	33.138
57194	ATP10A	siRNA#3	51.1	75.935	114.056	132.328
57194	ATP10A	siRNA#4	57.89	51.564	89.046	27.253
477	ATP1A2	siRNA#1	94.956	116.129	111.253	40.613
477	ATP1A2	siRNA#2	93.498	73.718	103.594	75.562
477	ATP1A2	siRNA#3	0.122	0.028	0.036	0.041
27032	ATP2C1	siRNA#1	82.102	37.28	21.048	44.764
27032	ATP2C1	siRNA#2	58.583	65.009	69.598	64.717
27032	ATP2C1	siRNA#3	83.94	64.722	45.082	123.389
27032	ATP2C1	siRNA#4	1.486	12.07	4.332	23.04
537	ATP6AP1	siRNA#1	42.247	38.854	96.639	18.356
537	ATP6AP1	siRNA#2	85.807	4.587	104.042	0.039
10159	ATP6AP2	siRNA#1	15.445	9.99	3.588	13.236
10159	ATP6AP2	siRNA#2	17.561	4.764	24.124	27.437
10159	ATP6AP2	siRNA#3	93.7335	96.703	37.895	128.471
10159	ATP6AP2	siRNA#4	63.298	7.867	3.769	24.241
533	ATP6V0B	siRNA#1	77.207	117.824	14.887	34.84
533	ATP6V0B	siRNA#2	83.748	98.859	29.03	121.104
533	ATP6V0B	siRNA#3	36.156	73.032	28.224	132.1
533	ATP6V0B	siRNA#4	87.261	85.09	30.25	89.041
527	ATP6V0C	siRNA#1	6.901	0.426	2.209	0.616
527	ATP6V0C	siRNA#2	4.193	5.377	7.325	11.014
527	ATP6V0C	siRNA#3	9.961	1.892	1.304	5.397
9114	ATP6V0D1	siRNA#1	96.834	51.156	33.627	130.116
9114	ATP6V0D1	siRNA#2	60.622	59.125	35.272	99.685
9114	ATP6V0D1	siRNA#3	92.819	76.325	22.216	136.189
9114	ATP6V0D1	siRNA#4	92.169	99.791	86.392	59.199
9114	ATP6V0D1	siRNA#5	51.32	2.112	0.898	50.901
9114	ATP6V0D1	siRNA#6	43.684	0.104	2.373	0.241
9114	ATP6V0D1	siRNA#7	6.492	3.074	12.272	169.144
523	ATP6V1A	siRNA#1	20.639	19.354	29.592	103.503
523	ATP6V1A	siRNA#2	9.84	7.645	12.502	86.844
523	ATP6V1A	siRNA#3	62.984	4.628	35.655	89.131
526	ATP6V1B2	siRNA#1	58.575	12.377	101.674	139.713
526	ATP6V1B2	siRNA#2	16.435	10.01	21.525	7.838
545	ATR	siRNA#1	92.09	100.372	104.902	122.575
545	ATR	siRNA#2	107.462	87.527	81.845	100.674
6790	AURKA	siRNA#1	45.814	76.779	18.515	50.838
6790	AURKA	siRNA#2	60.441	25.761	6.371	6.522
54998	AURKAIP1	siRNA#1	77.612	57.633	108.058	79.588
54998	AURKAIP1	siRNA#2	25.962	0.898	0.806	0.614
9212	AURKB	siRNA#1	47.093	28.749	9.132	4.931
9212	AURKB	siRNA#2	81.717	55.358	11.748	8.326
6795	AURKC	siRNA#1	100.209	71.766	43.019	143.229
6795	AURKC	siRNA#2	56.864	46.329	30.979	106.949
8312	AXIN1	siRNA#1	100.062	47.667	13.14	64.744
8312	AXIN1	siRNA#2	70.486	19.371	21.762	18.288
558	AXL	siRNA#1	106.105	89.507	19.865	121.968
558	AXL	siRNA#2	99.853	86.743	101.646	73.874
51582	AZIN1	siRNA#1	79.505	85.598	23.706	92.546
51582	AZIN1	siRNA#2	113.884	77.436	24.89	79.091
51582	AZIN1	siRNA#3	30.345	24.629	21.007	33.922
567	B2M	siRNA#1	0.577	2.121	0.036	0.085
567	B2M	siRNA#2	43.382	44.316	27.937	44.474
567	B2M	siRNA#3	103.437	62.824	158.512	122.252
567	B2M	siRNA#4	3.702	2.646	0.917	0.322
11041	B3GNT1	siRNA#1	59.548	29.321	40.796	1.32
11041	B3GNT1	siRNA#2	124.99	108.568	163.129	128.998
11041	B3GNT1	siRNA#3	57.966	15.136	6.461	0.108
11041	B3GNT1	siRNA#4	40.485	21.895	5.604	4.624
93010	B3GNT7	siRNA#1	137.514	135.646	205.603	43.369
93010	B3GNT7	siRNA#2	92.608	58.42	87.5	14.599
93010	B3GNT7	siRNA#3	4.714	39.62	58.715	25.214
93010	B3GNT7	siRNA#4	13.963	5.013	3.308	3.663
60468	BACH2	siRNA#1	13.496	34.817	13.68	3.94
60468	BACH2	siRNA#2	22.861	58.795	26.35	47.752
60468	BACH2	siRNA#3	30.366	1.293	2.07	3.997
60468	BACH2	siRNA#4	67.022	71.994	47.716	6.464
10458	BAIAP2	siRNA#1	76.785	87.111	42.771	18.842
10458	BAIAP2	siRNA#2	83.224	69.655	124.94	189.715
55971	BAIAP2L1	siRNA#1	91.224	42.177	3.413	24.436
55971	BAIAP2L1	siRNA#2	49.988	101.973	77.277	119.502
8938	BAIAP3	siRNA#1	92.563	63.162	75.177	42.928
8938	BAIAP3	siRNA#2	78.107	79.044	76.008	100.771
8938	BAIAP3	siRNA#3	46.761	36.531	120.056	19.516
8938	BAIAP3	siRNA#4	68.81	24.783	21.706	13.212
343472	BARHL2	siRNA#1	69.576	19.948	47.902	31.783
343472	BARHL2	siRNA#2	28.308	43.468	32.291	17.743
343472	BARHL2	siRNA#3	71.184	34.89	20.907	60.696
343472	BARHL2	siRNA#4	81.267	76.413	38.885	20.835
10295	BCKDK	siRNA#1	49.472	28.443	9.461	1.502
10295	BCKDK	siRNA#2	58.5	13.4	73.748	11.69
613	BCR	siRNA#1	14.576	6.882	15.455	30.641
613	BCR	siRNA#2	4.046	16.75	5.5	67.974
57596	BEGAIN	siRNA#1	50.127	107.446	21.448	39.22
57596	BEGAIN	siRNA#2	73.371	6.735	3.074	4.647
638	BIK	siRNA#1	44.001	30.028	15.962	31.605
638	BIK	siRNA#2	41.352	70.6	40.136	14.425
638	BIK	siRNA#3	38.405	27.356	10.381	37.331
4671	BIRC1	siRNA#1	99.947	64.692	53.745	103.84
4671	BIRC1	siRNA#2	78.56	90.418	107.238	133.382
4671	BIRC1	siRNA#3	106.082	95.871	19.949	89.789
640	BLK	siRNA#1	10.621	7.123	13.995	11.404
640	BLK	siRNA#2	84.732	35.142	20.535	85.067
55589	BMP2K	siRNA#1	75.187	81.928	16.015	98.717
55589	BMP2K	siRNA#2	98.873	98.317	144.816	56.682
657	BMPR1A	siRNA#1	41.219	8.615	14.977	46.256
657	BMPR1A	siRNA#2	79.957	92.139	169.094	150.794
657	BMPR1A	siRNA#3	56.767	45.639	123.873	78.087
657	BMPR1A	siRNA#4	23.476	33.221	70.764	37.151
657	BMPR1A	siRNA#5	64.631	4.649	8.046	1.307
658	BMPR1B	siRNA#1	87.947	95.324	45.29	111.763
659	BMPR2	siRNA#1	39.222	28.764	28.047	53.896
659	BMPR2	siRNA#2	38.107	26.012	12.37	5.793
660	BMX	siRNA#1	83.749	32.144	19.409	23.774
660	BMX	siRNA#2	50.698	36.515	10.586	20.378
665	BNIP3L	siRNA#1	86.511	45.788	156.09	58.033
665	BNIP3L	siRNA#2	59.224	58.841	13.693	2.361
665	BNIP3L	siRNA#3	88.198	40.235	108.581	120.084
665	BNIP3L	siRNA#4	71.852	33.897	45.164	8.343
673	BRAF	siRNA#1	98.177	92.727	30.637	90.683
673	BRAF	siRNA#2	58.672	19.158	9.92	7.842
8019	BRD3	siRNA#1	68.808	8.545	9.176	3.962
8019	BRD3	siRNA#2	86.532	56.65	23.287	2.883
23476	BRD4	siRNA#1	33.954	29.076	7.561	9.031
23476	BRD4	siRNA#2	51.033	19.527	6.704	2.61
7862	BRPF1	siRNA#1	74.577	29.109	67.524	19.972
84446	BRSK1	siRNA#1	17.173	30.133	42.622	16.451
84446	BRSK1	siRNA#2	86.621	83.382	14.551	44.988
9024	BRSK2	siRNA#1	28.983	6.303	6.42	6.284
9024	BRSK2	siRNA#2	14.42	16.429	4.017	3.628
695	BTK	siRNA#1	67.405	44.362	55.361	75.354
699	BUB1	siRNA#1	4.803	73.23	73.182	111.905
699	BUB1	siRNA#2	111.276	97.302	60.471	97.863
701	BUB1B	siRNA#1	78.112	69.209	30.698	41.051
701	BUB1B	siRNA#2	53.843	61.581	60.082	41.712
9184	BUB3	siRNA#1	101.207	111.619	48.565	104.261
9184	BUB3	siRNA#2	47.043	110.315	59.854	106.866
9184	BUB3	siRNA#3	100.895	88.016	137.066	128.04
9184	BUB3	siRNA#4	93.411	89.249	29.3	109.987
9256	BZRAP1	siRNA#1	0.469	0.139	0.042	0.04
9256	BZRAP1	siRNA#2	68.326	54.928	13.899	70.666
80195	C10orf57	siRNA#1	0.565	4.462	7.232	51.629
80195	C10orf57	siRNA#2	25.168	45.364	39.192	45.6
55004	C11orf59	siRNA#1	53.997	23.468	60.264	53.547
55004	C11orf59	siRNA#2	38.117	27.519	20.225	37.594
79864	C11orf63	siRNA#1	0.136	1.561	0.771	1.8
79864	C11orf63	siRNA#2	71.906	125.13	67.651	112.817
79864	C11orf63	siRNA#3	47.911	13.783	13.104	4.445
79864	C11orf63	siRNA#4	99.047	78.153	146.299	52.051
121053	C12orf45	siRNA#1	87.521	56.999	26.399	72.198
121053	C12orf45	siRNA#2	57.816	4.629	10.703	2.34
121053	C12orf45	siRNA#3	103.873	40.982	13.851	72.559
121053	C12orf45	siRNA#4	4.543	5.039	4.008	4.644
26175	C14orf109	siRNA#1	75.66	111.783	62.825	105.26
26175	C14orf109	siRNA#2	9.83	65.349	63.558	1.031
26175	C14orf109	siRNA#3	35.701	75.921	69.051	96.704
26175	C14orf109	siRNA#4	81.598	89.06	22.002	111.709
84520	C14orf142	siRNA#1	74.42	35.171	1.371	5.214
84520	C14orf142	siRNA#2	93.907	125.438	109.112	168.489
84520	C14orf142	siRNA#3	104.193	85.418	20.8	110.18
115708	C14orf172	siRNA#1	55.255	5.656	1.785	41.367
115708	C14orf172	siRNA#2	68.089	59.863	49.833	39.261
115708	C14orf172	siRNA#3	63.217	118.899	282.179	18.998
115708	C14orf172	siRNA#4	100.313	13.549	3.227	26.609
64149	C17orf75	siRNA#1	91.484	2.88	4.912	32.596
64149	C17orf75	siRNA#2	62.451	61.843	14.618	112.109
91978	C19orf20	siRNA#1	72.085	28.168	63.548	24.439
91978	C19orf20	siRNA#2	98.369	81.654	141.445	104.863
91978	C19orf20	siRNA#3	91.518	104.709	71.062	99.015
126526	C19orf47	siRNA#1	83.074	11.785	23.965	52.882
126526	C19orf47	siRNA#2	67.074	94.522	71.822	62.81
339512	C1orf110	siRNA#1	83.739	104.07	129.441	98.052
339512	C1orf110	siRNA#2	89.247	61.579	60.805	55.047
127703	C1orf216	siRNA#1	55.817	14.75	12.812	51.098
127703	C1orf216	siRNA#2	113.095	59.682	24.096	93.264
127703	C1orf216	siRNA#3	15.716	13.715	17.108	17.337
127703	C1orf216	siRNA#4	107.308	72.383	55.996	28.702
150142	C21orf121	siRNA#1	65.071	46.209	44.798	108.392
8209	C21orf33	siRNA#1	1.626	31.263	7.497	3.594
8209	C21orf33	siRNA#2	10.341	20.441	1.616	0.593
8209	C21orf33	siRNA#3	90.723	38.859	25.632	9.501
8209	C21orf33	siRNA#4	62.761	66.237	27.882	99.048
56911	C21orf7	siRNA#1	43.384	19.779	89.053	4.681
56911	C21orf7	siRNA#2	99.132	90.758	107.723	87.224
56911	C21orf7	siRNA#3	21.734	56.736	30.36	29.825
112597	C2orf59	siRNA#1	136.405	101.248	27.707	109.956
112597	C2orf59	siRNA#2	96.113	25.653	45.749	75.145
112597	C2orf59	siRNA#3	18.101	33.533	26.754	89.638
112597	C2orf59	siRNA#4	88.653	14.655	52.531	55.187
132001	C3orf31	siRNA#1	97.217	80.695	41.622	43.895
80167	C4orf29	siRNA#1	112.081	38.385	22.455	90.4
80167	C4orf29	siRNA#2	65.921	74.867	54.874	124.922
80167	C4orf29	siRNA#3	74.529	27.236	70.744	8.268
221491	C6orf1	siRNA#1	65.527	21.415	12.253	119.247
221491	C6orf1	siRNA#2	96.259	31.139	22.577	124.106
221491	C6orf1	siRNA#3	52.975	20.411	5.708	80.999
221491	C6orf1	siRNA#4	68.429	17.117	6.183	19.76
81688	C6orf62	siRNA#1	22.715	31.548	12.682	2.078
81688	C6orf62	siRNA#2	57.641	63.46	14.697	79.907
81688	C6orf62	siRNA#3	77.975	94.351	16.405	75.147
81688	C6orf62	siRNA#4	89.426	70.363	11.531	86.604
377677	CA13	siRNA#1	120.026	80.185	152.395	79.327
377677	CA13	siRNA#2	22.179	22.886	15.514	4.341
377677	CA13	siRNA#3	53.475	82.246	71.48	40.434
377677	CA13	siRNA#4	7.929	44.327	57.069	84.573
773	CACNA1A	siRNA#1	91.203	90.271	111.054	121.764
773	CACNA1A	siRNA#2	57.592	104.921	246.724	96.212
773	CACNA1A	siRNA#3	82.205	93.539	258.342	76.784
10241	CALCOCO2	siRNA#1	79.776	0.751	2.816	0.048
10241	CALCOCO2	siRNA#2	1.181	29.158	19.36	0.472
10241	CALCOCO2	siRNA#3	97.054	102.508	28.3	114.492
10241	CALCOCO2	siRNA#4	93.696	63.51	27.68	94.751
801	CALM1	siRNA#1	59.772	83.981	53.542	66.431
805	CALM2	siRNA#1	93.216	77.854	62.496	100.996
805	CALM2	siRNA#2	89.345	84.121	31.632	94.007
808	CALM3	siRNA#1	109.48	57.047	37.458	111.4
8536	CAMK1	siRNA#1	69.571	59.131	11.967	108.223
8536	CAMK1	siRNA#2	96.01	112.338	165.037	131.786
57118	CAMK1D	siRNA#1	54.971	67.673	17.434	44.675
57172	CAMK1G	siRNA#1	32.529	28.732	12.007	23.332
57172	CAMK1G	siRNA#2	26.452	20.44	20.803	1.69
815	CAMK2A	siRNA#1	56.635	35.672	29.716	48.368
815	CAMK2A	siRNA#2	111.452	105.353	160.481	60.949
816	CAMK2B	siRNA#1	99.479	85.232	55.522	101.902
816	CAMK2B	siRNA#2	62.054	32.415	29.642	16.276
817	CAMK2D	siRNA#1	82.561	56.046	72.008	113.426
817	CAMK2D	siRNA#2	83.684	101.612	107.893	42.027
818	CAMK2G	siRNA#1	30.298	63.297	19.256	137.065
818	CAMK2G	siRNA#2	85.413	98.275	56.803	131.162
55450	CAMK2N1	siRNA#1	107.734	59.273	88.985	5.871
55450	CAMK2N1	siRNA#2	61.797	71.46	63.234	57.721
814	CAMK4	siRNA#1	81.7	23.948	25.673	54.762
814	CAMK4	siRNA#2	93.478	107.76	131.238	49.825
84254	CAMKK1	siRNA#1	63.644	61.654	34.192	67.889
84254	CAMKK1	siRNA#2	78.194	48.693	173.604	196.517
10645	CAMKK2	siRNA#1	58.869	82.799	229.003	34.58
10645	CAMKK2	siRNA#2	53.906	83.786	66.157	77.75
79012	CAMKV	siRNA#1	40.798	52.69	15.917	25.814
79012	CAMKV	siRNA#2	15.563	0.23	0.023	0.107
64170	CARD9	siRNA#1	108.561	92.964	225.392	118.976
64170	CARD9	siRNA#2	65.869	31.114	4.436	6.232
8573	CASK	siRNA#1	2.862	50.845	6.359	5.33
8573	CASK	siRNA#2	51.389	42.11	4.225	4.713
9994	CASP8AP2	siRNA#1	89.802	47.494	32.027	5.883
9994	CASP8AP2	siRNA#2	99.309	49.612	123.719	48.57
9994	CASP8AP2	siRNA#3	61.189	38.908	40.47	4.89
79714	CCDC51	siRNA#1	11.7735	27.347	2.431	6.672
79714	CCDC51	siRNA#2	88.902	60.541	106.171	128.843
79714	CCDC51	siRNA#3	110.372	118.137	168.005	121.597
79714	CCDC51	siRNA#4	114.243	35.282	28.281	103.755
85417	CCNB3	siRNA#1	84.356	22.728	94.087	13.795
85417	CCNB3	siRNA#2	21.018	25.328	7.832	3.484
961	CD47	siRNA#1	40.564	43.836	77.764	104.216
961	CD47	siRNA#2	24.083	86.472	29.563	85.413
961	CD47	siRNA#3	107.438	108.143	82.094	58.787
961	CD47	siRNA#4	76.208	103.175	72.859	108.932
962	CD48	siRNA#1	99.228	9.051	60.993	7.997
962	CD48	siRNA#2	36.314	70.881	33.26	43.246
962	CD48	siRNA#3	70.792	89.369	22.348	27.316
923	CD6	siRNA#1	13.038	2.443	9.11	22.438
923	CD6	siRNA#2	111.3	84.302	122.37	120.279
923	CD6	siRNA#3	66.317	89.999	47.76	124.111
967	CD63	siRNA#1	100.677	113.689	143.698	101.254
967	CD63	siRNA#2	137.987	68.434	104.133	85.76
967	CD63	siRNA#3	99.406	65.661	52.582	108.722
975	CD81	siRNA#1	0.086	10.346	9.579	7.246
975	CD81	siRNA#2	117.935	98.219	129.835	122.861
975	CD81	siRNA#3	84.755	101.029	126.528	122.187
975	CD81	siRNA#4	3.855	41.088	16.697	4.395
8697	CDC23	siRNA#1	92.476	98.674	132.3	94.485
8697	CDC23	siRNA#2	1.146	18.233	10.482	0.774
8697	CDC23	siRNA#3	36.457	49.082	23.089	47.313
8476	CDC42BPA	siRNA#1	93.073	7.708	169.697	151.951
8476	CDC42BPA	siRNA#2	74.206	82.598	64.624	53.966
9578	CDC42BPB	siRNA#1	95.955	65.337	193.398	124.479
9578	CDC42BPB	siRNA#2	1.588	9.007	17.018	0.854
55561	CDC42BPG	siRNA#1	36.249	7.782	8.432	80.029
55561	CDC42BPG	siRNA#2	0.561	1.603	0.319	0.396
56990	CDC42SE2	siRNA#1	83.932	73.898	220.174	51.11
56990	CDC42SE2	siRNA#2	104	65.079	41.42	21.608
983	CDK1	siRNA#1	26.267	15.29	22.586	1.154
983	CDK1	siRNA#2	40.717	6.587	6.068	0.092
8558	CDK10	siRNA#1	46.338	115.312	127.866	183.01
728642	CDK11A	siRNA#1	0.668	1.567	1.653	2.126
984	CDK11B	siRNA#1	4.342	7.606	1.256	1.116
51755	CDK12	siRNA#1	24.953	39.391	7.414	7.994
51755	CDK12	siRNA#2	92.21	67.882	53.988	31.523
8621	CDK13	siRNA#1	99.816	86.644	127.005	39.085
5218	CDK14	siRNA#1	64.566	54.072	90.205	136.68
5218	CDK14	siRNA#2	64.614	45.527	5.097	3.12
65061	CDK15	siRNA#1	11.17	31.942	16.439	27.169
65061	CDK15	siRNA#2	48.295	68.59	6.236	30.345
5127	CDK16	siRNA#1	120.3	52.421	105.948	75.408
5127	CDK16	siRNA#2	52.485	58.303	56.746	16.805
5128	CDK17	siRNA#1	114.567	97.708	106.396	92.186
5128	CDK17	siRNA#2	61.666	14.178	9.765	6.514
5129	CDK18	siRNA#1	100.178	88.571	41.036	126.382
23097	CDK19	siRNA#1	102.712	46.53	115.616	42.431
23097	CDK19	siRNA#2	102.959	37.327	64.442	46.454
1017	CDK2	siRNA#1	25.608	43.875	10.665	5.233
1017	CDK2	siRNA#2	31.362	8.705	9.909	37.038
23552	CDK20	siRNA#1	12.95	0.236	2.288	0.114
23552	CDK20	siRNA#2	92.841	102.49	213.486	131.219
1018	CDK3	siRNA#1	55.098	38.301	36.122	81.795
1018	CDK3	siRNA#2	22.913	6.817	8.661	5.697
1019	CDK4	siRNA#1	75.418	99.885	148.54	102.493
1019	CDK4	siRNA#2	3.265	42.5	12.67	18.472
1019	CDK4	siRNA#3	53.38	78.355	104.973	19.008
1019	CDK4	siRNA#4	3.752	11.623	0.61	1.311
1019	CDK4	siRNA#5	25.659	55.298	38.849	23.552
1020	CDK5	siRNA#1	112.73	108.16	107.369	141.951
8851	CDK5R1	siRNA#1	45.53	67.809	9.172	24.563
8851	CDK5R1	siRNA#2	71.236	83.104	43.802	23.467
8941	CDK5R2	siRNA#1	76.152	84.829	28.525	86.527
1021	CDK6	siRNA#1	13.026	28.792	15.608	33.858
1021	CDK6	siRNA#2	109.155	108.783	69.096	100.946
1022	CDK7	siRNA#1	3.963	49.123	10.667	13.975
1022	CDK7	siRNA#2	75.809	86.625	44.135	58.65
1024	CDK8	siRNA#1	74.674	19.032	67.21	30.879
1024	CDK8	siRNA#2	48.986	66.893	33.062	46.068
1025	CDK9	siRNA#1	13.684	7.932	2.611	0.166
1025	CDK9	siRNA#2	73.092	76.682	17.881	30.762
8814	CDKL1	siRNA#1	94.9	78.661	37.674	19.28
8999	CDKL2	siRNA#1	49.094	74.638	21.661	34.377
8999	CDKL2	siRNA#2	101.41	72.997	66.819	52.943
51265	CDKL3	siRNA#1	107.613	69.401	181.03	102.434
51265	CDKL3	siRNA#2	83.85	47.998	105.925	32.831
344387	CDKL4	siRNA#1	108.466	60.715	40.966	38.748
344387	CDKL4	siRNA#2	70.685	51.676	76.793	45.412
6792	CDKL5	siRNA#1	41.193	49.518	59.856	5.05
6792	CDKL5	siRNA#2	81.821	92.136	22.507	95.195
1026	CDKN1A	siRNA#1	117.373	55.87	105.558	83.197
1026	CDKN1A	siRNA#2	98.392	74.479	80.433	102.44
1027	CDKN1B	siRNA#1	57.671	31.534	50.347	86.489
1027	CDKN1B	siRNA#2	18.236	2.381	2.165	0.501
1027	CDKN1B	siRNA#3	12.248	3.909	11.062	0.724
1027	CDKN1B	siRNA#4	64.083	5.263	3.861	27.174
1027	CDKN1B	siRNA#5	84.338	11.665	2.308	128.545
1028	CDKN1C	siRNA#1	41.19	31.38	58.794	29.921
1028	CDKN1C	siRNA#2	81.58	56.397	39.934	85.906
1029	CDKN2A	siRNA#1	72.448	95.794	174.748	91.548
1029	CDKN2A	siRNA#2	54.629	34.649	83.799	49.996
1030	CDKN2B	siRNA#1	104.223	75.984	120.826	53.578
1030	CDKN2B	siRNA#2	90.249	85.366	145.688	115.105
1031	CDKN2C	siRNA#1	74.608	50.635	71.741	80.067
1031	CDKN2C	siRNA#2	66.65	90.7	32.417	48.185
1032	CDKN2D	siRNA#1	38.386	19.771	12.053	14.947
1032	CDKN2D	siRNA#2	111.034	103.679	126.082	101.044
1056	CEL	siRNA#1	100.513	107.964	149.438	81.466
1056	CEL	siRNA#2	78.996	83.538	73.803	43.698
1056	CEL	siRNA#3	3.953	8.65	2.994	3.072
9620	CELSR1	siRNA#1	42.925	74.284	29.335	94.225
9620	CELSR1	siRNA#2	6.077	36.916	6.318	11.878
9620	CELSR1	siRNA#3	80.515	78.36	20.787	56.47
64781	CERK	siRNA#1	54.597	20.029	19.672	53.019
64781	CERK	siRNA#2	84.548	42.873	122.112	179.071
64781	CERK	siRNA#3	87.957	69.038	48.437	66.408
64781	CERK	siRNA#4	103.439	60.475	66.104	63.531
64781	CERK	siRNA#5	91.121	64.117	38.8	83.981
375298	CERKL	siRNA#1	37.965	2.825	65.619	14.218
375298	CERKL	siRNA#2	100.172	54.392	184.82	86.921
8837	CFLAR	siRNA#1	34.89	2.126	170.739	0.089
8837	CFLAR	siRNA#2	67.881	115.981	25.158	8.595
8837	CFLAR	siRNA#3	67.056	77.529	49.17	113.393
8837	CFLAR	siRNA#4	86.392	83.569	39.871	88.664
10036	CHAF1A	siRNA#1	82.964	94.369	61.218	31.645
10036	CHAF1A	siRNA#2	95.471	51.286	61.596	4.476
1111	CHEK1	siRNA#1	72.931	85.957	163.155	152.934
11200	CHEK2	siRNA#1	102.987	96.979	82.173	99.577
11200	CHEK2	siRNA#2	99.685	90.809	126.41	114.441
1119	CHKA	siRNA#1	69.541	43.752	24.274	74.511
1119	CHKA	siRNA#2	85.024	58.728	27.627	180.425
1120	CHKB	siRNA#1	103.667	111.51	67.812	90.059
1120	CHKB	siRNA#2	104.733	100.134	58.397	194.898
1128	CHRM1	siRNA#1	76.053	65.17	62.47	48.673
1128	CHRM1	siRNA#2	2.214	1.536	0.992	1.05
1128	CHRM1	siRNA#3	94.725	124.589	82.459	25.073
1128	CHRM1	siRNA#4	10.466	10.212	2.795	11.164
23563	CHST5	siRNA#1	4.79	83.876	4.642	2.179
23563	CHST5	siRNA#2	132.548	59.763	29.601	24.857
23563	CHST5	siRNA#3	60.383	7.696	1.188	1.885
23563	CHST5	siRNA#4	25.917	5.108	1.731	0.521
1147	CHUK	siRNA#1	73.707	98.761	89.398	13.926
1147	CHUK	siRNA#2	55.095	88.659	165.444	14.223
1147	CHUK	siRNA#3	81.921	105.318	170.08	65.985
1147	CHUK	siRNA#4	19.631	111.761	140.68	20.029
1147	CHUK	siRNA#5	113.103	97.253	88.758	21.567
10518	CIB2	siRNA#1	43.684	57.789	16.582	1.699
10518	CIB2	siRNA#2	107.045	86.783	119.121	45.658
117286	CIB3	siRNA#1	9.089	0.328	0.051	0.262
117286	CIB3	siRNA#2	93.211	54.301	25.181	38.634
117286	CIB3	siRNA#3	1.084	0.021	0.686	1.069
117286	CIB3	siRNA#4	25.23	14.724	9.542	6.757
117286	CIB3	siRNA#5	14.538	51.887	1.081	15.234
51550	CINP	siRNA#1	124.851	75.832	102.559	54.452
51550	CINP	siRNA#2	34.437	57.881	14.591	5.032
11113	CIT	siRNA#1	71.065	9.711	6.946	50.272
11113	CIT	siRNA#2	77.436	49.417	66.771	88.951
1152	CKB	siRNA#1	76.286	64.501	29.948	129.372
1152	CKB	siRNA#2	2.708	0.403	9.513	0.184
1158	CKM	siRNA#1	31.221	46.987	7.525	69.515
1158	CKM	siRNA#2	101.199	108.635	129.745	116.692
548596	CKMT1A	siRNA#1	42.269	24.997	21.559	41.48
548596	CKMT1A	siRNA#2	67.605	50.184	16.438	15.325
1159	CKMT1B	siRNA#1	93.971	64.48	16.385	28.159
1159	CKMT1B	siRNA#2	77.414	17.51	9.731	9.174
1160	CKMT2	siRNA#1	34.349	8.118	12.421	11.989
1163	CKS1B	siRNA#1	57.728	97.867	48.234	75.305
1163	CKS1B	siRNA#2	37.326	9.182	13.949	40.88
1163	CKS1B	siRNA#3	73.107	89.9	83.364	85.44
1163	CKS1B	siRNA#4	39.864	81.058	66.712	124.586
1163	CKS1B	siRNA#5	56.813	46.995	46.486	111.761
1163	CKS1B	siRNA#6	53.024	47.174	67.746	167.214
1164	CKS2	siRNA#1	68.711	8.495	44.253	39.798
1164	CKS2	siRNA#2	41.396	94.675	8.752	47.088
25932	CLIC4	siRNA#1	86.666	84.951	84.993	100.071
25932	CLIC4	siRNA#2	89.095	101.559	128.385	11.843
25932	CLIC4	siRNA#3	3.822	29.429	15.344	7.346
25932	CLIC4	siRNA#4	85.424	52.859	50.133	58.46
1195	CLK1	siRNA#1	84.335	97.254	97.59	117.458
1195	CLK1	siRNA#2	72.662	53.258	103.47	47.143
1195	CLK1	siRNA#3	69.964	27.008	33.778	11.146
1195	CLK1	siRNA#4	89.901	54.677	65.062	49.64
1195	CLK1	siRNA#5	104.615	80.821	145.971	213.42
1196	CLK2	siRNA#1	103.054	112.983	72.083	96.416
1196	CLK2	siRNA#2	64.168	95.678	35.939	115.912
1198	CLK3	siRNA#1	67.921	65.864	220.935	31.631
1198	CLK3	siRNA#2	71.601	16.376	8.892	28.124
57396	CLK4	siRNA#1	86.471	70.771	77.962	45.102
57396	CLK4	siRNA#2	53.97	45.912	95.32	114.418
51727	CMPK1	siRNA#1	61.283	35.568	43.957	57.789
51727	CMPK1	siRNA#2	53.804	3.482	6.631	2.7
1258	CNGB1	siRNA#1	10.374	2.402	7.474	1.818
10256	CNKSR1	siRNA#1	66.446	28.738	20.455	26.435
10256	CNKSR1	siRNA#2	93.358	69.85	11.764	31.536
154043	CNKSR3	siRNA#1	46.972	10.607	5.408	2.664
154043	CNKSR3	siRNA#2	41.532	1.399	0.193	0.609
26507	CNNM1	siRNA#1	62.755	89.125	43.699	66.967
26507	CNNM1	siRNA#2	103.14	44.715	17.216	49.171
25927	CNRIP1	siRNA#1	10.935	18.303	16.114	27.231
25927	CNRIP1	siRNA#2	112.776	117.703	103.932	73.315
1315	COPB1	siRNA#1	0.223	1.151	0.362	0.878
1315	COPB1	siRNA#2	0.032	1.365	0.43	0.179
1315	COPB1	siRNA#3	1.827	17.332	4.517	7.212
9276	COPB2	siRNA#1	0.027	5.432	0.087	0.273
11316	COPE	siRNA#1	7.312	35.325	5.592	0.755
11316	COPE	siRNA#2	86.562	93.415	80.199	76.682
11316	COPE	siRNA#3	17.159	29.388	6.494	2.012
22820	COPG	siRNA#1	0.045	1.361	0.352	9.697
1375	CPT1B	siRNA#1	2.446	1.672	17.244	27.807
1375	CPT1B	siRNA#2	78.163	59.278	13.564	74.934
57585	CRAMP1L	siRNA#1	89.186	80.172	30.544	49.82
57585	CRAMP1L	siRNA#2	41.27	22.402	25.168	0.786
57585	CRAMP1L	siRNA#3	16.136	22.707	3.252	1.659
1408	CRY2	siRNA#1	84.584	91.371	100.161	91.467
1409	CRYAA	siRNA#1	2.748	16.535	3.172	6.966
1409	CRYAA	siRNA#2	70.516	54.22	21.993	32.923
1409	CRYAA	siRNA#3	0.013	0.025	0.263	0.046
1445	CSK	siRNA#1	64.493	62.827	53.596	34.072
1445	CSK	siRNA#2	68.439	104.74	91.564	64.788
1452	CSNK1A1	siRNA#1	10.09	40.019	26.364	13.263
1452	CSNK1A1	siRNA#2	73.471	87.025	69.92	116.835
122011	CSNK1A1L	siRNA#1	110.039	55.115	213.5	20.325
122011	CSNK1A1L	siRNA#2	96.39	10.96	24.89	28.604
1453	CSNK1D	siRNA#1	43.423	78.653	24.787	2.133
1454	CSNK1E	siRNA#1	81.864	20.846	75.96	147.962
53944	CSNK1G1	siRNA#1	91.473	51.06	15.789	27.19
53944	CSNK1G1	siRNA#2	43.853	20.988	6.127	36.259
1455	CSNK1G2	siRNA#1	14.672	36.694	8.217	50.765
1455	CSNK1G2	siRNA#2	69.664	15.695	5.739	3.73
1456	CSNK1G3	siRNA#1	116.485	102.97	53.603	42.35
1456	CSNK1G3	siRNA#2	98.749	50.744	55.535	58.437
1457	CSNK2A1	siRNA#1	7.275	64.321	24.789	52.947
1457	CSNK2A1	siRNA#2	84.933	101.647	72.695	21.886
1459	CSNK2A2	siRNA#1	99.997	104.607	170.115	142.857
1459	CSNK2A2	siRNA#2	95.324	96.09	83.733	18.366
1460	CSNK2B	siRNA#1	95.815	122.732	171.971	105.78
1460	CSNK2B	siRNA#2	106.496	91.515	190.402	318.126
79640	CTA-216E10.6	siRNA#1	107.742	21.447	61.096	43.504
79640	CTA-216E10.6	siRNA#2	68.73	39.149	14.462	43.944
10663	CXCR6	siRNA#1	93.636	5.619	143.886	79.474
10663	CXCR6	siRNA#2	50.455	20.892	6.771	20.121
10663	CXCR6	siRNA#3	0.105	1.166	0.541	0.378
10663	CXCR6	siRNA#4	66.579	99.231	54.077	75.649
1537	CYC1	siRNA#1	61.818	88.185	85.255	29.733
1537	CYC1	siRNA#2	98.611	122.117	157.046	96.291
1537	CYC1	siRNA#3	91.035	87.109	88.727	18.006
1537	CYC1	siRNA#4	99.403	105.427	113.975	88.012
1584	CYP11B1	siRNA#1	113.416	86.441	101.188	114.082
1584	CYP11B1	siRNA#2	61.351	58.013	9.647	5.188
1584	CYP11B1	siRNA#3	63.662	50.774	198.49	127.603
1584	CYP11B1	siRNA#4	41.253	75.122	39.226	27.906
1586	CYP17A1	siRNA#1	1.06	3.795	7.502	0.741
1586	CYP17A1	siRNA#2	73.21	38.32	27.485	16.386
1586	CYP17A1	siRNA#3	63.301	73.06	75.751	50.702
1586	CYP17A1	siRNA#4	13.547	3.017	6.68	2.42
113612	CYP2U1	siRNA#1	60.706	55.19	53.4	13.295
113612	CYP2U1	siRNA#2	16.001	0.201	0.09	0.126
113612	CYP2U1	siRNA#3	11.605	20.27	8.25	3.519
113612	CYP2U1	siRNA#4	95.775	70.551	50.371	33.577
1551	CYP3A7	siRNA#1	53.303	95.271	114.768	106.504
1551	CYP3A7	siRNA#2	87.724	70.154	47.031	83.136
1551	CYP3A7	siRNA#3	75.085	68.002	88.804	61.168
7818	DAP3	siRNA#1	99.974	43.167	46.89	46.397
7818	DAP3	siRNA#2	40.007	29.559	21.731	2.686
1612	DAPK1	siRNA#1	34.196	81.276	24.435	11.873
1612	DAPK1	siRNA#2	64.62	5.719	55.539	88.955
23604	DAPK2	siRNA#1	91.24	59.968	68.938	65.654
23604	DAPK2	siRNA#2	50.219	16.508	35.638	5.412
1613	DAPK3	siRNA#1	86.838	67.387	48.258	26.374
10926	DBF4	siRNA#1	33.098	106.064	64.749	79.631
10926	DBF4	siRNA#2	96.294	62.683	50.49	15.605
28988	DBNL	siRNA#1	98.868	53.561	34.551	53.889
28988	DBNL	siRNA#2	98.34	120.737	185.634	135.751
28988	DBNL	siRNA#3	90.005	103.015	54.071	128.956
28988	DBNL	siRNA#4	71.915	73.877	45.934	75.16
1633	DCK	siRNA#1	103.002	60.091	21.133	112.782
1633	DCK	siRNA#2	100.839	81.164	55.44	90.89
9201	DCLK1	siRNA#1	90.532	92.459	48.484	9.609
9201	DCLK1	siRNA#2	126.491	102.363	207.372	113.146
166614	DCLK2	siRNA#1	7.818	37.36	12.583	13.75
166614	DCLK2	siRNA#2	100.93	82.978	55.675	80.801
166614	DCLK2	siRNA#3	28.725	19.873	3.374	1.07
166614	DCLK2	siRNA#4	41.646	20.078	6.676	13.526
166614	DCLK2	siRNA#5	89.978	65.82	34.076	92.192
166614	DCLK2	siRNA#6	0.92	13.326	31.951	14.067
85443	DCLK3	siRNA#1	7.504	42.368	11.915	56.842
85443	DCLK3	siRNA#2	88.322	73.93	79.209	62.459
780	DDR1	siRNA#1	129.477	80.707	89.244	16.502
780	DDR1	siRNA#2	87.971	80.814	52.243	30.772
4921	DDR2	siRNA#1	69.339	52.339	114.602	21.04
4921	DDR2	siRNA#2	86.605	113.703	185.646	67.969
91319	DERL3	siRNA#1	62.482	13.938	47.286	1.297
91319	DERL3	siRNA#2	105.1	62.883	71.196	67.183
91319	DERL3	siRNA#3	92.457	28.943	31.718	15.744
91319	DERL3	siRNA#4	2.032	17.402	0.996	3.037
1606	DGKA	siRNA#1	113.356	28.894	71.116	1.089
1606	DGKA	siRNA#2	36.78	76.46	14.825	2.807
1607	DGKB	siRNA#1	62.119	45.728	36.449	17.997
8527	DGKD	siRNA#1	43.559	32.065	9.145	20.535
8527	DGKD	siRNA#2	61.45	5.439	174.009	4.719
8526	DGKE	siRNA#1	85.166	112.697	122.025	9.778
1608	DGKG	siRNA#1	52.799	84.838	100.804	135.503
1608	DGKG	siRNA#2	103.368	80.284	100.568	191.033
160851	DGKH	siRNA#1	104.163	126.578	309.31	146.555
160851	DGKH	siRNA#2	61.822	7.04	19.673	15.384
160851	DGKH	siRNA#3	76.108	102.254	81.087	105.295
160851	DGKH	siRNA#4	104.667	107.798	120.052	116.844
9162	DGKI	siRNA#1	52.168	85.269	22.31	83.248
9162	DGKI	siRNA#2	60.692	80.25	41.186	145.933
139189	DGKK	siRNA#1	68.514	89.791	58.15	80.697
139189	DGKK	siRNA#2	108.611	64.912	93.106	10.574
1609	DGKQ	siRNA#1	97.157	155.201	204.631	161.304
1609	DGKQ	siRNA#2	31.094	38.057	142.15	66.466
8525	DGKZ	siRNA#1	72.69	111.434	136.804	117.663
8525	DGKZ	siRNA#2	117.044	113.502	265.323	62.284
1716	DGUOK	siRNA#1	116.093	121.385	171.857	131.257
1716	DGUOK	siRNA#2	35.425	120.477	182.431	87.104
1716	DGUOK	siRNA#3	105.025	75.269	127.557	122.351
1716	DGUOK	siRNA#4	77.584	27.88	38.775	116.9
1716	DGUOK	siRNA#5	72.171	40.029	200.682	10.986
10202	DHRS2	siRNA#1	1.305	5.599	2.352	0.648
10202	DHRS2	siRNA#2	0.591	7.814	0.483	1.044
10202	DHRS2	siRNA#3	72.043	61.37	76.46	70.532
1739	DLG1	siRNA#1	0.97	2.252	0.455	0.73
1739	DLG1	siRNA#2	108.183	58.847	88.822	49.45
1740	DLG2	siRNA#1	11.425	3.231	1.899	0.8
1740	DLG2	siRNA#2	61.245	10.128	48.623	31.789
9231	DLG5	siRNA#1	61.185	40.769	16.444	5.19
9231	DLG5	siRNA#2	77.204	90.136	34.846	116.931
9231	DLG5	siRNA#3	78.075	69.139	72.605	100.706
9231	DLG5	siRNA#4	78.093	58.429	27.124	77.559
55929	DMAP1	siRNA#1	15.187	8.814	60.797	22.358
55929	DMAP1	siRNA#2	32.449	47.7665	28.959	87.667
55929	DMAP1	siRNA#3	82.64	49.23	14.392	96.603
1760	DMPK	siRNA#1	100.098	118.246	83.952	115.945
1760	DMPK	siRNA#2	61.969	50.442	65.108	29.938
1761	DMRT1	siRNA#1	95.532	99.036	63.987	52.646
1761	DMRT1	siRNA#2	100.585	74.519	116.359	75.792
1761	DMRT1	siRNA#3	52.369	18.997	19.119	2.998
1796	DOK1	siRNA#1	96.546	76.705	196.52	26.062
1796	DOK1	siRNA#2	72.279	33.474	28.508	21.327
25778	DSTYK	siRNA#1	44.323	38.854	69.576	11.288
25778	DSTYK	siRNA#2	109.222	96.917	49.284	38.722
1841	DTYMK	siRNA#1	70.901	23.048	20.091	52.625
1841	DTYMK	siRNA#2	35.106	35.242	23.985	8.408
92235	DUSP27	siRNA#1	2.216	1.821	1.127	0.134
92235	DUSP27	siRNA#2	123.915	79.608	130.697	81.606
92235	DUSP27	siRNA#3	59.003	52.647	62.477	58.728
92235	DUSP27	siRNA#4	53.653	52.549	9.199	16.323
1859	DYRK1A	siRNA#1	111.621	23.541	13.263	42.775
1859	DYRK1A	siRNA#2	82.848	32.775	251.118	46.137
9149	DYRK1B	siRNA#1	75.758	25.916	12.318	24.249
9149	DYRK1B	siRNA#2	4.307	89.356	37.496	13.117
8445	DYRK2	siRNA#1	49.941	58.794	77.375	124.393
8445	DYRK2	siRNA#2	57.689	94.342	33.061	63.329
8444	DYRK3	siRNA#1	50.679	92.778	51.734	17.795
8444	DYRK3	siRNA#2	8.342	35.304	11.739	52.75
8798	DYRK4	siRNA#1	60.075	57.902	7.1	162.322
1869	E2F1	siRNA#1	96.255	95.409	134.196	124.97
1869	E2F1	siRNA#2	35.544	101.772	15.046	108.734
1869	E2F1	siRNA#3	45.635	26.414	25.189	22.56
1915	EEF1A1	siRNA#1	53.079	33.81	36.145	28.462
1915	EEF1A1	siRNA#2	67.184	100.776	160.84	155.207
1915	EEF1A1	siRNA#3	53.674	38.947	9.095	103.27
29904	EEF2K	siRNA#1	36.951	38.623	24.862	15.647
29904	EEF2K	siRNA#2	100.765	38.434	41.604	137.032
1956	EGFR	siRNA#1	92.258	74.92	46.666	78.897
1956	EGFR	siRNA#2	137.126	67.205	19.084	87.437
27102	EIF2AK1	siRNA#1	100.397	89.224	58.825	87.056
27102	EIF2AK1	siRNA#2	93.093	74.561	110.75	78.86
5610	EIF2AK2	siRNA#1	70.432	96.37	140.084	108.665
9451	EIF2AK3	siRNA#1	70.459	92.707	110.41	74.711
9451	EIF2AK3	siRNA#2	8.493	10.264	11.754	35.453
440275	EIF2AK4	siRNA#1	74.214	108.81	132.963	140.894
440275	EIF2AK4	siRNA#2	41.951	39.171	25.217	48.234
8661	EIF3A	siRNA#1	25.904	21.524	0.161	0.199
8661	EIF3A	siRNA#2	0.082	7.399	0.397	0.149
8661	EIF3A	siRNA#3	6.054	5.383	0.904	0.447
8661	EIF3A	siRNA#4	1.749	3.471	0.427	0.145
8663	EIF3C	siRNA#1	6.61	2.219	0.838	0.656
8663	EIF3C	siRNA#2	1.598	3.334	1.362	0.618
8663	EIF3C	siRNA#3	5.51	3.09	2.351	0.245
8663	EIF3C	siRNA#4	20.078	47.922	6.894	2.393
8665	EIF3F	siRNA#1	68.08	83.071	63.814	52.671
8665	EIF3F	siRNA#2	22.408	73.592	9.133	3.889
8666	EIF3G	siRNA#1	51.502	31.334	2.931	0.327
8666	EIF3G	siRNA#2	95.409	105.265	89.032	128.325
1974	EIF4A2	siRNA#1	89.403	110.156	26.296	96.947
1974	EIF4A2	siRNA#2	34.616	67.714	9.529	1.448
1974	EIF4A2	siRNA#3	97.97	46.956	34.942	127.655
1974	EIF4A2	siRNA#4	93.48	91.999	21.953	98.36
9775	EIF4A3	siRNA#1	20.563	12.515	4.016	0.414
9775	EIF4A3	siRNA#2	1.608	3.654	0.986	0.019
64772	ENGASE	siRNA#1	59.964	99.186	134.05	110.178
64772	ENGASE	siRNA#2	103.424	80.607	111.651	88.08
64772	ENGASE	siRNA#3	52.688	55.028	4.08	9.542
64772	ENGASE	siRNA#4	1.968	30.632	1.905	1.802
2039	EPB49	siRNA#1	50.939	64.27	202.366	105.267
2039	EPB49	siRNA#2	62.217	75.313	110.553	24.508
2039	EPB49	siRNA#3	8.297	2.091	3.979	0.449
2041	EPHA1	siRNA#1	101.926	106.107	198.402	113.988
2041	EPHA1	siRNA#2	45.342	71.316	65.316	24.609
284656	EPHA10	siRNA#1	10.023	4.784	31.273	14.052
1969	EPHA2	siRNA#1	62.297	42.726	50.665	23.859
1969	EPHA2	siRNA#2	26.778	26.072	4.254	0.946
2042	EPHA3	siRNA#1	101.849	37.051	49.769	111.333
2042	EPHA3	siRNA#2	42.129	39.9	10.983	2.823
2043	EPHA4	siRNA#1	101.958	70.212	96.37	107.87
2043	EPHA4	siRNA#2	23.742	5.787	1.863	10.425
2044	EPHA5	siRNA#1	84.328	64.114	15.43	9.704
285220	EPHA6	siRNA#1	77.217	46.027	31.126	5.906
285220	EPHA6	siRNA#2	80.144	87.711	73.421	128.76
2045	EPHA7	siRNA#1	96.851	90.408	42.118	24.846
2045	EPHA7	siRNA#2	27.386	20.204	7.284	11.456
2046	EPHA8	siRNA#1	4.847	15.274	5.318	0.407
2046	EPHA8	siRNA#2	72.989	8.129	1.367	17.341
2047	EPHB1	siRNA#1	43.406	2.74	21.135	10.086
2048	EPHB2	siRNA#1	78.895	76.697	30.297	102.904
2049	EPHB3	siRNA#1	103.361	116.908	57.75	124.689
2049	EPHB3	siRNA#2	63.894	63.549	11.651	19.078
2050	EPHB4	siRNA#1	88.917	100.41	108.599	9.511
2050	EPHB4	siRNA#2	70.347	48.877	131.297	37.761
2051	EPHB6	siRNA#1	89.342	62.946	62.742	144.207
2051	EPHB6	siRNA#2	5.226	45.864	14.175	9.152
2051	EPHB6	siRNA#3	91.97	74.924	34.684	93.55
54869	EPS8L1	siRNA#1	105.679	100.885	191.329	34.441
54869	EPS8L1	siRNA#2	54.19	68.094	50.938	174.829
2064	ERBB2	siRNA#1	80.617	79.035	39.072	21.232
2064	ERBB2	siRNA#2	41.8	60.934	73.274	161.774
2065	ERBB3	siRNA#1	24.209	3.631	1.343	0.509
2066	ERBB4	siRNA#1	36.134	46.465	101.49	25.393
2066	ERBB4	siRNA#2	106.549	70.239	123.465	49.548
2081	ERN1	siRNA#1	44.763	36.841	11.967	3.496
2081	ERN1	siRNA#2	73.558	78.792	49.045	25.494
10595	ERN2	siRNA#1	53.9225	23.933	50.356	9.058
10595	ERN2	siRNA#2	22.7015	28.692	27.147	0.253
10595	ERN2	siRNA#3	99.41	74.329	124.797	118.929
10595	ERN2	siRNA#4	83.218	60.062	144.491	7.489
10595	ERN2	siRNA#5	97.291	52.846	134.399	28.878
10595	ERN2	siRNA#6	48.625	45.844	89.448	223.307
55500	ETNK1	siRNA#1	60.247	61.748	19.946	68.56
55500	ETNK1	siRNA#2	1.962	6.133	0.709	0.359
55224	ETNK2	siRNA#1	79.901	49.948	34.027	91.373
55224	ETNK2	siRNA#2	88.969	96.136	125.778	65.746
57579	FAM135A	siRNA#1	61.185	17.166	32.844	10.433
57579	FAM135A	siRNA#2	97.656	112.53	86.394	82.641
57579	FAM135A	siRNA#3	42.757	123.144	86.345	76.422
51306	FAM13B1	siRNA#1	95.658	63.227	66.252	64.183
51306	FAM13B1	siRNA#2	58.913	116.531	48.946	98.144
51306	FAM13B1	siRNA#3	66.69	54.362	38.635	120.862
51306	FAM13B1	siRNA#4	83.801	76.647	33.013	84.213
9780	FAM38A	siRNA#1	90.037	93.274	26.891	40.001
9780	FAM38A	siRNA#2	9.965	4.551	8.743	1.145
9780	FAM38A	siRNA#3	81.892	83.182	47.856	131.73
9780	FAM38A	siRNA#4	87.763	39.52	19.559	108.669
10922	FASTK	siRNA#1	115.261	112.061	320.982	100.729
10922	FASTK	siRNA#2	63.161	91.504	31.194	18.981
2197	FAU	siRNA#1	5.726	15.076	0.676	2.163
10517	FBXW10	siRNA#1	96.28	38.017	60.6	37.189
10517	FBXW10	siRNA#2	53.928	76.559	39.201	49.534
10517	FBXW10	siRNA#3	102.261	84.885	210.015	107.17
10517	FBXW10	siRNA#4	22.56	44.34	12.353	12.059
26190	FBXW2	siRNA#1	19.321	61.516	14.465	43.583
26190	FBXW2	siRNA#2	7.754	1.992	10.499	6.696
26190	FBXW2	siRNA#3	71.004	61.512	36.594	111.2
115548	FCHO2	siRNA#1	12.434	13.671	1.059	10.721
115548	FCHO2	siRNA#2	106.662	26.895	63.194	64.657
343413	FCRL6	siRNA#1	82.856	21.698	61.85	35.701
343413	FCRL6	siRNA#2	27.053	7.18	5.335	4.386
2241	FER	siRNA#1	53.303	41.962	12.578	7.133
2241	FER	siRNA#2	71.054	46.437	10.368	68.389
83706	FERMT3	siRNA#1	101.127	48.877	120.248	57.694
83706	FERMT3	siRNA#2	44.834	23.974	18.218	2.108
83706	FERMT3	siRNA#3	83.71	52.46	50.744	39.262
83706	FERMT3	siRNA#4	74.69	21.333	4.659	3.839
2242	FES	siRNA#1	3.5	1.685	0.513	0.924
2242	FES	siRNA#2	45.938	44.795	46.761	13.579
9965	FGF19	siRNA#1	67.101	25.694	89.61	9.425
9965	FGF19	siRNA#2	17.126	11.282	5.558	0.431
2248	FGF3	siRNA#1	37.119	19.269	2.821	5.326
2248	FGF3	siRNA#2	94.95	85.946	108.194	150.372
2260	FGFR1	siRNA#1	30.414	19.847	15.829	142.052
2263	FGFR2	siRNA#1	123.706	113.1	248.035	1.992
2263	FGFR2	siRNA#2	102.883	57.072	85.296	35.951
2261	FGFR3	siRNA#1	76.793	85.385	57.676	78.222
2261	FGFR3	siRNA#2	64.566	32.108	13.382	138.997
2264	FGFR4	siRNA#1	71.214	45.219	16.299	90.835
55277	FGGY	siRNA#1	73.844	79.734	72.526	89.232
55277	FGGY	siRNA#2	106.64	91.137	305.085	225.06
2268	FGR	siRNA#1	15.885	21.693	12.549	28.522
2268	FGR	siRNA#2	33.139	20.22	34.599	12.764
29109	FHOD1	siRNA#1	14.306	12.422	11.204	18.746
29109	FHOD1	siRNA#2	76.822	23.983	9.938	63.384
2289	FKBP5	siRNA#1	20.27	41.954	4.06	0.277
2289	FKBP5	siRNA#2	16.019	7.151	2.933	2.746
2289	FKBP5	siRNA#3	3.038	18.166	15.081	0.691
2289	FKBP5	siRNA#4	86.908	63.641	21.45	114.158
23770	FKBP8	siRNA#1	17.356	8.787	64.97	0.948
23770	FKBP8	siRNA#2	84.887	111.212	140.857	20.187
23770	FKBP8	siRNA#3	31.579	41.256	55.953	57.312
11328	FKBP9	siRNA#1	80.118	39.486	22.222	41.871
11328	FKBP9	siRNA#2	5.875	21.395	11.925	2.535
11328	FKBP9	siRNA#3	91.731	78.642	120.163	115.058
11328	FKBP9	siRNA#4	91.585	35.987	83.147	94.589
54508	FLJ11235	siRNA#1	107.503	21.692	54.428	29.999
54508	FLJ11235	siRNA#2	36.1	98.897	65.16	117.578
54508	FLJ11235	siRNA#3	0.579	11.212	1.641	2.902
55652	FLJ20489	siRNA#1	49.262	15.433	42.217	53.278
55652	FLJ20489	siRNA#2	14.708	35.87	18.435	5.142
55652	FLJ20489	siRNA#3	1.717	4.051	0.584	52.986
55652	FLJ20489	siRNA#4	1.037	87.55	12.396	2.167
497049	FLJ25758	siRNA#1	80.242	35.586	46.893	16.446
401172	FLJ33360	siRNA#1	87.479	95.574	54.026	48.099
401172	FLJ33360	siRNA#2	110.737	78.466	117.269	57.605
401172	FLJ33360	siRNA#3	71.831	1.259	88.545	59.68
401172	FLJ33360	siRNA#4	82.745	73.664	108.013	51.437
404033	FLJ34077	siRNA#1	3.684	6.219	2.883	7.622
2318	FLNC	siRNA#1	79.756	101.09	56.847	5.997
2318	FLNC	siRNA#2	49.821	26.945	123.694	0.998
2318	FLNC	siRNA#3	70.981	38.41	87.862	2.492
2318	FLNC	siRNA#4	80.187	53.927	24.29	95.709
2321	FLT1	siRNA#1	59.046	15.489	83.585	7.663
2321	FLT1	siRNA#2	34.859	34.511	44.057	31.4
2322	FLT3	siRNA#1	99.742	27.008	72.43	140.631
2322	FLT3	siRNA#2	53.678	6.713	10.472	13.601
2323	FLT3LG	siRNA#1	13.911	9.137	4.999	1.054
2323	FLT3LG	siRNA#2	42.199	76.646	42.541	113.914
2324	FLT4	siRNA#1	1.471	2.727	1.906	0.999
2324	FLT4	siRNA#2	1.147	0.574	0.109	1.34
64122	FN3K	siRNA#1	51.286	64.692	57.512	36.374
79672	FN3KRP	siRNA#1	10.258	25.247	6.803	7.812
2342	FNTB	siRNA#1	91.934	81.903	135.069	135.436
2342	FNTB	siRNA#2	71.039	102.096	100.414	19.15
2342	FNTB	siRNA#3	82.24	52.53	55.441	34.483
2444	FRK	siRNA#1	79.94	46.264	75.688	77.91
2444	FRK	siRNA#2	88.52	18.41	16.652	4.53
197258	FUK	siRNA#1	3.744	28.445	60.887	81.977
197258	FUK	siRNA#2	82.508	79.214	12.787	53.55
2534	FYN	siRNA#1	69.037	47.97	61.072	11.47
2538	G6PC	siRNA#1	16.139	4.804	16.058	15.252
2538	G6PC	siRNA#2	89.478	121.642	139.634	146.465
2538	G6PC	siRNA#3	28.386	81.602	13.863	20.412
2538	G6PC	siRNA#4	71.014	6.214	42.185	2.052
2580	GAK	siRNA#1	38.019	22.794	4.46	19.242
2580	GAK	siRNA#2	34.115	20.385	21.043	126.949
2584	GALK1	siRNA#1	15.389	10.693	3.309	61.343
2584	GALK1	siRNA#2	48.747	8.265	13.796	4.964
2585	GALK2	siRNA#1	10.177	30.067	30.503	6.882
2585	GALK2	siRNA#2	66.278	105.598	197.742	94.079
23193	GANAB	siRNA#1	86.317	66.379	127.168	55.734
23193	GANAB	siRNA#2	91.108	81.008	226.367	121.536
23193	GANAB	siRNA#3	69.551	23.937	83.579	104.448
2645	GCK	siRNA#1	95.498	95.574	116.122	101.608
2645	GCK	siRNA#2	113.627	54.825	51.822	127.593
2729	GCLC	siRNA#1	88.543	32.739	10.64	23.868
2729	GCLC	siRNA#2	107.186	82.214	150.892	113.616
91227	GGTLC2	siRNA#1	40.102	59.2185	152.032	109.316
91227	GGTLC2	siRNA#2	72.463	21.973	#NUM!	0.904
91227	GGTLC2	siRNA#3	11.48	44.835	17.987	50.267
91227	GGTLC2	siRNA#4	113.381	109.941	53.885	121.675
28964	GIT1	siRNA#1	89.175	16.228	12.493	71.208
28964	GIT1	siRNA#2	29.005	125.814	103.412	98.747
9815	GIT2	siRNA#1	65.497	43.897	19.003	94.791
9815	GIT2	siRNA#2	31.011	72.994	10.621	5.088
2710	GK	siRNA#1	59.519	92.214	186.18	116.423
2710	GK	siRNA#2	33.828	10.781	2.207	0.912
2712	GK2	siRNA#1	27.061	40.35	112.343	116.974
2712	GK2	siRNA#2	5.938	19.27	10.324	29.194
256356	GK5	siRNA#1	87.149	35.113	116.029	17.709
80318	GKAP1	siRNA#1	95.172	79.675	18.828	8.856
80318	GKAP1	siRNA#2	67.723	100.93	144.373	53.959
10020	GNE	siRNA#1	75.195	105.273	116.992	113.722
10020	GNE	siRNA#2	90.247	92.891	217.923	69.373
27232	GNMT	siRNA#1	91.257	65.455	39.541	63.207
27232	GNMT	siRNA#2	3.426	83.389	113.396	177.186
27232	GNMT	siRNA#3	76.495	45.254	180.872	115.442
2797	GNRH2	siRNA#1	34.006	50.656	16.435	32.493
2797	GNRH2	siRNA#2	85.435	31.783	30.697	7.845
2797	GNRH2	siRNA#3	39.387	36.759	13.897	3.491
2797	GNRH2	siRNA#4	93.706	55.894	134.052	78.489
115330	GPR146	siRNA#1	89.258	23.212	30.342	20.082
115330	GPR146	siRNA#2	36.086	68.964	135.45	37.578
115330	GPR146	siRNA#3	16.257	44.686	62.113	31.318
115330	GPR146	siRNA#4	21.127	49.688	60.581	6.252
390212	GPR152	siRNA#1	35.783	19.297	1.912	0.483
390212	GPR152	siRNA#2	85.408	19.01	24.501	4.868
160897	GPR180	siRNA#1	92.648	9.672	1.833	3.616
160897	GPR180	siRNA#2	37.876	16.537	11.71	33.859
160897	GPR180	siRNA#3	100.338	34.395	35.193	124.241
160897	GPR180	siRNA#4	33.944	64.431	15.678	113.352
23151	GRAMD4	siRNA#1	101.095	113.874	42.998	97.387
23151	GRAMD4	siRNA#2	38.639	25.586	14.604	38.728
23151	GRAMD4	siRNA#3	59.152	34.502	72.461	75.151
23151	GRAMD4	siRNA#4	64.526	19.029	22.159	10.14
2895	GRID2	siRNA#1	107.084	83.748	100.6	133.355
2895	GRID2	siRNA#2	14.504	34.259	6.721	16.223
6011	GRK1	siRNA#1	97.538	59.158	165.71	138.335
6011	GRK1	siRNA#2	89.284	55.349	149.015	35.695
2868	GRK4	siRNA#1	87.566	120.666	66.273	59.625
2868	GRK4	siRNA#2	3.793	108.415	52.846	18.187
2869	GRK5	siRNA#1	34.208	131.578	336.281	226.949
2869	GRK5	siRNA#2	33.316	30.08	25.744	30.09
2870	GRK6	siRNA#1	84.893	8.041	1.958	0.573
2870	GRK6	siRNA#2	42.262	3.844	1.24	0.159
131890	GRK7	siRNA#1	106.614	71.11	5.923	1.418
131890	GRK7	siRNA#2	16.638	73.709	71.689	114.808
2912	GRM2	siRNA#1	73.803	12.572	6.516	3.616
2912	GRM2	siRNA#2	72.445	59.507	132.146	132.319
2922	GRP	siRNA#1	14.97	7.418	2.624	4.63
2922	GRP	siRNA#2	86.465	26.895	2.756	32.4
2922	GRP	siRNA#3	104.147	14.399	2.519	12.453
2922	GRP	siRNA#4	59.519	118.63	179.581	4.532
2931	GSK3A	siRNA#1	89.14	122.326	150.379	16.319
2931	GSK3A	siRNA#2	75.028	117.187	182.302	146.242
2931	GSK3A	siRNA#3	87.823	64.43	80.646	20.521
2932	GSK3B	siRNA#1	104.155	107.288	57.053	39.597
2932	GSK3B	siRNA#2	86.581	96.189	149.835	31.001
2948	GSTM4	siRNA#1	124.735	128.345	201.428	104.222
2948	GSTM4	siRNA#2	23.272	75.806	20.952	16.4025
2948	GSTM4	siRNA#3	46.077	37.703	45	64.779
2948	GSTM4	siRNA#4	50.837	81.936	48.489	37.768
2967	GTF2H3	siRNA#1	34.451	48.72	9.191	55.246
2967	GTF2H3	siRNA#2	32.426	83.352	127.908	117.755
2967	GTF2H3	siRNA#3	77.944	69.135	8.063	1.417
2967	GTF2H3	siRNA#4	51.613	64.973	65.171	15.624
3000	GUCY2D	siRNA#1	77.726	25.554	1.796	2.621
3000	GUCY2D	siRNA#2	15.32	53.657	43.954	16.884
2987	GUK1	siRNA#1	83.039	79.539	21.476	98.114
9464	HAND2	siRNA#1	89.253	114.764	65.721	83.094
9464	HAND2	siRNA#2	104.273	45.322	41.202	16.245
9464	HAND2	siRNA#3	22.66	90.126	20.598	145.337
9464	HAND2	siRNA#4	93.22	7.113	15.229	49.645
9776	HARBI1	siRNA#1	107.109	78.734	66.082	66.834
9776	HARBI1	siRNA#2	47.779	111.915	88.416	129.713
9776	HARBI1	siRNA#3	32.576	105.809	158.182	97.396
3055	HCK	siRNA#1	56.146	24.619	18.104	6.076
57493	HEG1	siRNA#1	41.317	79.196	28.699	84.346
57493	HEG1	siRNA#2	38.62	102.825	75.181	98.797
57493	HEG1	siRNA#3	91.466	6.277	12.119	2.194
57493	HEG1	siRNA#4	2.804	44.66	28.183	54.414
26091	HERC4	siRNA#1	75.77	17.796	5.384	3.754
26091	HERC4	siRNA#2	36.432	105.99	105.892	115.112
26091	HERC4	siRNA#3	74.135	47.969	60.683	90.457
9146	HGS	siRNA#1	90.929	82.928	47.189	104.183
9146	HGS	siRNA#2	84.916	15.57	11.599	11.95
26275	HIBCH	siRNA#1	64.378	107.299	134.634	51.758
26275	HIBCH	siRNA#2	26.445	84.407	14.38	13.663
204851	HIPK1	siRNA#1	0.106	22.588	36.186	2.228
28996	HIPK2	siRNA#1	58.398	13.72	40.628	1.195
28996	HIPK2	siRNA#2	52.371	33.389	31.413	7.067
10114	HIPK3	siRNA#1	86.697	46.457	36.023	108.44
10114	HIPK3	siRNA#2	105.394	0.324	0.338	0.976
147746	HIPK4	siRNA#1	65.298	0.756	0.498	0.17
147746	HIPK4	siRNA#2	95.662	44.086	120.492	81.573
8341	HIST1H2BN	siRNA#1	98.258	86.953	71.358	97.468
8341	HIST1H2BN	siRNA#2	123.442	17.245	92.475	36.28
8341	HIST1H2BN	siRNA#3	19.101	75.093	83.606	107.788
8341	HIST1H2BN	siRNA#4	82.437	31.754	22.764	36.298
3098	HK1	siRNA#1	0.098	95.491	60.706	93.769
3099	HK2	siRNA#1	86.233	92.635	154.378	33.082
3099	HK2	siRNA#2	65.712	84.576	108.378	110.611
3101	HK3	siRNA#1	48.399	42.226	12.222	1.841
3101	HK3	siRNA#2	101.525	60.962	58.04	14.414
3148	HMGB2	siRNA#1	82.804	1.003	0.351	0.257
3148	HMGB2	siRNA#2	60.645	72.814	57.037	66.062
3148	HMGB2	siRNA#3	67.5865	20.793	42.903	118.414
3248	HPGD	siRNA#1	63.585	44.77	8.052	2.753
3248	HPGD	siRNA#2	83.808	82.584	61.465	27.74
3248	HPGD	siRNA#3	26.777	78.472	113.943	68.778
3299	HSF4	siRNA#1	7.242	89.832	164.133	71.582
3299	HSF4	siRNA#2	4.157	67.629	104.268	62.222
3299	HSF4	siRNA#3	51.824	72.637	51.004	104.524
3299	HSF4	siRNA#4	32.848	61.408	35.502	20.815
26353	HSPB8	siRNA#1	90.94	89.6	19.623	13.282
26353	HSPB8	siRNA#2	83.478	27.714	4.421	10.69
30811	HUNK	siRNA#1	62.591	5.346	1.73	3.698
25998	IBTK	siRNA#1	44.14	21.66	10.49	1.437
25998	IBTK	siRNA#2	111.623	12.836	6.783	3.443
3384	ICAM2	siRNA#1	91.169	65.836	95.496	129.021
3384	ICAM2	siRNA#2	67.056	53.1	103.573	123.813
3384	ICAM2	siRNA#3	45.714	63.746	89.264	35.901
59082	ICEBERG	siRNA#1	80.783	24.997	27.443	52.612
59082	ICEBERG	siRNA#2	31.353	93.089	81.877	15.098
22858	ICK	siRNA#1	85.713	80.384	70.406	149.409
2931	GSK3A	siRNA#1	#NUM!	39.225	167.232	80.301
22858	ICK	siRNA#1	89.361	40.553	37.175	4.47
24138	IFIT5	siRNA#1	34.507	73.816	96.051	142.48
24138	IFIT5	siRNA#2	62.309	2.852	17.904	5.227
24138	IFIT5	siRNA#3	4.569	50.049	70.431	134.951
24138	IFIT5	siRNA#4	89.139	83.837	13.004	17.496
3446	IFNA10	siRNA#1	88.181	16.805	26.255	3.227
3446	IFNA10	siRNA#2	74.714	83.274	70.982	99.681
3451	IFNA17	siRNA#1	50.469	4.238	12.141	0.254
3451	IFNA17	siRNA#2	93.743	38.371	47.334	102.939
3451	IFNA17	siRNA#3	25.308	34.072	37.17	99.61
3444	IFNA7	siRNA#1	24.145	26.059	13.315	56.302
3444	IFNA7	siRNA#2	77.413	22.897	25.09	18.052
3444	IFNA7	siRNA#3	89.28	55.979	53.415	84.142
3455	IFNAR2	siRNA#1	92.345	12.631	19.951	6.81
3455	IFNAR2	siRNA#2	84.834	37.238	25.005	12.084
3455	IFNAR2	siRNA#3	100.772	51.098	30.312	82.847
3460	IFNGR2	siRNA#1	30.889	59.93	20.666	67.409
3460	IFNGR2	siRNA#2	33.292	113.442	76.813	23.891
3460	IFNGR2	siRNA#3	15.145	115.473	146.291	47.289
3460	IFNGR2	siRNA#4	27.941	64.63	137.763	47.238
3547	IGSF1	siRNA#1	5.998	40.558	17.325	10.058
3550	IK	siRNA#1	25.699	15.633	54.354	31.101
3550	IK	siRNA#2	69.46	28.335	29.187	11.766
8518	IKBKAP	siRNA#1	85.134	12.437	44.753	14.229
8518	IKBKAP	siRNA#2	41.879	2.236	3.976	1.456
3551	IKBKB	siRNA#1	37.715	15.988	48.646	1.486
3551	IKBKB	siRNA#2	95.932	83.272	52.483	26.61
9641	IKBKE	siRNA#1	73.486	89.692	64.33	1.755
9641	IKBKE	siRNA#2	66.586	103.073	67.095	22.992
8517	IKBKG	siRNA#1	74.211	65.868	45.594	13.927
8517	IKBKG	siRNA#2	106.67	63.513	43.611	142.063
23765	IL17RA	siRNA#1	84.271	92.03	70.334	51.27
23765	IL17RA	siRNA#2	70.705	35.667	6.291	3.416
23765	IL17RA	siRNA#3	53.896	53.141	253.982	91.279
2931	GSK3A	siRNA#1	#NUM!	61.476	193.481	53.183
3552	IL1A	siRNA#1	57.855	36.543	66.415	53.567
2895	GRID2	siRNA#1	#NUM!	69.404	15.537	6.891
3552	IL1A	siRNA#1	102.961	11.474	19.99	33.969
2729	GCLC	siRNA#1	#NUM!	27.596	18.098	10.782
3611	ILK	siRNA#1	5.2	110.479	69.95	24.615
3611	ILK	siRNA#2	63.586	68.128	7.819	7.208
9807	IP6K1	siRNA#1	92.765	83.404	68.612	155.066
9807	IP6K1	siRNA#2	94.63	66.218	13.251	99.14
51447	IP6K2	siRNA#1	64.365	92.07	42.311	109.74
51447	IP6K2	siRNA#2	85.259	66.479	140.91	109.405
117283	IP6K3	siRNA#1	9.657	69.561	35.949	64.638
389123	IQCF2	siRNA#1	89.924	5.204	9.466	41.752
389123	IQCF2	siRNA#2	34.871	79.695	206.515	87.301
389123	IQCF2	siRNA#3	82.541	19.623	13.682	9.676
389123	IQCF2	siRNA#4	7.179	75.518	164.541	23.236
3654	IRAK1	siRNA#1	68.3	6.915	1.554	1.497
3654	IRAK1	siRNA#2	118.678	39.326	23.212	3.829
134728	IRAK1BP1	siRNA#1	121.975	97.314	114.584	88.773
134728	IRAK1BP1	siRNA#2	62.565	74.526	31.478	102.902
3656	IRAK2	siRNA#1	92.572	17.951	9.398	1.809
3656	IRAK2	siRNA#2	17.839	96.229	133.053	126.428
3656	IRAK2	siRNA#3	89.858	6.131	1.581	30.509
3656	IRAK2	siRNA#4	62.903	106.263	181.542	85.003
3656	IRAK2	siRNA#5	4.871	110.856	194.099	110.837
11213	IRAK3	siRNA#1	124.636	37.43	3.103	12.841
11213	IRAK3	siRNA#2	65.561	93.222	153.931	51.883
51135	IRAK4	siRNA#1	90.897	62.262	53.886	163.157
51135	IRAK4	siRNA#2	88.051	55.096	77.597	117.579
3660	IRF2	siRNA#1	38.574	32.358	114.687	35.034
2729	GCLC	siRNA#1	#NUM!	18.882	21.779	55.077
3660	IRF2	siRNA#1	89.885	70.88	78.4685	41.86
3660	IRF2	siRNA#2	14.473	4.379	13.632	2.767
3660	IRF2	siRNA#3	92.195	84.367	115.878	0.683
9636	ISG15	siRNA#1	0.839	10.513	5.878	0.229
9636	ISG15	siRNA#2	80.962	94.336	152.983	172.701
9636	ISG15	siRNA#3	82.267	10.903	32.287	4.793
3673	ITGA2	siRNA#1	19.341	52.727	88.512	29.519
3673	ITGA2	siRNA#2	70.947	59.366	144.246	126.567
3702	ITK	siRNA#1	81.125	27.698	28.012	75.535
3702	ITK	siRNA#2	99.19	19.388	10.584	66.747
55600	ITLN1	siRNA#1	60.52	98.15	53.131	167.745
55600	ITLN1	siRNA#2	68.533	62.615	39.416	99.795
55600	ITLN1	siRNA#3	49.972	13.513	14.127	12.104
55600	ITLN1	siRNA#4	94.442	24.04	131.921	7.014
3705	ITPK1	siRNA#1	91.386	108.887	131.086	288.551
3706	ITPKA	siRNA#1	72.913	67.094	20.208	75.93
3706	ITPKA	siRNA#2	73.123	41.484	32.005	2.094
3707	ITPKB	siRNA#1	82.636	68.917	76.394	86.836
3707	ITPKB	siRNA#2	89.818	107.518	108.204	52.461
80271	ITPKC	siRNA#1	79.059	88.546	19.38	116.887
80271	ITPKC	siRNA#2	85.459	92.973	40.307	185.837
3716	JAK1	siRNA#1	18.592	5.862	15.896	9.066
3716	JAK1	siRNA#2	38.932	93.87	15.89	87.881
3717	JAK2	siRNA#1	43.493	44.523	149.86	66.54
3717	JAK2	siRNA#2	64.471	41.355	48.919	57.886
3718	JAK3	siRNA#1	102.332	102.834	10.225	3.2
3718	JAK3	siRNA#2	58.625	51.984	34.532	19.602
152789	JAKMIP1	siRNA#1	62.864	15.255	17.072	13.589
152789	JAKMIP1	siRNA#2	72.096	22.223	0.929	2.023
8284	JARID1D	siRNA#1	41.926	37.603	59.825	97.192
8284	JARID1D	siRNA#2	10.169	1.159	9.062	57.253
8284	JARID1D	siRNA#3	71.086	88.766	59.408	142.846
8284	JARID1D	siRNA#4	107.266	68.248	67.61	98.491
3725	JUN	siRNA#1	0.164	8.595	1.483	1.013
3725	JUN	siRNA#2	61.819	21.135	23.975	6.608
3725	JUN	siRNA#3	12.403	8.399	2.69	0.589
3725	JUN	siRNA#4	79.624	89.066	86.969	87.689
8997	KALRN	siRNA#1	119.536	71.314	264.912	132.413
8997	KALRN	siRNA#2	96.23	82.038	64.337	27.243
84056	KATNAL1	siRNA#1	94.498	44.734	53.92	48.743
84056	KATNAL1	siRNA#2	12.736	14.811	22.07	88.512
84056	KATNAL1	siRNA#3	78.033	36.51	34.443	114.284
10300	KATNB1	siRNA#1	43.703	61.038	13.348	31.684
10300	KATNB1	siRNA#2	11.57	2.32	2.916	2.843
9196	KCNAB3	siRNA#1	80.253	100.019	17.267	42.519
9196	KCNAB3	siRNA#2	41.466	28.754	3.443	4.164
9196	KCNAB3	siRNA#3	95.462	88.502	43.685	92.952
9196	KCNAB3	siRNA#4	61.39	53.11	14.91	40.825
30818	KCNIP3	siRNA#1	63.269	63.066	14.166	92.572
30818	KCNIP3	siRNA#2	26.122	9.073	52.385	13.655
3768	KCNJ12	siRNA#1	42.014	17.058	3.537	1.338
3768	KCNJ12	siRNA#2	100.488	100.617	136.315	49.358
3773	KCNJ16	siRNA#1	99.415	82.12	78.89	124.349
3773	KCNJ16	siRNA#2	80.896	76.621	8.452	20.774
89822	KCNK17	siRNA#1	0.785	13.41	0.24	0.331
89822	KCNK17	siRNA#2	94.092	56.789	89.444	150.625
89822	KCNK17	siRNA#3	24.324	75.482	75.511	15.244
10945	KDELR1	siRNA#1	86.624	36.732	15.827	52.883
10945	KDELR1	siRNA#2	56.91	94.047	58.691	61.753
10945	KDELR1	siRNA#3	36.576	57.745	71.11	13.844
10945	KDELR1	siRNA#4	42.1975	0.506	0.116	0
3791	KDR	siRNA#1	100.511	48.256	32.022	60.616
3791	KDR	siRNA#2	47.959	38.408	21.223	67.182
3795	KHK	siRNA#1	80.098	34.9	89.933	12.95
3795	KHK	siRNA#2	72.23	51.301	90.006	82.33
23277	KIAA0664	siRNA#1	19.383	39.931	13.469	15.354
23277	KIAA0664	siRNA#2	25.491	35.127	68.202	9.567
23277	KIAA0664	siRNA#3	3.555	22.241	5.478	44.663
23277	KIAA0664	siRNA#4	0.654	17.554	1.319	1.915
23379	KIAA0947	siRNA#1	59.619	70.889	65.002	48.682
23379	KIAA0947	siRNA#2	45.269	8.985	74.022	13.365
23379	KIAA0947	siRNA#3	0.753	24.912	9.778	34.638
23379	KIAA0947	siRNA#4	74.78	24.743	78.697	14.173
23325	KIAA1033	siRNA#1	100.157	106.099	53.326	92.07
23325	KIAA1033	siRNA#2	62.11	92.791	83.732	69.519
23325	KIAA1033	siRNA#3	4.978	38.156	15.029	0.154
23325	KIAA1033	siRNA#4	88.918	25.821	29.083	121.187
54462	KIAA1128	siRNA#1	8.403	17.278	10.377	19.168
54462	KIAA1128	siRNA#2	126.232	42.892	8.78	70.5
54462	KIAA1128	siRNA#3	97.387	2.815	11.239	55.389
284058	KIAA1267	siRNA#1	22.699	22.585	59.649	104.275
284058	KIAA1267	siRNA#2	48.233	34.457	12.884	59.14
284058	KIAA1267	siRNA#3	100.335	45.704	221.076	86.386
85459	KIAA1731	siRNA#1	48.643	78.538	56.561	100.747
85459	KIAA1731	siRNA#2	84.63	72.202	82.385	80.229
85459	KIAA1731	siRNA#3	5.067	37.738	8.737	23.564
84451	KIAA1804	siRNA#1	70.112	71.92	53.44	4.316
84451	KIAA1804	siRNA#2	93.512	113.451	74.495	43.181
57498	KIDINS220	siRNA#1	103.026	84.249	94.103	122.513
57498	KIDINS220	siRNA#2	87.906	92.49	162.775	192.654
3832	KIF11	siRNA#1	1.622	0.077	0.277	0.348
9493	KIF23	siRNA#1	4.019	3.817	20.22	1.755
9493	KIF23	siRNA#2	34.994	5.879	3.811	0.185
9493	KIF23	siRNA#3	60.158	50.29	12.684	1.66
11127	KIF3A	siRNA#1	95.382	46.282	40.46	79.509
3815	KIT	siRNA#1	53.864	46.262	35.861	39.826
3815	KIT	siRNA#2	60.257	86.572	57.09	74.331
8564	KMO	siRNA#1	55.921	24.159	12.55	49.35
8564	KMO	siRNA#2	42.277	40.289	33.799	94.44
8564	KMO	siRNA#3	66.953	71.878	34.675	24.277
8564	KMO	siRNA#4	74.325	65.923	60.331	97.589
3827	KNG1	siRNA#1	61.07	84.5	83.103	56.128
3827	KNG1	siRNA#2	90.917	98.505	123.756	73.599
3827	KNG1	siRNA#3	1.059	1.114	1.581	1.562
3837	KPNB1	siRNA#1	39.261	9.742	14.806	0.948
3837	KPNB1	siRNA#2	27.569	24.225	23.644	2.824
3837	KPNB1	siRNA#3	8.842	6.184	9.171	0.189
200185	KRTCAP2	siRNA#1	69.023	88.665	55.827	0.665
200185	KRTCAP2	siRNA#2	91.953	95.62	78.923	74.348
200185	KRTCAP2	siRNA#3	7.247	68.59	3.521	32.255
200185	KRTCAP2	siRNA#4	102.207	69.712	19.984	65.546
8844	KSR1	siRNA#1	27.652	13.797	30.352	94.401
8844	KSR1	siRNA#2	86.518	123.189	180.851	179.871
283455	KSR2	siRNA#1	17.475	27.93	6.741	16.091
283455	KSR2	siRNA#2	88.258	103.039	34.061	149.08
3918	LAMC2	siRNA#1	94.477	36.044	93.451	74.244
3918	LAMC2	siRNA#2	108.558	113.491	111.407	109.608
3918	LAMC2	siRNA#3	95.378	124.638	157.732	146.506
3918	LAMC2	siRNA#4	3.051	51.045	17.922	1.788
9215	LARGE	siRNA#1	91.662	58.066	21.109	8.194
9215	LARGE	siRNA#2	122.813	119.891	99.088	232.047
9215	LARGE	siRNA#3	81.23	62.49	11.959	22.038
9215	LARGE	siRNA#4	103.095	69.329	79.861	77.707
23367	LARP1	siRNA#1	83.646	55.356	73.903	49.728
23367	LARP1	siRNA#2	58.749	26.275	32.036	8.984
79603	LASS4	siRNA#1	51.384	43.063	98.712	29.313
79603	LASS4	siRNA#2	94.46	33.887	45.232	15.989
79603	LASS4	siRNA#3	36.423	9.051	54.581	54.008
79603	LASS4	siRNA#4	0.72	3.119	0.453	0.309
9113	LATS1	siRNA#1	87.648	21.457	95.233	19.182
9113	LATS1	siRNA#2	93.341	87.143	35.923	58.508
26524	LATS2	siRNA#1	95.126	115.511	147.341	71.531
26524	LATS2	siRNA#2	69.532	43.497	27.798	122.19
3932	LCK	siRNA#1	48.508	61.184	20.927	45.109
3932	LCK	siRNA#2	21.84	9.397	12.866	31.132
3957	LGALS2	siRNA#1	106.775	75.518	114.669	63.346
3957	LGALS2	siRNA#2	93.25	116.841	68.984	98.965
3957	LGALS2	siRNA#3	109.504	78.238	98.787	3.532
3984	LIMK1	siRNA#1	57.003	19.01	70.404	50.658
3984	LIMK1	siRNA#2	98.224	100.757	140.37	205.213
3985	LIMK2	siRNA#1	100.769	99.635	103.639	50.62
84894	LINGO1	siRNA#1	33.065	5.779	7.784	0.523
22853	LMTK2	siRNA#1	70.925	20.248	63.884	71.241
114783	LMTK3	siRNA#1	18.086	0.653	0.424	0.112
114783	LMTK3	siRNA#2	103.206	114.309	154.815	102.45
162993	LOC162993	siRNA#1	113.456	71.641	147.801	45.25
162993	LOC162993	siRNA#2	119.022	95.042	256.098	48.333
162993	LOC162993	siRNA#3	12.911	15.67	2.481	4.58
162993	LOC162993	siRNA#4	13.426	6.725	2.871	9.423
284269	LOC284269	siRNA#1	101.691	55.37	152.941	69.232
284269	LOC284269	siRNA#2	94.869	61.665	47.633	37.343
284269	LOC284269	siRNA#3	6.588	3.473	2.499	0.265
285733	LOC285733	siRNA#1	114.254	43.702	47.587	23.513
285733	LOC285733	siRNA#2	99.306	71.157	109.071	44.602
285733	LOC285733	siRNA#3	59.414	53.105	55.267	80.902
391833	LOC391833	siRNA#1	29.66	15.178	1.929	2.749
391833	LOC391833	siRNA#2	0.632	0.029	0.086	0.078
391833	LOC391833	siRNA#3	50.643	71.962	36.657	36.49
399937	LOC399937	siRNA#1	59.412	31.293	15.304	71.353
399937	LOC399937	siRNA#2	9.685	44.141	13.976	5.842
399937	LOC399937	siRNA#3	68.864	37.554	21.146	13.67
399940	LOC399940	siRNA#1	93.981	80.385	75.003	123.794
399940	LOC399940	siRNA#2	69.284	19.33	56.193	15.914
400684	LOC400684	siRNA#1	54.22	44.622	20.172	85.766
400684	LOC400684	siRNA#2	77.791	80.496	90.815	84.789
400684	LOC400684	siRNA#3	6.708	40.936	6.735	48.837
400684	LOC400684	siRNA#4	76.826	4.589	9.785	35.998
401431	LOC401431	siRNA#1	47.894	1.162	2.368	2.257
407835	LOC407835	siRNA#1	71.624	79.551	93.512	83.931
440733	LOC440733	siRNA#1	46.323	41.916	11.424	22.2
440733	LOC440733	siRNA#2	73.658	5.416	75.639	9.017
442709	LOC442709	siRNA#1	77.059	1.498	16.05	24.59
442709	LOC442709	siRNA#2	94.263	56.458	137.905	122.72
442709	LOC442709	siRNA#3	3.734	13.059	6.359	1.276
442709	LOC442709	siRNA#4	0.581	1.416	1.437	0.728
646610	LOC646610	siRNA#1	58.705	58.223	122.646	38.533
646610	LOC646610	siRNA#2	45.241	68.314	18.127	4.837
646610	LOC646610	siRNA#3	7.366	0.194	31.248	0.2
646610	LOC646610	siRNA#4	48.464	48.363	14.616	9.527
648083	LOC648083	siRNA#1	125.527	111.88	170.286	147.25
648083	LOC648083	siRNA#2	44.264	14.631	22.179	2.842
648083	LOC648083	siRNA#3	10.964	31.383	12.226	1.752
648541	LOC648541	siRNA#1	40.115	46.106	82.877	106.938
648541	LOC648541	siRNA#2	69.392	11.42	4.919	3.609
648541	LOC648541	siRNA#3	102.223	83.796	145.265	128.711
648541	LOC648541	siRNA#4	13.814	52.149	12.424	7.025
731751	LOC731751	siRNA#1	96.342	61.421	47.486	74.242
732391	LOC732391	siRNA#1	93.878	101.313	124.811	19.868
732391	LOC732391	siRNA#2	96.464	115.173	220.874	129.39
732391	LOC732391	siRNA#3	92.087	12.492	18.116	47.121
9361	LONP1	siRNA#1	52.865	73.571	78.378	166.227
9361	LONP1	siRNA#2	46.936	4.985	5.272	75.119
9361	LONP1	siRNA#3	82.08	24.37	59.783	120.5
84918	LRP11	siRNA#1	104.361	96.689	72.915	69.57
84918	LRP11	siRNA#2	91.561	21.363	62.479	111.264
84918	LRP11	siRNA#3	78.753	40.088	38.138	24.918
53353	LRP1B	siRNA#1	91.3	59.759	72.968	47.987
53353	LRP1B	siRNA#2	101.236	99.311	111.792	161.272
53353	LRP1B	siRNA#3	57.748	90.181	84.326	113.553
79705	LRRK1	siRNA#1	73.528	46.773	66.801	87.699
79705	LRRK1	siRNA#2	48.448	26.983	54.863	45.169
120892	LRRK2	siRNA#1	78.695	33.409	22.615	106.999
120892	LRRK2	siRNA#2	77.724	27.222	21.633	3.614
4058	LTK	siRNA#1	9.834	50.979	13.125	55.616
4058	LTK	siRNA#2	43.738	39.753	42.848	42.156
80740	LY6G6C	siRNA#1	65.609	6.235	14.897	2.657
80740	LY6G6C	siRNA#2	91.268	26.48	136.006	51.443
80740	LY6G6C	siRNA#3	8.656	28.367	52.997	12.918
4067	LYN	siRNA#1	94.031	42.516	30.598	29.067
4067	LYN	siRNA#2	76.003	17.437	8.425	31.236
8567	MADD	siRNA#1	39.778	65.241	65.224	81.061
8567	MADD	siRNA#2	83.105	31.376	33.446	79.75
9863	MAGI2	siRNA#1	3.437	2.64	2.364	0.331
9863	MAGI2	siRNA#2	9.973	24.939	6.622	2.446
260425	MAGI3	siRNA#1	105.864	75.388	56.614	106.436
260425	MAGI3	siRNA#2	121.605	67.307	140.291	33.432
4117	MAK	siRNA#1	100.132	15.875	22.965	83.595
4117	MAK	siRNA#2	94.807	99.948	64.254	10.774
4125	MAN2B1	siRNA#1	98.676	80.578	130.526	105.772
4125	MAN2B1	siRNA#2	65.945	75.784	51.368	39.468
4125	MAN2B1	siRNA#3	53.526	54.533	21.425	10.666
5604	MAP2K1	siRNA#1	73.679	5.324	22.329	0.611
5605	MAP2K2	siRNA#1	88.045	27.333	87.04	76.145
5605	MAP2K2	siRNA#2	3.523	10.375	7.409	24.778
5606	MAP2K3	siRNA#1	117.322	41.303	27.854	49.726
5606	MAP2K3	siRNA#2	99.855	91.267	158.556	179.477
5606	MAP2K3	siRNA#3	23.604	14.784	16.613	9.761
5606	MAP2K3	siRNA#4	71.288	17.654	11.542	2.784
5606	MAP2K3	siRNA#5	46.568	46.535	7.645	22.665
6416	MAP2K4	siRNA#1	75.741	89.736	126.188	71.179
5607	MAP2K5	siRNA#1	4.807	107.532	40.602	2.681
5607	MAP2K5	siRNA#2	19.203	36.514	30.052	10.407
5608	MAP2K6	siRNA#1	102.454	108.148	227.989	99.828
5608	MAP2K6	siRNA#2	99.597	85.438	120.92	161.298
5609	MAP2K7	siRNA#1	44.776	26.647	20.448	59.754
4214	MAP3K1	siRNA#1	46.637	12.625	10.742	15.894
4294	MAP3K10	siRNA#1	97.246	44.041	64.968	96.243
4294	MAP3K10	siRNA#2	1.6	29.465	2.329	3.366
4296	MAP3K11	siRNA#1	9.664	1.611	1.423	2.564
4296	MAP3K11	siRNA#2	93.002	102.21	175.037	218.427
7786	MAP3K12	siRNA#1	7.579	18.984	6.614	3.163
7786	MAP3K12	siRNA#2	38.463	46.14	49.167	18.499
9175	MAP3K13	siRNA#1	55.986	72.456	28.688	53.294
9175	MAP3K13	siRNA#2	66.419	27.93	31.179	8.259
9020	MAP3K14	siRNA#1	41.354	0.999	0.297	0.173
9020	MAP3K14	siRNA#2	74.909	18.806	18.893	52.846
389840	MAP3K15	siRNA#1	48.721	68.205	43.158	80.029
389840	MAP3K15	siRNA#2	85.239	37.043	10.079	1.098
10746	MAP3K2	siRNA#1	95.501	83.385	94.61	105.959
10746	MAP3K2	siRNA#2	20.453	15.409	8.581	14.67
4215	MAP3K3	siRNA#1	99.763	54.156	33.155	92.422
4215	MAP3K3	siRNA#2	112.429	64.845	181.322	120.753
4216	MAP3K4	siRNA#1	62.709	12.74	5.414	20.115
4216	MAP3K4	siRNA#2	9.019	4.766	22.652	3.576
4217	MAP3K5	siRNA#1	68.096	17.483	34.007	45.23
4217	MAP3K5	siRNA#2	28.534	84.09	124.847	81.26
9064	MAP3K6	siRNA#1	48.448	44.041	20.219	102.199
6885	MAP3K7	siRNA#1	106.652	110.487	125.044	44.215
6885	MAP3K7	siRNA#2	88.629	70.857	73.01	31.664
1326	MAP3K8	siRNA#1	60.148	103.227	52.996	71.778
4293	MAP3K9	siRNA#1	101.658	72.153	108.179	233.141
4293	MAP3K9	siRNA#2	97.94	107.84	222.177	222.893
11184	MAP4K1	siRNA#1	60.434	66.526	13.818	73.178
11184	MAP4K1	siRNA#2	56.224	28.821	34.023	74.107
5871	MAP4K2	siRNA#1	49.596	8.836	16.255	15.784
8491	MAP4K3	siRNA#1	83.369	51.068	26.119	96.064
8491	MAP4K3	siRNA#2	12.205	36.027	2.524	17.656
9448	MAP4K4	siRNA#1	44.33	18.904	27.26	12.335
9448	MAP4K4	siRNA#2	23.681	84.331	59.796	123.965
11183	MAP4K5	siRNA#1	62.753	16.223	42.66	33.943
5594	MAPK1	siRNA#1	64.993	76.056	40.384	26.769
5594	MAPK1	siRNA#2	106.03	103.565	96.578	135.554
5602	MAPK10	siRNA#1	71.795	87.004	30.114	70.618
5600	MAPK11	siRNA#1	76.79	17.759	40.053	13.442
6300	MAPK12	siRNA#1	16.234	7.801	0.971	6.183
6300	MAPK12	siRNA#2	75.291	54.023	36.339	19.269
5603	MAPK13	siRNA#1	105.587	21.809	37.764	49.855
5603	MAPK13	siRNA#2	74.432	39.262	13.641	40.851
1432	MAPK14	siRNA#1	60.329	41.211	8.016	36.029
1432	MAPK14	siRNA#2	61.059	31.079	21.654	34.286
225689	MAPK15	siRNA#1	103.894	119.282	109.288	108.921
225689	MAPK15	siRNA#2	95.685	51.061	189.877	64.857
5595	MAPK3	siRNA#1	91.799	61.434	21.89	24.442
5595	MAPK3	siRNA#2	78.544	49.648	50.425	29.855
5596	MAPK4	siRNA#1	10.929	29.713	4.796	69.394
5596	MAPK4	siRNA#2	66.28	97.693	47.584	8.071
5597	MAPK6	siRNA#1	73.226	71.885	27.064	82.097
5597	MAPK6	siRNA#2	103.791	76.601	152.141	62.074
5598	MAPK7	siRNA#1	97.001	37.869	55.02	110.889
5598	MAPK7	siRNA#2	35.318	13.802	3.342	2.866
5599	MAPK8	siRNA#1	95.431	58.923	32.295	67.834
5599	MAPK8	siRNA#2	58.543	49.112	43.309	33.982
9479	MAPK8IP1	siRNA#1	74.03	33.063	2.47	74.507
23542	MAPK8IP2	siRNA#1	49.537	7.592	11.404	59.83
23542	MAPK8IP2	siRNA#2	56.404	76.753	35.036	86.753
23162	MAPK8IP3	siRNA#1	64.026	67.704	9.749	54.13
5601	MAPK9	siRNA#1	14.909	104.046	36.591	28.483
5601	MAPK9	siRNA#2	79.588	36.033	81.548	59.32
79109	MAPKAP1	siRNA#1	59.89	105.142	55.62	43.271
9261	MAPKAPK2	siRNA#1	36.037	26.682	13.846	30.104
7867	MAPKAPK3	siRNA#1	4.648	14.358	10.153	1.419
7867	MAPKAPK3	siRNA#2	115.034	62.613	107.215	107.837
8550	MAPKAPK5	siRNA#1	20.754	51.547	16.281	42.661
8550	MAPKAPK5	siRNA#2	48.689	57.415	193.17	6.765
23005	MAPKBP1	siRNA#1	105.542	115.615	169.725	103.445
23005	MAPKBP1	siRNA#2	100.544	76.693	67.864	50.444
8649	MAPKSP1	siRNA#1	0.23	1.125	1.083	0
8649	MAPKSP1	siRNA#2	74.328	1.867	36.981	3.251
4082	MARCKS	siRNA#1	89.583	80.078	123.132	61.465
4139	MARK1	siRNA#1	69.932	100.421	52.529	36.442
4139	MARK1	siRNA#2	74.795	16.833	23.932	5.347
2011	MARK2	siRNA#1	110.233	93.826	93.889	107.502
2011	MARK2	siRNA#2	101.739	85.094	74.185	138.157
4140	MARK3	siRNA#1	81.96	50.467	7.145	111.518
4140	MARK3	siRNA#2	68.136	84.924	103.922	27.622
57787	MARK4	siRNA#1	43.967	79.936	24.701	68.595
57787	MARK4	siRNA#2	70.413	15.859	72.802	94.262
22983	MAST1	siRNA#1	66.452	48.465	97.746	23.017
22983	MAST1	siRNA#2	106.403	116.988	150.585	77.404
23139	MAST2	siRNA#1	90.151	45.481	20.995	32.007
23139	MAST2	siRNA#2	33.187	55.874	136.015	65.944
23031	MAST3	siRNA#1	64.062	83.184	13.37	8.941
23031	MAST3	siRNA#2	0.525	15.756	5.643	0.593
375449	MAST4	siRNA#1	112.139	126.869	269.934	88.114
375449	MAST4	siRNA#2	86.393	50.529	38.186	98.077
84930	MASTL	siRNA#1	2.545	8.73	13.152	3.349
4145	MATK	siRNA#1	87.826	41.743	62.582	92.286
4145	MATK	siRNA#2	91.443	86.277	64.248	162.129
4148	MATN3	siRNA#1	68.912	45.534	55.066	23.749
4148	MATN3	siRNA#2	16.581	29.388	10.086	22.549
4148	MATN3	siRNA#3	17.819	22.201	10.01	57.724
4193	MDM2	siRNA#1	49.501	16.11	16.371	70.841
4193	MDM2	siRNA#2	3.1	1.909	1.544	1.119
4193	MDM2	siRNA#3	38.259	44.549	3.623	1.899
4193	MDM2	siRNA#4	30.086	56.383	10.913	9.692
9282	MED14	siRNA#1	83.654	136.413	154.715	9.726
10001	MED6	siRNA#1	21.71	22.593	22.919	4.342
10001	MED6	siRNA#2	39.215	9.255	50.915	8.243
1955	MEGF9	siRNA#1	52.982	43.131	38.543	2.812
1955	MEGF9	siRNA#2	20.752	34.156	7.984	2.136
1955	MEGF9	siRNA#3	74.013	95.997	74.559	140.158
1955	MEGF9	siRNA#4	22.815	78.226	38.757	13.446
9833	MELK	siRNA#1	44.147	31.508	36.754	66.526
9833	MELK	siRNA#2	0.927	10.839	1.523	0.155
10461	MERTK	siRNA#1	58.85	84.516	31.178	69.59
10461	MERTK	siRNA#2	37.505	2.811	0.804	4.545
4233	MET	siRNA#1	39.372	30.883	33.556	51.543
79006	METRN	siRNA#1	135.243	101.924	87.042	124.63
79006	METRN	siRNA#2	125.092	47.383	46.654	88.485
79006	METRN	siRNA#3	71.892	93.497	33.911	52.586
79006	METRN	siRNA#4	4.981	9.28	3.122	1.111
92312	MEX3A	siRNA#1	93.537	31.009	46.778	92.614
92312	MEX3A	siRNA#2	94.184	44.234	68.313	165.332
92312	MEX3A	siRNA#3	35.899	1.907	19.659	12.937
4236	MFAP1	siRNA#1	38.938	22.539	11.489	30.08
4236	MFAP1	siRNA#2	43.031	45.214	53.545	73.694
4236	MFAP1	siRNA#3	2.859	0.924	8.858	0.022
4236	MFAP1	siRNA#4	75.682	83.677	25.503	43.45
64747	MFSD1	siRNA#1	129.177	27.018	16.013	82.354
441273	MGC119295	siRNA#1	88.627	77.476	159.897	117.053
441273	MGC119295	siRNA#2	83.558	91.83	46.88	113.772
441273	MGC119295	siRNA#3	1.431	0.228	0.028	0.034
441273	MGC119295	siRNA#4	14.963	20.313	3.466	21.067
50488	MINK1	siRNA#1	109.348	121.249	105.735	42.8
57591	MKL1	siRNA#1	73.381	56.183	39.118	59.451
57591	MKL1	siRNA#2	89.298	86.428	152.394	141.921
57591	MKL1	siRNA#3	53.941	24.599	20.018	30.022
8569	MKNK1	siRNA#1	19.976	17.471	8.082	3.761
8569	MKNK1	siRNA#2	22.473	24.594	1.066	1.316
2872	MKNK2	siRNA#1	85.616	48.128	40.537	130.3
2872	MKNK2	siRNA#2	78.08	24.784	123.087	195.56
197259	MLKL	siRNA#1	60.161	30.196	50.851	20.981
197259	MLKL	siRNA#2	95.287	23.717	17.495	53.558
23417	MLYCD	siRNA#1	32.086	8.573	35.683	10.593
23417	MLYCD	siRNA#2	74.215	23.822	146.31	34.368
23417	MLYCD	siRNA#3	42.904	13.902	15.407	21.542
84292	MORG1	siRNA#1	39.252	22.486	10.124	43.144
84292	MORG1	siRNA#2	109.479	83.191	159.626	116.558
4342	MOS	siRNA#1	91.266	87.168	93.504	100.99
4342	MOS	siRNA#2	81.709	49.642	267.611	212.389
6183	MRPS12	siRNA#1	93.033	82.59	162.941	75.618
6183	MRPS12	siRNA#2	24.823	11.41	13.447	0.919
6183	MRPS12	siRNA#3	80.021	94.333	41.313	77.557
4482	MSRA	siRNA#1	81.031	52.78	84.583	44.909
4482	MSRA	siRNA#2	91.858	19.086	42.744	6.191
4482	MSRA	siRNA#3	55.376	36.82	34.916	47.012
4482	MSRA	siRNA#4	21.087	9.677	23.695	38.62
4486	MST1R	siRNA#1	59.793	40.497	39.805	20.088
4486	MST1R	siRNA#2	54.705	12.643	2.225	1.963
4486	MST1R	siRNA#3	79.41	9.528	29.731	0.514
4486	MST1R	siRNA#4	77.115	20.711	5.7	4.503
4486	MST1R	siRNA#5	74.608	2.624	24.147	0.907
51765	MST4	siRNA#1	83.194	112.418	22.078	42.141
51765	MST4	siRNA#2	75.124	48.712	17.403	84.637
4499	MT1M	siRNA#1	61.346	24.162	6.92	51.913
4499	MT1M	siRNA#2	43.213	20.593	4.03	48.454
4499	MT1M	siRNA#3	81.247	50.304	60.904	103.126
2475	MTOR	siRNA#1	50.715	5.468	98.409	13.128
2475	MTOR	siRNA#2	1.247	1.127	0.85	0.434
4586	MUC5AC	siRNA#1	89.593	25.866	3.941	0.821
4593	MUSK	siRNA#1	69.809	67.688	33.671	73.68
4598	MVK	siRNA#1	27.921	68.198	53.261	174.191
439921	MXRA7	siRNA#1	116.328	63.829	145.988	103.751
439921	MXRA7	siRNA#2	85.824	15.555	0.82	2.32
4609	MYC	siRNA#1	75.06	40.792	16.23	3.918
50804	MYEF2	siRNA#1	85.32	122.612	32.492	106.745
50804	MYEF2	siRNA#2	111.394	115.8	186.67	148.226
50804	MYEF2	siRNA#3	97.944	21.585	9.706	33.905
50804	MYEF2	siRNA#4	18.263	18.459	3.653	36.762
4638	MYLK	siRNA#1	63.97	90.725	99.232	97.919
4638	MYLK	siRNA#2	122.218	112.739	102.251	141.338
85366	MYLK2	siRNA#1	85.165	93.911	49.195	106.693
85366	MYLK2	siRNA#2	112.879	107.309	119.058	122.311
91807	MYLK3	siRNA#1	91.686	84.428	261.251	85.129
340156	MYLK4	siRNA#1	73.295	105.831	106.705	144.823
340156	MYLK4	siRNA#2	80.03	83.272	155.635	130.231
4654	MYOD1	siRNA#1	33.696	88.122	9.805	36.463
4654	MYOD1	siRNA#2	36.735	44.01	77.133	63.363
4654	MYOD1	siRNA#3	111.692	103.351	131.597	41.332
23040	MYT1L	siRNA#1	60.411	42.71	129.64	19.396
23040	MYT1L	siRNA#2	38.151	5.092	3.524	1.865
23040	MYT1L	siRNA#3	61.721	47.662	65.032	97.662
8883	NAE1	siRNA#1	92.441	74.961	13.335	62.38
8883	NAE1	siRNA#2	93.898	66.778	77.745	62.922
4668	NAGA	siRNA#1	35.882	44.277	13.903	3.135
4668	NAGA	siRNA#2	100.166	70.815	47.165	73.589
4668	NAGA	siRNA#3	18.254	10.884	28.527	0.08
4668	NAGA	siRNA#4	33.929	60.844	23.797	5.051
55577	NAGK	siRNA#1	87.306	38.861	63.596	68.003
55577	NAGK	siRNA#2	42.044	86.328	108.53	91.221
51172	NAGPA	siRNA#1	102.541	100.973	208.859	129.09
51172	NAGPA	siRNA#2	72.41	78.854	87.97	104.72
51172	NAGPA	siRNA#3	46.902	22.678	13.289	124.949
51172	NAGPA	siRNA#4	42.251	23.6305	8.29	134.784
89797	NAV2	siRNA#1	88.068	94.18	32.271	101.471
89797	NAV2	siRNA#2	100.28	108.132	136.455	133.206
89797	NAV2	siRNA#3	33.903	54.242	98.373	56.016
8440	NCK2	siRNA#1	81.724	36.689	98.58	94.779
8440	NCK2	siRNA#2	48.188	25.795	20.258	35.846
4731	NDUFV3	siRNA#1	103.209	121.395	203.653	94.985
4731	NDUFV3	siRNA#2	100.231	77.408	87.338	93.848
4731	NDUFV3	siRNA#3	91.762	87.545	115.893	67.528
55707	NECAP2	siRNA#1	55.271	58.277	19.8	28.101
55707	NECAP2	siRNA#2	57.579	55.323	35.018	34.546
4750	NEK1	siRNA#1	69.726	71.966	48.901	92.324
4750	NEK1	siRNA#2	9.94	6.264	3.233	0.356
152110	NEK10	siRNA#1	73.274	8.193	21.315	48.025
152110	NEK10	siRNA#2	52.177	97.375	30.169	25.508
79858	NEK11	siRNA#1	58.675	55.332	34.099	18.444
4751	NEK2	siRNA#1	128.471	107.519	125.437	131.904
4751	NEK2	siRNA#2	22.516	75.49	15.787	151.764
4752	NEK3	siRNA#1	95.497	116.3	282.84	94.757
4752	NEK3	siRNA#2	92.957	84.179	16.146	40.568
6787	NEK4	siRNA#1	63.367	21.472	10.084	58.057
6787	NEK4	siRNA#2	2.005	31.289	11.161	0.859
341676	NEK5	siRNA#1	102.529	99.875	52.772	29.86
341676	NEK5	siRNA#2	92.934	27.79	21.991	45.532
10783	NEK6	siRNA#1	17.446	69.741	46.539	132.528
10783	NEK6	siRNA#2	11.963	2.14	6.723	5.239
140609	NEK7	siRNA#1	39.079	59.86	54.979	38.598
284086	NEK8	siRNA#1	12.932	1.298	2.899	4.623
284086	NEK8	siRNA#2	41.944	108.638	22.585	32.584
284086	NEK8	siRNA#3	28.992	42.34	12.254	19.245
284086	NEK8	siRNA#4	32.955	35.454	6.05	111.748
284086	NEK8	siRNA#5	59.58	37.948	15.205	75.376
91754	NEK9	siRNA#1	0.203	1.121	0.066	0.221
91754	NEK9	siRNA#2	87.08	44.29	26.233	63.182
91754	NEK9	siRNA#3	30.79	15.979	7.201	37.115
401007	NF1L2	siRNA#1	116.973	114.377	289.757	166.721
401007	NF1L2	siRNA#2	62.296	49.405	58.743	49.925
401007	NF1L2	siRNA#3	70.057	105.275	130.699	86.277
401007	NF1L2	siRNA#4	40.072	44.97	10.466	22.336
4809	NHP2L1	siRNA#1	95.323	76.222	40.927	104.497
4809	NHP2L1	siRNA#2	92.344	98.368	33.271	141.48
4809	NHP2L1	siRNA#3	72.952	60.267	44.507	166.648
4809	NHP2L1	siRNA#4	93.443	94.233	18.052	68.115
54475	NLE1	siRNA#1	91.331	37.949	41.54	34.563
54475	NLE1	siRNA#2	54.583	117.915	153.162	118.063
51701	NLK	siRNA#1	64.927	36.318	10.176	0.69
51701	NLK	siRNA#2	3.58	53.353	12.279	14.846
4830	NME1	siRNA#1	67.906	24.604	98.506	107.937
4830	NME1	siRNA#2	90.682	78.116	66.491	84.263
654364	NME1-NME2	siRNA#1	28.813	87.172	21.266	51.403
654364	NME1-NME2	siRNA#2	93.266	107.393	93.966	86.484
4832	NME3	siRNA#1	15.962	2.288	2.898	3.927
4832	NME3	siRNA#2	1.086	8.891	0.55	8.715
4833	NME4	siRNA#1	83.569	25.245	16.799	1.879
4833	NME4	siRNA#2	106.583	84.363	95.284	151.2
8382	NME5	siRNA#1	75.61	113.718	109.128	88.948
8382	NME5	siRNA#2	102.879	95.992	99.78	167.26
10201	NME6	siRNA#1	60.624	26.464	39.772	3.13
10201	NME6	siRNA#2	49.647	4.605	39.504	49.388
29922	NME7	siRNA#1	2.023	38.025	4.298	2.518
29922	NME7	siRNA#2	8.47	11.5	10.889	2.455
4861	NPAS1	siRNA#1	26.196	106.322	104.174	34.304
4861	NPAS1	siRNA#2	29.874	14.688	23.03	44.444
4861	NPAS1	siRNA#3	1.153	10.219	6.81	5.157
4306	NR3C2	siRNA#1	84.601	48.766	68.673	8.005
4306	NR3C2	siRNA#2	2.373	35.005	8.045	3.057
29959	NRBP1	siRNA#1	53.446	31.534	23.583	5.39
29959	NRBP1	siRNA#2	24.634	18.862	50.192	5.321
4900	NRGN	siRNA#1	40.175	64.502	46.962	7.192
4900	NRGN	siRNA#2	63.435	81.082	80.147	20.375
203447	NRK	siRNA#1	66.569	54.328	78.653	41.876
203447	NRK	siRNA#2	44.637	78.828	87.302	45.335
4905	NSF	siRNA#1	37.051	13.169	27.042	4.361
4905	NSF	siRNA#2	94.96	97.938	105.641	92.346
4913	NTHL1	siRNA#1	78.021	20.969	19.305	97.966
4913	NTHL1	siRNA#2	1.163	1.14	3.836	1.021
4914	NTRK1	siRNA#1	111.506	106.137	202.576	165.036
4914	NTRK1	siRNA#2	112.512	117.224	185.352	123.655
4915	NTRK2	siRNA#1	88.241	56.776	28.667	118.205
4915	NTRK2	siRNA#2	14.867	31.368	4.843	1.064
4916	NTRK3	siRNA#1	28.658	5.141	5.762	3.297
4916	NTRK3	siRNA#2	105.345	84.622	47.229	89.273
4923	NTSR1	siRNA#1	103.192	115.971	75.411	67.47
4923	NTSR1	siRNA#2	39.107	26.381	24.411	45.021
4923	NTSR1	siRNA#3	56.058	49.432	30.327	59.59
9891	NUAK1	siRNA#1	51.645	47.189	31.334	30.296
9891	NUAK1	siRNA#2	91.521	35.778	48.746	26.734
81788	NUAK2	siRNA#1	114.834	46.66	20.511	15.879
81788	NUAK2	siRNA#2	89.649	29.415	34.459	36.793
64710	NUCKS1	siRNA#1	4.8	6.39	1.123	0.219
64710	NUCKS1	siRNA#2	58.79	57.794	11.038	4.981
11163	NUDT4	siRNA#1	44.462	39.112	7.65	16.384
11163	NUDT4	siRNA#2	88.33	115.674	71.018	107.734
11163	NUDT4	siRNA#3	33.49	31.21	7.632	2.454
11163	NUDT4	siRNA#4	99.601	144.785	178.058	94.831
9972	NUP153	siRNA#1	104.573	101.082	131.505	111.163
9972	NUP153	siRNA#2	93.103	80.821	181.53	101.35
9972	NUP153	siRNA#3	26.955	80.357	68.33	21.845
9972	NUP153	siRNA#4	91.453	81.146	49.113	46.455
23165	NUP205	siRNA#1	0.574	1.025	0.846	0.026
23165	NUP205	siRNA#2	3.638	3.288	2.409	4.255
23165	NUP205	siRNA#3	0.718	2.486	0.102	0.024
23165	NUP205	siRNA#4	0.103	0.04	0.357	0.707
4928	NUP98	siRNA#1	0.108	0.023	0.095	0.095
4928	NUP98	siRNA#2	0.602	0.413	0.378	0.762
4928	NUP98	siRNA#3	0.087	0.111	0.286	0
10482	NXF1	siRNA#1	0.014	0.019	0.21	0.092
10482	NXF1	siRNA#2	44.075	0.334	0.582	0.406
10482	NXF1	siRNA#3	0.007	0.014	0.185	0.149
56000	NXF3	siRNA#1	10.892	28.109	16.321	44.959
56000	NXF3	siRNA#2	50.641	102.766	61.818	5.245
56000	NXF3	siRNA#3	6.623	12.174	6.235	103.243
56000	NXF3	siRNA#4	47.809	96.059	33.286	122.145
26011	ODZ4	siRNA#1	63.652	24.353	82.654	48.297
26011	ODZ4	siRNA#2	29.95	36.782	10.576	4.563
26011	ODZ4	siRNA#3	22.395	8.932	1.91	7.672
125958	OR7D4	siRNA#1	24.242	18.171	19.037	6.329
125958	OR7D4	siRNA#2	94.155	122.039	118.211	70.35
125958	OR7D4	siRNA#3	5.571	0.765	4.406	0.205
125958	OR7D4	siRNA#4	71.237	6.057	10.909	0.472
9180	OSMR	siRNA#1	100.437	129.823	97.979	124.846
9180	OSMR	siRNA#2	82.231	75.836	86.14	134.972
9180	OSMR	siRNA#3	61.527	68.508	20.547	17.309
9180	OSMR	siRNA#4	79.11	72.338	26.863	21.291
165140	OXER1	siRNA#1	14.949	74.815	47.701	124.301
165140	OXER1	siRNA#2	66.432	59.147	105.917	166.886
9943	OXSR1	siRNA#1	70.535	73.866	108.261	154.546
64805	P2RY12	siRNA#1	45.582	103.935	40.268	60.23
64805	P2RY12	siRNA#2	72.254	40.407	9.481	10.793
64805	P2RY12	siRNA#3	6.128	10.988	6.153	5.716
64805	P2RY12	siRNA#4	41.835	23.111	13.863	5.015
196463	P76	siRNA#1	94.721	37.09	14.663	6.386
196463	P76	siRNA#2	50.348	63.014	31.446	6.599
196463	P76	siRNA#3	46.731	0.107	0.814	3.013
80227	PAAF1	siRNA#1	86.134	72.35	26.292	140.855
80227	PAAF1	siRNA#2	47.2	41.998	20.877	27.892
80227	PAAF1	siRNA#3	103.618	81.497	43.185	143.21
80227	PAAF1	siRNA#4	63.555	44.47	13.352	53.131
29993	PACSIN1	siRNA#1	21.957	11.613	31.114	8.824
29993	PACSIN1	siRNA#2	7.391	3.536	0.697	1.913
11252	PACSIN2	siRNA#1	66.34	143.894	106.812	50.51
11252	PACSIN2	siRNA#2	108.165	120.964	166.831	146.895
29763	PACSIN3	siRNA#1	88.472	60.529	71.203	71.251
29763	PACSIN3	siRNA#2	38.632	51.991	67.134	0.378
10606	PAICS	siRNA#1	113.174	18.227	4.825	7.819
10606	PAICS	siRNA#2	101.37	88.9	140.493	134.522
10606	PAICS	siRNA#3	43.724	58.904	49.323	30.298
5058	PAK1	siRNA#1	46.216	99.788	19.414	90.591
5058	PAK1	siRNA#2	66.702	50.094	36.109	48.531
5062	PAK2	siRNA#1	80.387	93.476	54.442	15.05
5063	PAK3	siRNA#1	42.941	19.508	7.387	3.195
5063	PAK3	siRNA#2	91.588	86.02	31.883	134.181
10298	PAK4	siRNA#1	114.545	38.481	200.818	113.618
10298	PAK4	siRNA#2	73.296	100.453	172.254	6.91
56924	PAK6	siRNA#1	68.663	25.229	21.551	20.01
57144	PAK7	siRNA#1	112.355	28.131	64.78	105.815
57144	PAK7	siRNA#2	21.496	13.701	5.318	20.611
53354	PANK1	siRNA#1	81.956	36.346	176.656	100.19
53354	PANK1	siRNA#2	79.513	64.562	35.007	58.396
80025	PANK2	siRNA#1	103.506	108.741	145.613	136.142
80025	PANK2	siRNA#2	91.992	25.59	85.498	134.477
79646	PANK3	siRNA#1	100.063	30.527	126.255	60.784
79646	PANK3	siRNA#2	104.555	93.184	90.27	90.038
55229	PANK4	siRNA#1	97.531	54.572	20.698	32.725
55229	PANK4	siRNA#2	169.65	114.997	404.827	124.71
55229	PANK4	siRNA#3	87.515	95.801	134.827	78.239
55229	PANK4	siRNA#4	98.95	11.057	129.98	135.976
55229	PANK4	siRNA#5	105.556	106.201	244.052	90.734
55229	PANK4	siRNA#6	85.275	75.117	87.618	10.635
196743	PAOX	siRNA#1	104.659	115.325	87.073	102.536
196743	PAOX	siRNA#2	80.692	21.495	88.525	98.908
196743	PAOX	siRNA#3	12.751	66.135	41.963	57.286
85315	PAQR8	siRNA#1	86.682	46.799	93.299	114.201
85315	PAQR8	siRNA#2	48.265	49.348	33.505	55.937
25859	PART1	siRNA#1	6.476	5.204	7.169	0.425
139135	PASD1	siRNA#1	117.681	100.233	157.675	161.907
139135	PASD1	siRNA#2	96.446	63.169	59.47	120.742
139135	PASD1	siRNA#3	42.012	50.653	48.02	63.632
139135	PASD1	siRNA#4	28.289	13.272	7.558	1.429
23178	PASK	siRNA#1	101.569	126.271	189.4	60.281
23178	PASK	siRNA#2	108.305	99.385	160.287	197.78
55872	PBK	siRNA#1	15.595	8.289	31.562	45.368
55872	PBK	siRNA#2	110.126	35.403	94.931	134.159
54510	PCDH18	siRNA#1	25.836	9.095	33.905	13.645
54510	PCDH18	siRNA#2	13.04	0.28	14.044	3.212
54510	PCDH18	siRNA#3	39.858	41.112	68.202	7.098
54510	PCDH18	siRNA#4	57.904	7.019	3.291	6.571
10336	PCGF3	siRNA#1	96.061	66.544	34.603	69.265
5105	PCK1	siRNA#1	71.289	23.625	25.298	12.407
5105	PCK1	siRNA#2	63.761	85.603	115.303	41.025
5156	PDGFRA	siRNA#1	38.972	81.991	31.031	21.33
5159	PDGFRB	siRNA#1	97.754	42.732	62.254	45.662
5159	PDGFRB	siRNA#2	54.273	55.492	8.884	64.202
5157	PDGFRL	siRNA#1	88.589	106.525	168.897	35.216
5157	PDGFRL	siRNA#2	48.063	95.387	167.895	94.336
5157	PDGFRL	siRNA#3	40.932	71.037	26.226	7.173
5157	PDGFRL	siRNA#4	1.259	21.756	9.177	4.649
149420	PDIK1L	siRNA#1	85.365	21.752	6.273	35.743
149420	PDIK1L	siRNA#2	114.412	82.321	37.336	99.774
5163	PDK1	siRNA#1	50.9	34.147	41.513	11.449
5163	PDK1	siRNA#2	98.651	104.852	113.196	158.437
5164	PDK2	siRNA#1	99.085	85.63	17.641	88.261
5164	PDK2	siRNA#2	77.63	75.536	19.975	2.432
5165	PDK3	siRNA#1	16.64	48.541	18.833	55.402
5165	PDK3	siRNA#2	114.341	70.086	86.978	33.729
5166	PDK4	siRNA#1	83.012	100.447	86.337	109.898
10611	PDLIM5	siRNA#1	39.319	66.666	20.585	21.757
10611	PDLIM5	siRNA#2	5.513	6.439	4.227	18.117
5170	PDPK1	siRNA#1	75.21	86.495	158.41	41.482
5170	PDPK1	siRNA#2	86.461	97.715	159.786	214.615
8566	PDXK	siRNA#1	33.93	55.562	29.224	62.609
118987	PDZD8	siRNA#1	113.156	46.026	78.159	112.038
118987	PDZD8	siRNA#2	68.072	81.739	109.68	138.857
118987	PDZD8	siRNA#3	77.946	27.285	17.865	107.562
5184	PEPD	siRNA#1	83.005	111.565	110.321	124.578
5184	PEPD	siRNA#2	51.217	28.782	46.923	19.721
5184	PEPD	siRNA#3	2.916	0.617	15.472	1.541
5207	PFKFB1	siRNA#1	91.824	40.515	16.437	99.548
5208	PFKFB2	siRNA#1	45.86	31.498	37.718	0.345
5208	PFKFB2	siRNA#2	12.255	7.09	6.763	29.209
5209	PFKFB3	siRNA#1	50.183	13.705	17.703	12.28
5210	PFKFB4	siRNA#1	80.314	48.876	28.527	51.755
5210	PFKFB4	siRNA#2	67.818	1.895	0.09	0.729
5211	PFKL	siRNA#1	46.916	37.37	58.949	17.975
5211	PFKL	siRNA#2	52.3	22.092	44.355	7.973
5213	PFKM	siRNA#1	77.626	36.207	58.71	28.679
5213	PFKM	siRNA#2	8.667	13.121	2.12	20.852
5214	PFKP	siRNA#1	91.694	22.669	44.566	78.915
5214	PFKP	siRNA#2	98.907	109.341	172.606	103.715
5226	PGD	siRNA#1	91.982	80.287	53.469	97.861
5226	PGD	siRNA#2	44.512	83.101	57.939	64.935
5226	PGD	siRNA#3	31.678	1.146	15.698	24.683
5230	PGK1	siRNA#1	87.369	101.929	160.591	81.362
5232	PGK2	siRNA#1	86.023	89.615	55.678	90.337
5232	PGK2	siRNA#2	52.01	90.883	52.826	122.995
5255	PHKA1	siRNA#1	38.456	81.826	93.243	43.361
5255	PHKA1	siRNA#2	69.016	46.219	7.374	7.134
5256	PHKA2	siRNA#1	18.884	33.207	13.168	35.658
5257	PHKB	siRNA#1	83.663	51.777	66.465	118.4
5257	PHKB	siRNA#2	116.885	64.522	70.097	215.974
5260	PHKG1	siRNA#1	85.275	72.341	162.45	105.545
5260	PHKG1	siRNA#2	61.11	79.393	17.306	153.435
5261	PHKG2	siRNA#1	58.266	30.239	8.052	20.69
5261	PHKG2	siRNA#2	128.849	102.03	132.861	62.295
55361	PI4K2A	siRNA#1	61.806	98.001	104.94	28
55361	PI4K2A	siRNA#2	8.923	18.654	15.48	2.883
55300	PI4K2B	siRNA#1	81.422	104.983	104.674	117.089
5297	PI4KA	siRNA#1	86.922	106.081	27.858	30.395
5297	PI4KA	siRNA#2	12.543	37.486	32.657	79.317
5298	PI4KB	siRNA#1	13.3	21.887	3.167	2.945
5298	PI4KB	siRNA#2	37.055	0.418	1.126	4.513
9463	PICK1	siRNA#1	90.699	88.402	81.507	103.519
9463	PICK1	siRNA#2	86.11	84.922	92.427	113.636
118788	PIK3AP1	siRNA#1	75.233	23.716	4.654	9.262
118788	PIK3AP1	siRNA#2	5.915	0.385	0.249	0.313
5286	PIK3C2A	siRNA#1	54.717	18.879	10.091	2.194
5286	PIK3C2A	siRNA#2	50.342	71.483	93.091	146.424
5287	PIK3C2B	siRNA#1	105.102	102.957	206.003	84.093
5287	PIK3C2B	siRNA#2	74.701	62.843	23.45	97.886
5288	PIK3C2G	siRNA#1	69.477	34.646	56.627	59.074
5288	PIK3C2G	siRNA#2	93.674	64.883	75.223	155.352
5288	PIK3C2G	siRNA#3	84.959	92.938	66.08	101.66
5288	PIK3C2G	siRNA#4	75.137	45.974	59.92	148.572
5289	PIK3C3	siRNA#1	90.499	95.326	136.336	67.325
5289	PIK3C3	siRNA#2	43.105	82.913	23.901	8.14
5290	PIK3CA	siRNA#1	45.871	113.857	41.508	35.068
5290	PIK3CA	siRNA#2	49.088	69.178	56.028	31.786
5291	PIK3CB	siRNA#1	87.345	74.806	74.294	97.443
5291	PIK3CB	siRNA#2	122.384	101.859	209.877	55.559
5291	PIK3CB	siRNA#3	107.25	102.295	74.835	80.186
5291	PIK3CB	siRNA#4	116.35	107.005	93.522	66.888
5291	PIK3CB	siRNA#5	87.154	40.981	21.04	56.051
5291	PIK3CB	siRNA#6	80.241	88.52	46.796	40.162
5293	PIK3CD	siRNA#1	20.518	6.842	4.223	3.266
5293	PIK3CD	siRNA#2	53.672	80.827	14.902	36.267
5294	PIK3CG	siRNA#1	72.515	33.098	8.251	91.366
5294	PIK3CG	siRNA#2	74.714	42.376	12.32	16.558
5295	PIK3R1	siRNA#1	7.604	32.645	22.925	16.272
5295	PIK3R1	siRNA#2	12.708	6.076	12.428	5.739
5296	PIK3R2	siRNA#1	29.088	69.267	20.224	16.402
5296	PIK3R2	siRNA#2	5.652	1.448	4.892	0.393
8503	PIK3R3	siRNA#1	2.302	121.773	80.288	13.287
8503	PIK3R3	siRNA#2	112.793	67.659	69.935	164.189
30849	PIK3R4	siRNA#1	80.292	60.147	35.879	22.767
30849	PIK3R4	siRNA#2	12.021	65.696	8.712	15.697
23533	PIK3R5	siRNA#1	66.334	83.462	50.49	49.354
23533	PIK3R5	siRNA#2	111.637	60.367	102.087	73.064
23533	PIK3R5	siRNA#3	11.804	18.228	8.781	1.201
23533	PIK3R5	siRNA#4	85.341	33.167	63.99	20.974
23533	PIK3R5	siRNA#5	8.037	0.784	3.142	11.909
146850	PIK3R6	siRNA#1	103.914	108.585	79.195	96.849
146850	PIK3R6	siRNA#2	47.794	93.455	72.439	66.771
146850	PIK3R6	siRNA#3	67.253	20.22	31.745	64.196
200576	PIKFYVE	siRNA#1	109.617	92.001	145.715	86.164
200576	PIKFYVE	siRNA#2	80.119	66.671	96.49	22.293
5292	PIM1	siRNA#1	56.948	17.66	19.97	47.465
5292	PIM1	siRNA#2	37.569	49.831	7.311	88.607
11040	PIM2	siRNA#1	72.748	50.573	18.646	57.098
11040	PIM2	siRNA#2	48.995	25.632	12.539	8.243
415116	PIM3	siRNA#1	69.198	63.574	45.461	55.914
415116	PIM3	siRNA#2	71.774	66.969	39.104	111.005
5300	PIN1	siRNA#1	1.638	28.477	2.197	2.383
5300	PIN1	siRNA#2	101.894	93.798	146.194	17.852
5300	PIN1	siRNA#3	0.798	9.745	1.648	0.751
65018	PINK1	siRNA#1	60.129	22.317	20.996	18.099
65018	PINK1	siRNA#2	33.763	52.44	20.817	33.547
5305	PIP4K2A	siRNA#1	71.212	87.921	35.957	74.744
5305	PIP4K2A	siRNA#2	105.193	91.634	17.673	122.974
8396	PIP4K2B	siRNA#1	88.642	64.385	12.309	74.395
8396	PIP4K2B	siRNA#2	88.591	102.147	113.484	197.665
79837	PIP4K2C	siRNA#1	77.281	42.209	83.894	91.107
79837	PIP4K2C	siRNA#2	0.3	48.842	1.374	13.097
8394	PIP5K1A	siRNA#1	16.664	9.295	11.103	49.479
8394	PIP5K1A	siRNA#2	55.616	45.659	48.266	98.011
8395	PIP5K1B	siRNA#1	49.055	13.362	162.985	30.194
8395	PIP5K1B	siRNA#2	100.563	50.555	71.316	95.38
23396	PIP5K1C	siRNA#1	0.63	36.906	4.437	1.001
23396	PIP5K1C	siRNA#2	92.048	68.131	94.196	89.165
138429	PIP5KL1	siRNA#1	62.972	88.928	34.377	3.363
138429	PIP5KL1	siRNA#2	83.105	68.718	201.542	101.21
5314	PKHD1	siRNA#1	113.572	55.045	165.881	137.814
5314	PKHD1	siRNA#2	44.026	17.417	102.935	34.392
5569	PKIA	siRNA#1	79.633	66.332	26.912	38.82
5569	PKIA	siRNA#2	100.683	65	149.79	99.725
5570	PKIB	siRNA#1	78.272	57.839	41.872	12.125
5570	PKIB	siRNA#2	55.645	29.188	81.697	3.394
11142	PKIG	siRNA#1	90.54	51.953	31.92	56.658
11142	PKIG	siRNA#2	101.254	100.165	176.286	85.921
5313	PKLR	siRNA#1	19.984	15.624	1.116	0.11
5313	PKLR	siRNA#2	19.589	5.257	8.451	1.054
5315	PKM2	siRNA#1	93.892	17.849	9.028	5.558
5315	PKM2	siRNA#2	39.008	76.82	23.547	79.717
9088	PKMYT1	siRNA#1	79.844	79.078	30.33	16.476
9088	PKMYT1	siRNA#2	0.964	0.839	0.037	0.031
5585	PKN1	siRNA#1	69.118	79.434	80.364	48.749
5585	PKN1	siRNA#2	9.461	23.142	61.897	1.066
5585	PKN1	siRNA#3	25.708	12.67	9.953	21.34
5585	PKN1	siRNA#4	0.041	0.997	0.364	2.389
5586	PKN2	siRNA#1	109.662	45.12	110.413	86.769
5586	PKN2	siRNA#2	11.011	12.436	2.697	8.245
29941	PKN3	siRNA#1	113.467	71.342	73.489	79.833
29941	PKN3	siRNA#2	53.091	103.124	95.193	108.076
5328	PLAU	siRNA#1	60.47	60.871	73.429	24.399
5328	PLAU	siRNA#2	23.361	77.33	89.53	36.764
5338	PLD2	siRNA#1	119.908	87.521	72.907	197.133
5338	PLD2	siRNA#2	0.305	41.983	75.387	26.201
5338	PLD2	siRNA#3	0.007	0.045	0.177	0.047
5338	PLD2	siRNA#4	53.421	2.432	7.245	12.824
10769	PLK2	siRNA#1	64.396	44.966	9.552	44.691
10769	PLK2	siRNA#2	81.645	79.082	88.554	129.411
1263	PLK3	siRNA#1	90.567	74.156	68.579	49.893
1263	PLK3	siRNA#2	55.054	78.922	30.39	16.2
1263	PLK3	siRNA#3	33.026	11.646	19.805	2.286
1263	PLK3	siRNA#4	2.558	3.625	0.791	0.813
1263	PLK3	siRNA#5	5.769	7.511	9.636	1.167
10733	PLK4	siRNA#1	82.117	82.01	91.302	120.322
5362	PLXNA2	siRNA#1	80.079	88.257	40.906	94.563
5362	PLXNA2	siRNA#2	67.01	36.292	59.598	21.233
5362	PLXNA2	siRNA#3	93.969	92.682	114.032	11.439
5362	PLXNA2	siRNA#4	112.695	77.872	45.448	147.581
23654	PLXNB2	siRNA#1	84.072	53.721	86.075	108.83
23654	PLXNB2	siRNA#2	37.564	13.33	3.557	9.408
10654	PMVK	siRNA#1	119.276	90.836	173.355	41.724
139728	PNCK	siRNA#1	91.806	71.272	96.708	113.799
139728	PNCK	siRNA#2	110.401	79.016	32.773	109.772
26073	POLDIP2	siRNA#1	111.074	85	66.634	106.824
26073	POLDIP2	siRNA#2	97.562	17.823	45.966	62.008
26073	POLDIP2	siRNA#3	36.948	9.112	0.886	12.631
26073	POLDIP2	siRNA#4	102.506	27.1	114.913	135.09
51426	POLK	siRNA#1	95.733	55.943	11.576	62.399
51426	POLK	siRNA#2	97.813	35.776	45.66	110.069
51426	POLK	siRNA#3	76.023	37.439	41.467	105.25
51426	POLK	siRNA#4	92.217	70.817	43.097	89.01
27434	POLM	siRNA#1	101.206	102.919	90.043	119.811
27434	POLM	siRNA#2	35.128	6.768	5.192	39.545
27434	POLM	siRNA#3	5.989	3.341	9.894	6.244
5437	POLR2H	siRNA#1	46.318	16.698	68.728	12.097
5441	POLR2L	siRNA#1	60.126	51.167	166.886	57.063
5441	POLR2L	siRNA#2	19.945	5.691	16.837	7.7
56342	PPAN	siRNA#1	89.958	103.25	53.625	90.774
56342	PPAN	siRNA#2	34.847	113.88	428.271	33.045
56342	PPAN	siRNA#3	10.511	75.979	16.668	20.64
56342	PPAN	siRNA#4	62.334	56.076	42.904	128.862
5465	PPARA	siRNA#1	85.893	28.828	31.869	123.332
5465	PPARA	siRNA#2	39.03	8.439	20.681	60.3
5465	PPARA	siRNA#3	84.038	95.076	118.699	31.93
5465	PPARA	siRNA#4	95.3415	90.335	30.925	135.551
54776	PPP1R12C	siRNA#1	96.064	41.787	27.439	110.329
54776	PPP1R12C	siRNA#2	54.195	39.417	59.335	46.691
54776	PPP1R12C	siRNA#3	32.184	17.331	38.288	56.928
54776	PPP1R12C	siRNA#4	42.622	47.179	23.244	14.779
54866	PPP1R14D	siRNA#1	63.773	31.266	125.827	115.522
54866	PPP1R14D	siRNA#2	84.451	24.077	36.225	52.909
54866	PPP1R14D	siRNA#3	0.202	2.047	0.687	4.11
5511	PPP1R8	siRNA#1	95.439	77.56	98.615	113.004
5511	PPP1R8	siRNA#2	63.821	56.899	38.827	28.554
5511	PPP1R8	siRNA#3	86.194	97.026	109.191	156.943
5511	PPP1R8	siRNA#4	7.754	16.713	16.589	64.626
23082	PPRC1	siRNA#1	21.559	15.332	10.256	2.667
23082	PPRC1	siRNA#2	69.341	18.211	5.727	69.971
23082	PPRC1	siRNA#3	44.026	18.056	26.259	100.38
25824	PRDX5	siRNA#1	19.72	14.52	13.228	30.557
25824	PRDX5	siRNA#2	107.991	84.279	62.065	110.258
25824	PRDX5	siRNA#3	22.778	23.503	12.107	30.958
25824	PRDX5	siRNA#4	39.289	31.175	15.706	67.858
5562	PRKAA1	siRNA#1	10.287	3.005	3.137	4.126
[truncated: 807 more rows]
