# Supplementary material for: RNAi-based small molecule repositioning reveals clinically approved urea-based kinase inhibitors as broadly active antivirals
Source: PLoS Pathog. 2019 Mar 18;15(3):e1007601. doi: 10.1371/journal.ppat.1007601 (PMC6422253; doi:10.1371/journal.ppat.1007601)
Supplement: S3 Table — (XLSX) [file ppat.1007601.s015.xlsx]

## Sheet: POC
Table S3: Result of virus replication siRNA screen on gene level
Gene ID	Gene Symbol	WSN		PAN		VN		THW
		Collective mean	cSSMD	Collective mean	cSSMD	Collective mean	cSSMD	Collective mean	cSSMD
22848	AAK1	45.4742	5.2637	27.5365	0.763613	36.2052	0.712301	22.4593	0.713802
14	AAMP	32.2592	0.928433	36.9063	1.43058	57.9621	0.668254	40.1555	0.75691
9625	AATK	37.13	0.751643	52.6368	0.738233	236.895	0.721222	38.2347	0.730209
19	ABCA1	67.574	4.06544	63.7404	2.95702	68.2394	1.6962	74.862	1.88813
23456	ABCB10	65.6563	2.68009	71.5763	1.33336	54.0625	1.38338	73.5327	1.54844
25	ABL1	104.575	12.369	33.6682	6.62563	43.1208	1.57559	63.4438	1.86159
27	ABL2	45.218	16.2855	16.3328	1.83052	15.8762	1.4289	12.2573	0.969599
31	ACACA	65.0045	6.58353	64.3663	1.18422	37.5923	1.47912	96.4847	1.70916
87	ACTN1	74.1933	3.20935	82.7096	3.75466	96.8277	3.1683	56.206	2.7495
90	ACVR1	73.215	1.71355	51.2495	1.88353	87.5623	1.43605	45.8207	1.14081
91	ACVR1B	37.3625	0.873254	65.387	3.79946	53.0922	1.01248	73.7035	0.841406
130399	ACVR1C	66.1585	2.58494	70.3953	2.27571	55.5832	3.54644	71.7014	1.54785
92	ACVR2A	55.2032	1.3007	72.871	4.77948	45.6973	0.894631	33.772	1.03149
93	ACVR2B	100.229	9.43169	62.2943	10.9738	87.4988	9.20905	80.2145	1.30045
11033	ADAP1	77.8486	2.59911	70.5017	1.70895	70.76	0.915079	31.1182	2.21102
57143	ADCK1	79.8345	1.83589	60.0667	1.565	45.1717	0.839446	58.729	0.725197
90956	ADCK2	81.697	2.04452	54.755	2.48339	79.2833	4.90279	95.8162	0.863491
56997	ADCK3	53.9038	1.47267	64.8137	5.29319	57.8347	6.17101	50.554	7.85247
79934	ADCK4	86.5943	7.61648	56.7322	1.50427	58.714	1.08028	72.5718	5.43343
156	ADRBK1	58.0685	16.3708	43.8138	1.0796	32.4995	6.98959	35.994	2.82879
157	ADRBK2	93.1632	1.9634	74.1923	1.2721	152.762	0.873886	59.2705	4.08983
11047	ADRM1	69.5135	2.99475	73.0288	1.91393	53.1564	1.77919	75.1886	1.49205
119016	AGAP4	51.7723	1.01344	54.5011	2.54477	62.6868	0.907205	64.7853	3.86303
10768	AHCYL1	78.1513	12.8569	82.356	6.49634	72.955	2.32772	28.8583	2.44838
51390	AIG1	89.7796	32.0183	58.3517	1.64909	27.8488	2.11585	75.928	1.84059
203	AK1	50.5198	2.09828	38.993	2.58845	15.0815	0.916027	42.2103	15.6487
50808	AK3	61.5187	3.70846	46.969	1.84731	90.1095	5.63062	58.874	3.85834
205	AK4	54.0073	0.835029	43.0183	1.06469	6.82417	3.66812	37.5017	0.976015
122481	AK7	90.7715	11.475	89.028	11.144	95.4498	7.21763	102.412	4.46998
11216	AKAP10	59.7393	2.20839	48.8942	2.22592	46.2903	5.03521	55.5377	0.972369
11215	AKAP11	94.1892	14.9281	71.1412	2.69029	27.3352	35.5419	75.2075	1.99483
11214	AKAP13	54.1065	1.82678	32.934	0.763236	58.4567	0.720228	25.0923	0.714031
158798	AKAP14	83.6595	1.67698	65.0237	1.10236	36.7558	2.43404	80.4887	1.15233
8852	AKAP4	76.2467	61.5697	49.4555	6.08373	56.3168	0.868797	29.3305	0.843178
9495	AKAP5	50.497	1.95308	47.7687	1.67567	33.7168	1.09397	80.955	0.795418
9472	AKAP6	56.3398	8.03164	43.6407	13.0738	68.6867	6.53451	45.6565	3.51761
10270	AKAP8	70.1512	39.7736	39.9663	0.992826	93.0577	0.71761	21.9772	0.829467
26993	AKAP8L	81.6513	2.14187	45.09	385.687	27.722	1.47597	66.2085	7.29892
1109	AKR1C4	59.8002	1.94848	59.7302	1.25337	69.8273	0.992666	64.0928	1.29694
207	AKT1	38.8133	17.3997	56.2347	0.77242	8.24417	1.14323	24.4828	0.807732
208	AKT2	71.6377	11.5802	36.676	1.38196	32.7323	21.2342	5.612	1.15738
10000	AKT3	44.5845	1.39033	29.9183	1.18191	38.8403	0.803103	57.3633	7.43847
126133	ALDH16A1	62.0931	3.09073	69.1333	1.91977	29.8684	1.36323	67.3336	1.08288
501	ALDH7A1	47.179	0.928184	62.6921	1.26935	40.1296	0.806615	42.0839	0.832342
238	ALK	61.4757	0.857975	53.0267	4.67001	87.5367	7.47046	50.3872	1.01702
80216	ALPK1	48.4663	1.18335	30.3165	5.76806	7.34167	1.95335	16.3078	0.995128
115701	ALPK2	105	3.52743	93.3945	8.6066	126.565	1.70204	127.995	3.14188
57538	ALPK3	51.8805	2.76032	52.4497	2.56082	40.5972	2.84181	38.0862	25.7261
60529	ALX4	57.0319	1.27282	51.4267	1.70773	52.3492	1.43107	25.8303	1.36654
81693	AMN	76.668	1.86816	106.769	2.38655	112.775	1.47754	120.3	1.4578
255239	ANKK1	49.404	1.16527	50.8808	1.10298	38.4498	1.18625	78.1997	3.0892
253650	ANKRD18A	74.6108	14.9605	44.0207	1.30964	25.1742	2.48281	51.9002	1.1295
91369	ANKRD40	70.0997	1.64183	51.6107	4.54757	38.6643	9.59853	114.198	2.83073
1173	AP2M1	10.7052	1.99385	10.3556	1.89849	3.95	1.96782	3.29525	1.0388
54518	APBB1IP	34.2496	1.26239	38.0704	1.17909	28.7438	1.29493	67.3282	1.7847
10297	APC2	83.0962	2.98183	68.0858	5.07981	38.7949	1.51897	73.2398	1.93437
353	APRT	90.7918	11.5039	62.148	11.8585	98.0014	1.51703	89.4376	4.19652
369	ARAF	87.4518	321.235	35.4038	10.2944	67.0398	3.12972	49.495	1.03171
23092	ARHGAP26	67.762	15.3919	78.2023	5.55195	135.69	1.23069	145.754	1.60513
340485	ASAH3L	67.1948	1.49212	69.7388	2.25896	51.1727	0.734205	177.906	5.55561
443	ASPA	58.8628	1.49956	78.1817	3.22367	122.702	1.91805	100.064	1.69574
85300	ATCAY	49.8458	1.37937	47.372	1.33119	53.8092	1.16663	83.0738	1.57951
472	ATM	53.7415	1.69949	26.1	0.717712	25.893	0.715927	29.3022	0.890018
57194	ATP10A	73.1838	3.24555	66.4185	7.28532	67.0382	1.91431	56.7356	1.34998
477	ATP1A2	64.4976	1.15191	63.662	1.08305	67.5342	1.15212	41.5021	1.03214
27032	ATP2C1	51.6112	1.40988	47.8585	2.89124	40.3663	1.39236	70.3203	1.30288
537	ATP6AP1	69.0647	2.04586	35.9307	2.21881	89.5312	8.90681	19.5387	0.708885
10159	ATP6AP2	50.3	1.36169	30.181	0.67915	28.4516	0.758149	66.6228	1.3046
533	ATP6V0B	71.0747	3.11509	90.4224	3.56171	34.0675	5.18685	96.4239	2.25209
527	ATP6V0C	7.09978	2.72648	2.83589	1.12955	3.60511	1.413	5.34111	1.45287
9114	ATP6V0D1	62.9269	1.92781	46.3926	1.15822	35.2032	0.747896	100.513	1.53595
523	ATP6V1A	33.5849	1.47131	12.9566	1.20298	26.1733	1.83979	92.7074	20.7488
526	ATP6V1B2	43.0325	2.53786	22.7177	3.38091	55.7113	1.10837	62.963	0.784618
545	ATR	98.7545	6.10518	100.911	7.55347	110.852	7.40903	123.989	157.309
6790	AURKA	58.5008	2.64054	51.6602	1.46837	15.2418	1.13319	27.1503	0.940442
54998	AURKAIP1	51.9358	1.29319	26.7652	0.724781	60.3203	0.726551	32.3225	0.720504
9212	AURKB	62.7715	6.89601	41.947	55.7538	14.2737	1.71533	6.91267	4.79528
6795	AURKC	73.6902	3.09677	57.6895	2.97738	34.0347	3.2101	129.703	3.00274
8312	AXIN1	74.595	4.11547	35.7962	1.82219	55.69	2.42073	67.6045	1.48963
558	AXL	97.7937	17.5509	85.2327	10.7565	70.6515	1.6288	91.2093	4.22473
51582	AZIN1	76.8624	1.88908	59.57	1.94025	25.7974	10.1542	73.6883	2.23052
567	B2M	41.7859	0.972542	35.733	0.916612	49.2974	0.66585	39.0086	0.696196
11041	B3GNT1	67.5979	1.72026	49.0722	1.40281	59.0274	0.781542	34.1153	0.619385
93010	B3GNT7	59.1318	1.07385	59.4779	1.07272	88.4202	1.00923	24.3819	1.30875
60468	BACH2	34.3593	1.74749	40.5449	2.01338	26.1076	1.66108	13.7395	0.79877
10458	BAIAP2	73.4862	4.64	89.4472	5.63488	96.6583	2.11193	134.64	1.06948
55971	BAIAP2L1	61.9657	8.04708	63.752	1.42463	38.2272	0.857995	75.938	1.04413
8938	BAIAP3	72.0874	3.94584	57.2427	2.50358	64.5238	2.07476	45.5904	1.16755
343472	BARHL2	58.5894	3.31723	45.6872	1.72529	37.7052	3.51748	37.0943	1.71302
10295	BCKDK	46.9	7.13906	21.33	1.94238	38.9347	0.955505	6.40283	1.23169
613	BCR	19.2593	2.55505	19.613	1.82584	13.1728	6.54039	71.3263	2.00106
57596	BEGAIN	58.5973	5.1871	55.6077	0.915276	18.872	1.03537	32.975	0.917697
638	BIK	45.5966	12.7175	51.6147	2.50396	34.0714	2.21317	37.0048	4.28578
4671	BIRC1	89.7627	7.53415	77.2834	3.91772	58.8288	1.64811	108.558	6.09816
640	BLK	45.6943	1.0258	20.0125	1.25139	16.2935	4.46012	38.0402	1.12972
55589	BMP2K	82.6467	4.32068	95.1187	6.37567	84.8858	1.2742	85.0807	176.598
657	BMPR1A	55.5142	2.08129	48.183	1.28052	78.9366	1.20943	84.4487	0.973842
659	BMPR2	43.3917	7.45989	39.5297	6.92559	29.5043	5.3176	45.9828	1.67615
660	BMX	64.9842	2.74538	43.7445	13.0359	17.1108	2.37448	31.1492	10.0997
665	BNIP3L	67.092	3.63759	56.1994	5.76272	86.9668	1.83554	62.0632	0.799836
673	BRAF	79.5098	3.17223	61.446	1.13864	24.231	1.72044	50.556	0.81006
8019	BRD3	70.6962	57.8027	25.6132	1.11804	14.634	1.78042	8.7985	10.0266
23476	BRD4	49.641	3.47631	26.9308	2.88902	14.3513	2.90328	4.94283	1.4257
84446	BRSK1	61.9505	0.93453	50.323	2.96787	31.5487	1.27836	35.9458	5.36103
9024	BRSK2	26.8637	2.03887	12.6435	1.41913	5.14567	1.8523	9.719	1.7481
699	BUB1	67.6083	1.01993	84.0045	5.31394	80.2358	3.81632	90.1385	17.5626
701	BUB1B	59.8332	2.49095	70.7422	57.7291	47.582	2.26102	40.1625	11.5923
9184	BUB3	85.9885	4.44247	91.6256	11.4715	74.5596	1.48142	109.556	9.29537
9256	BZRAP1	25.6923	0.734534	24.2553	0.711586	14.4953	0.736615	26.9033	0.708582
80195	C10orf57	23.435	0.789486	19.2795	0.966936	28.6395	1.22217	38.1273	5.11609
55004	C11orf59	45.3628	7.33593	31.3827	4.1634	45.8857	1.40581	42.4885	28.7547
79864	C11orf63	53.0061	1.32062	52.8633	0.973642	69.7386	0.967266	54.3679	0.789615
121053	C12orf45	57.2962	1.3922	25.1073	1.29527	20.292	1.60295	46.5573	0.925266
26175	C14orf109	53.0697	1.57236	87.4289	2.86053	67.6257	2.09584	76.9559	1.51098
84520	C14orf142	97.0012	5.73699	81.5967	2.35339	46.5068	1.03792	86.3849	1.14742
115708	C14orf172	67.5603	4.39886	52.9984	0.904047	77.8107	0.639978	41.3678	4.35313
64149	C17orf75	67.3242	2.20686	38.9243	1.29432	15.9842	19.8232	88.0295	1.81634
91978	C19orf20	83.4036	4.23758	73.1723	1.60581	84.7438	2.02986	82.9428	1.37111
126526	C19orf47	74.766	58.1601	50.7167	0.884654	44.5357	1.42823	48.5385	3.85733
339512	C1orf110	93.0558	14.1827	79.5323	3.39963	97.5377	1.59257	82.7068	8.46245
127703	C1orf216	76.2475	1.93144	41.9461	1.32726	33.2015	1.43771	49.2963	1.56857
8209	C21orf33	42.3492	1.00816	41.8372	2.30049	15.3511	1.15046	28.8463	0.594281
56911	C21orf7	53.8064	1.21519	55.2806	2.08348	82.5921	1.85653	48.7903	1.10935
112597	C2orf59	81.2968	2.03773	40.8295	1.51506	47.1655	2.50196	82.2018	4.90804
80167	C4orf29	84.1876	4.41633	53.046	1.58358	54.8872	4.81414	82.6911	1.30366
221491	C6orf1	69.4997	3.34164	28.2821	3.08383	13.6719	1.54666	91.7883	1.75663
81688	C6orf62	61.7543	1.90121	65.6048	2.54795	19.6273	1.92872	56.1002	1.52834
377677	CA13	54.5628	1.25573	54.708	2.03017	75.4887	1.33059	53.9732	1.19002
773	CACNA1A	73.427	5.12769	89.9104	5.66754	183.847	3.12644	101.633	4.15651
10241	CALCOCO2	68.0991	1.85604	51.0385	1.33391	22.9078	1.40447	51.9355	0.869616
805	CALM2	90.8075	126.192	77.9467	105.318	43.3503	2.12031	122.169	3.80605
8536	CAMK1	75.6607	3.73953	78.032	2.94	86.2732	1.04419	104.157	15.9381
57172	CAMK1G	21.9102	4.46887	19.4013	3.77029	13.7148	3.01129	14.558	0.792847
815	CAMK2A	78.569	2.0987	75.8885	1.83417	115.329	2.48962	54.4325	5.6435
816	CAMK2B	89.7878	6.05249	67.7343	7.00703	42.352	2.18159	65.0002	1.20428
817	CAMK2D	89.0533	18.4699	77.033	2.53741	107.451	4.88478	76.0835	3.27767
818	CAMK2G	74.1377	3.44113	71.6465	2.46479	33.888	1.78261	113.326	880.589
55450	CAMK2N1	74.0762	2.97227	70.457	8.30851	82.7473	4.08484	38.5882	1.82663
814	CAMK4	91.3813	15.8555	61.0065	1.07463	71.7675	1.02492	66.7735	38.813
84254	CAMKK1	75.3443	9.7084	56.6088	7.25176	79.7292	1.10557	144.874	1.74387
10645	CAMKK2	64.454	7.91156	79.7053	5.12474	130.388	1.23209	67.229	2.50029
79012	CAMKV	37.6725	2.36258	26.3328	0.745476	9.96133	0.743977	20.6003	0.711493
64170	CARD9	89.2922	2.8266	86.0328	1.01245	117.122	0.843183	65.0218	0.761684
8573	CASK	28.547	1.36751	52.5037	19.8852	5.21367	6.78519	10.7872	2.31528
9994	CASP8AP2	77.3869	4.93328	54.9183	4.66694	64.8259	1.25495	30.2389	1.33733
79714	CCDC51	79.547	1.74128	59.5348	1.48016	79.8632	1.05459	99.9766	2.07993
85417	CCNB3	53.1422	1.60519	26.8172	4.63501	48.681	0.965194	17.6733	1.00374
961	CD47	63.9413	2.07823	79.9151	4.08385	69.7074	2.47214	89.8271	4.60483
962	CD48	68.1586	2.38638	58.572	1.66215	35.667	2.41095	31.8033	1.81334
923	CD6	59.949	1.26817	60.9291	1.21351	66.4594	1.64274	96.9009	1.45138
967	CD63	113.341	6.72443	108.386	4.66093	101.344	2.18117	102.592	5.71274
975	CD81	52.8718	0.889241	65.5692	1.48068	69.9103	1.06958	65.4433	0.952951
8697	CDC23	44.6037	1.0176	48.3983	1.13111	62.6622	0.948226	47.2543	1.07862
8476	CDC42BPA	83.1948	4.9066	55.738	1.78217	102.897	1.74577	100.483	1.235
9578	CDC42BPB	48.8465	0.741383	45.5852	0.908359	89.0963	0.868722	61.5588	0.726081
55561	CDC42BPG	25.8207	0.84619	6.88983	0.985905	5.82517	0.747168	34.2747	0.716422
56990	CDC42SE2	103.925	7.46166	68.0855	12.8195	120.597	1.07525	53.0162	1.11885
983	CDK1	33.7098	5.20731	9.449	2.84236	12.4055	1.21029	3.15133	1.22931
51755	CDK12	52.3418	1.06778	53.7038	2.12759	32.5605	0.938143	17.8988	2.21996
5218	CDK14	57.0408	21.5363	49.4565	4.03194	57.1085	0.849502	68.2488	0.745306
65061	CDK15	26.7113	1.30356	57.2222	3.01189	12.484	2.05148	28.2275	4.33454
5127	CDK16	84.8628	1.50887	56.1917	6.31794	71.572	2.33659	46.6247	0.966217
5128	CDK17	87.178	1.78677	53.5732	1.0966	62.9238	0.864426	43.4632	0.824537
23097	CDK19	101.634	84.5812	39.718	4.41771	79.3147	2.86825	50.3142	18.3911
1017	CDK2	35.163	5.23636	33.1152	1.46321	15.5157	3.27891	18.6555	0.985354
23552	CDK20	48.2882	0.923455	49.4193	0.713867	110.516	0.719681	70.809	0.708411
1018	CDK3	43.9155	1.67825	26.1455	1.21258	35.168	0.949553	42.6012	0.803992
1019	CDK4	36.2349	1.23824	54.3405	1.56	66.0472	0.995985	38.2911	0.914303
8851	CDK5R1	61.7492	3.06592	70.3493	6.13826	36.5213	2.0648	42.9565	2.21798
1021	CDK6	65.3215	0.864868	72.693	1.97067	45.6798	1.01143	80.9002	1.09878
1022	CDK7	40.6932	0.822279	65.1142	2.67957	28.8303	1.31875	47.8753	1.9471
1024	CDK8	55.2745	2.37385	38.1113	1.40434	64.0272	7.74379	52.0745	1.75532
1025	CDK9	52.6997	0.932307	51.6718	0.953546	11.7525	1.13222	25.3875	0.71905
8999	CDKL2	79.5892	2.62963	74.4355	5.24041	47.1558	1.45416	46.804	16.6142
51265	CDKL3	103.306	20.3449	67.1657	4.00472	127.06	2.41163	68.3252	1.72962
344387	CDKL4	90.0908	2.876	58.7922	5.17316	60.7305	12.8694	35.576	15.9115
6792	CDKL5	77.8055	1.65437	73.2442	2.19932	43.9205	1.84811	51.6452	1.12463
1026	CDKN1A	105.942	5.00607	72.75	5.65131	102.023	5.26574	112.798	6.64172
1027	CDKN1B	49.94	1.80341	11.3548	1.0388	13.8919	0.762087	47.5397	0.969825
1028	CDKN1C	57.0277	1.60532	44.6313	26.0604	52.6653	4.11977	64.9528	1.76929
1029	CDKN2A	59.5623	3.41276	67.642	3.0387	115.895	2.32729	75.8248	2.76285
1030	CDKN2B	95.0268	9.0809	76.0858	6.10875	141.478	16.6484	79.843	2.5764
1031	CDKN2C	78.2373	53.9202	72.1533	3.21576	52.8363	1.44062	60.625	3.77429
1032	CDKN2D	65.7965	1.26269	53.6043	1.33872	71.8853	0.845673	76.8885	1.65479
1056	CEL	64.233	1.19521	68.809	1.35928	74.6673	1.04009	38.969	1.1289
9620	CELSR1	43.2283	1.32564	62.9907	2.1303	23.2404	1.88801	59.6844	1.81028
64781	CERK	85.0002	4.53544	59.5795	3.6042	70.1189	1.76129	89.5716	1.81472
375298	CERKL	67.618	1.98159	29.5678	0.853053	137.948	1.1943	72.9133	1.05589
8837	CFLAR	58.139	3.08197	66.2567	1.51122	70.5514	1.26979	52.5505	0.945375
10036	CHAF1A	88.3072	11.0209	71.6643	4.16228	62.3892	4.04602	33.781	0.883757
11200	CHEK2	106.891	83.5025	92.6687	47.6673	97.7817	5.6271	92.9825	116.817
1119	CHKA	86.743	5.0128	54.0877	4.47075	32.02	5.49819	118.15	1.87297
1120	CHKB	101.114	10.9913	99.7045	25.0524	87.2027	1.8473	158.285	1.69346
1128	CHRM1	53.4029	1.02914	48.4784	0.91359	43.8795	0.943787	22.8784	1.05761
23563	CHST5	63.5584	1.24376	49.213	1.61877	14.3559	1.08613	9.82342	0.685854
1147	CHUK	68.8486	2.17803	97.7397	12.8131	112.536	3.66843	34.8978	1.57413
10518	CIB2	80.0762	1.95545	64.8635	2.84604	59.5505	1.0468	25.7692	0.813129
117286	CIB3	38.3386	0.915523	25.6392	0.931326	10.9754	0.613353	13.5867	0.840505
51550	CINP	78.1933	1.76647	71.3167	3.71554	62.7447	0.904892	29.7883	1.13756
11113	CIT	72.7272	7.02875	35.7775	1.732	35.838	0.917022	78.5217	2.07721
1152	CKB	38.9672	0.761604	39.3848	0.728203	27.0258	1.03174	66.1822	0.709243
1158	CKM	77.6122	1.44108	84.2938	2.55856	74.6402	0.791313	90.2843	1.70284
548596	CKMT1A	60.785	6.46987	39.4283	2.72115	21.2113	28.1753	32.0273	1.57087
1159	CKMT1B	85.1718	9.71041	37.2772	1.33658	15.2053	6.10204	19.1472	1.50828
1163	CKS1B	53.5072	3.40478	64.6564	2.06429	58.9711	2.0868	97.5461	2.49752
1164	CKS2	58.3233	5.3865	46.4703	0.890686	39.6313	0.949287	50.0482	10.8274
25932	CLIC4	65.416	1.61504	64.2519	2.14157	72.8238	1.71869	41.7533	1.18606
1195	CLK1	81.5334	6.8959	58.4844	2.517	89.2469	2.15227	96.5187	0.95438
1196	CLK2	81.6488	3.71446	101.706	9.84895	57.0265	2.17252	115.906	3.62232
1198	CLK3	63.2012	32.937	42.7852	1.01516	109.689	0.770186	32.8818	6.2066
57396	CLK4	75.503	24.6106	57.3027	2.07542	96.978	3.45669	67.5852	2.61073
51727	CMPK1	53.7763	4.49564	36.7502	3.92078	37.9533	1.00358	28.4682	0.78041
10256	CNKSR1	77.494	5.15247	62.5228	2.48883	20.9312	1.70838	57.0203	3.79299
154043	CNKSR3	41.539	6.17329	7.0965	1.59614	4.82817	0.738248	11.6705	0.760919
26507	CNNM1	88.4612	5.53708	63.8228	2.30188	31.2595	1.28417	62.2103	11.9083
25927	CNRIP1	66.156	1.09136	69.8193	1.09728	61.4292	0.994903	47.351	2.12951
1315	COPB1	1.87222	0.730945	9.87744	0.843151	6.09311	0.613741	3.58644	0.666079
11316	COPE	38.1708	0.828896	49.193	1.87308	29.4494	0.765627	33.3192	0.780233
1375	CPT1B	49.8463	0.82111	30.9085	0.831956	17.8713	14.9845	53.0837	1.91152
57585	CRAMP1L	50.0133	1.39112	37.6781	1.60037	31.3941	1.74162	18.2949	0.634011
1409	CRYAA	20.5842	0.614952	28.2171	1.09334	11.0386	0.773938	13.5088	0.801537
1445	CSK	68.1267	22.2405	81.2495	3.00594	70.0115	1.87767	65.245	2.28959
1452	CSNK1A1	44.5165	1.07847	68.9283	2.59001	51.336	1.20004	74.2117	1.42663
122011	CSNK1A1L	98.68	23.2824	42.9903	1.96049	130.242	0.901475	28.3648	3.19726
53944	CSNK1G1	69.6393	2.46048	33.2002	1.58617	21.2902	1.16805	26.1375	3.32899
1455	CSNK1G2	46.036	1.08626	22.8225	1.49557	11.001	9.11944	32.6747	0.79699
1456	CSNK1G3	105.102	26.7317	74.137	3.02114	50.8515	9.60787	64.6568	3.31929
1457	CSNK2A1	56.5053	1.28176	63.8513	3.63027	44.5198	1.34668	43.2868	3.72569
1459	CSNK2A2	102.974	8.34027	99.9375	7.46096	121.452	2.86446	72.4275	0.977419
1460	CSNK2B	95.7257	16.002	100.576	2.60715	195.684	25.6858	188.528	1.74428
79640	CTA-216E10.6	92.974	7.25956	33.4575	3.72128	39.959	1.25227	54.6218	19.1918
10663	CXCR6	52.7233	1.29419	28.9759	0.981695	52.282	0.849963	44.1596	1.33942
1537	CYC1	86.4884	4.4343	92.9825	5.91893	100.115	2.30389	62.7873	2.15591
1584	CYP11B1	66.2589	2.23434	73.2071	2.32454	95.0501	1.05164	71.4549	1.2582
1586	CYP17A1	35.3396	1.07255	35.36	0.91556	45.2524	1.4584	15.1419	0.891506
113612	CYP2U1	48.6644	1.27073	40.5764	1.38714	36.7618	0.938883	15.2465	0.751723
1551	CYP3A7	71.8276	8.13278	78.534	6.19221	98.7213	2.05076	93.6993	2.60023
7818	DAP3	66.1435	1.36683	32.212	4.5062	35.0695	1.31886	23.8783	0.797343
1612	DAPK1	49.7727	7.86764	46.9843	1.23903	38.0262	2.2016	55.1803	2.50027
23604	DAPK2	65.8352	2.25165	37.4333	1.18278	78.94	1.14286	39.0262	0.826775
10926	DBF4	62.909	1.91846	79.9653	3.35202	79.008	1.71025	64.0003	1.45892
28988	DBNL	88.8293	7.01953	86.3682	2.71171	79.232	1.29107	98.5178	2.50272
1633	DCK	103.656	6.82424	62.1242	3.73398	52.6675	1.8497	112.27	216.019
9201	DCLK1	106.398	4.49733	87.6658	3.2265	131.706	1.42995	55.8845	0.920386
166614	DCLK2	46.1878	1.1405	41.2617	1.82669	24.6298	1.2746	34.7491	0.927439
85443	DCLK3	52.8937	0.930539	52.6443	2.94565	56.0515	1.44222	63.2645	6.59594
780	DDR1	112.176	4.51161	76.1065	15.8459	66.1653	2.04681	35.5063	1.9886
4921	DDR2	73.4003	6.55216	81.4207	2.24302	154.599	2.88685	62.3635	1.65933
91319	DERL3	63.854	1.47223	33.7523	1.68535	41.2623	1.32931	26.2154	0.908239
1606	DGKA	71.373	1.34057	56.3678	3.53294	62.2185	1.14647	1.89467	4.32171
8527	DGKD	62.843	8.47382	21.6605	1.85663	109.423	0.77118	19.9602	0.917753
1608	DGKG	85.0482	2.25472	81.3748	67.1029	91.1928	9.0475	156.901	7.76788
160851	DGKH	90.994	5.77388	109.332	1.43135	126.386	1.04408	101.659	2.03989
9162	DGKI	61.8323	9.27232	71.4778	105.187	40.1755	8.28353	125.468	2.92156
139189	DGKK	94.725	3.29257	83.5318	12.4783	67.9108	4.19128	56.16	3.28318
1609	DGKQ	61.4785	1.32204	97.211	1.32165	228.008	2183.65	133.256	3.03555
8525	DGKZ	98.4392	3.15137	113.827	26.2004	192.962	2.71763	108.951	2.3284
1716	DGUOK	77.1089	3.07383	79.1031	1.81354	150.526	2.24188	89.8941	1.87171
10202	DHRS2	23.4207	0.622269	28.7386	0.778301	33.5491	0.626166	32.7559	0.749809
1739	DLG1	59.5795	0.821376	34.4088	0.766696	45.2577	0.962341	33.569	0.817564
1740	DLG2	35.5918	1.02637	16.8025	0.834244	18.707	0.774011	19.8795	0.733603
9231	DLG5	72.5676	8.17678	64.4378	2.47706	37.3493	1.95196	76.0496	1.56876
55929	DMAP1	47.1333	1.59664	38.4904	2.4312	27.8924	1.73804	68.2312	3.46872
1760	DMPK	74.1562	2.43971	83.5648	1.76798	65.808	17.2922	88.9425	2.2856
1761	DMRT1	76.041	2.48485	55.481	1.58614	66.0753	1.4296	45.01	1.24616
1796	DOK1	80.4453	2.191	57.4737	2.44701	116.838	1.09857	29.2007	1.90152
25778	DSTYK	81.2408	2.15637	65.9525	1.83675	67.4908	33.6276	32.5057	1.92617
1841	DTYMK	52.6122	2.01466	28.9435	16.7458	19.535	11.7794	39.6538	1.79946
92235	DUSP27	56.1159	1.19375	47.8738	1.41514	50.5776	0.947342	39.7407	0.885752
1859	DYRK1A	90.0013	4.22917	33.8825	2.06673	142.049	0.803045	46.4758	14.7911
9149	DYRK1B	49.9247	1.11744	54.8623	1.85894	24.6388	1.6128	27.5375	1.4984
8445	DYRK2	59.1172	8.45427	82.9448	7.85555	61.7053	1.61306	104.141	2.60275
8444	DYRK3	27.0243	0.978632	57.9885	1.96456	32.6587	1.20818	41.158	1.86411
1869	E2F1	57.5122	1.94061	73.6603	1.99171	58.2303	0.944825	90.7231	2.13515
1915	EEF1A1	62.2293	3.92449	68.1324	1.47305	82.5006	1.2768	90.0586	1.31595
29904	EEF2K	76.774	1.9779	47.1267	2.64487	37.2275	2.43893	67.8763	0.914345
1956	EGFR	112.348	3.76022	76.5672	7.9864	44.255	1.7844	94.7712	18.7529
27102	EIF2AK1	96.1663	8.50459	79.2087	12.1812	79.7175	2.12292	82.2592	12.1496
9451	EIF2AK3	40.2757	0.986475	37.3752	0.926705	80.2342	0.970652	55.8353	1.34448
440275	EIF2AK4	54.695	2.09751	74.1328	1.65802	82.567	1.09983	105.128	2.28444
8661	EIF3A	7.19758	0.923645	9.03308	1.25659	1.29125	2.01823	0.256667	1.15594
8663	EIF3C	13.2073	1.0127	17.6239	0.704185	5.87758	0.942924	0.955167	1.44942
8665	EIF3F	58.6055	1.58374	66.0047	2.80584	39.1865	1.00873	28.0418	0.996402
8666	EIF3G	72.5128	2.12584	63.9108	1.57264	39.5263	0.761493	65.3242	0.71046
1974	EIF4A2	78.0883	2.73333	76.4287	2.74969	24.2763	2.34612	82.9593	1.46465
9775	EIF4A3	9.243	0.861294	7.82533	1.10299	3.13033	2.27881	0.196667	0.899123
64772	ENGASE	50.1918	1.16477	64.2333	2.6107	58.1637	0.915937	96.5461	3.71186
2039	EPB49	37.1147	1.37195	60.1758	1.20256	126.335	1.09129	40.5727	1.05167
2041	EPHA1	71.1653	1.9713	95.2565	3.92319	132.106	1.67711	72.6612	1.07375
1969	EPHA2	50.5543	2.35484	39.7047	5.54376	36.467	0.998093	23.9362	0.866364
2042	EPHA3	65.6637	2.02362	41.637	9.32293	28.102	1.11516	47.7142	0.766851
2043	EPHA4	57.9328	1.05186	38.9258	0.819721	50.9665	0.735322	73.503	1.7351
285220	EPHA6	78.39	7.47641	74.6942	3.98582	44.0068	1.69106	69.3847	0.835578
2045	EPHA7	66.032	1.63107	53.671	1.11623	40.5093	5.22359	20.5615	1.59121
2046	EPHA8	36.4998	0.940234	17.9778	1.70539	3.34033	1.27033	10.859	0.73931
2049	EPHB3	82.5053	2.53495	88.016	3.28761	37.5003	1.33335	66.4292	1.21092
2050	EPHB4	90.5087	8.92142	82.8875	2.1031	116.344	67.1027	55.3962	1.27386
2051	EPHB6	68.871	1.27939	60.6484	2.97289	38.8829	1.25041	92.4864	1.41456
54869	EPS8L1	77.9857	2.17921	88.2013	3.79535	119.104	1.18098	93.6267	1.07237
2064	ERBB2	58.6495	2.28554	66.3012	48.1582	58.1692	2.16885	75.681	0.985922
2066	ERBB4	78.4963	2.28985	60.1578	4.92557	113.495	9.73488	38.973	1.48212
2081	ERN1	61.2622	1.99778	52.4752	2.11731	27.703	1.25124	17.4422	1.1835
10595	ERN2	67.9292	2.1099	47.0758	2.57413	94.1862	1.92233	60.1857	0.780956
55500	ETNK1	30.2445	0.76505	30.6777	0.908747	40.4218	0.717539	38.2517	0.722919
55224	ETNK2	85.9345	124.902	61.2703	2.34217	83.9415	1.22876	68.9355	6.90224
57579	FAM135A	68.8351	2.48561	92.7311	2.13814	72.895	2.37507	69.6507	1.34752
51306	FAM13B1	78.0441	10.3662	79.2503	3.63757	54.6928	2.95478	96.0558	3.98312
9780	FAM38A	66.2482	1.90983	61.856	1.28075	26.8298	1.51092	74.083	1.27478
10922	FASTK	85.3595	2.44347	95.9967	9.60927	188.685	1.08258	53.873	0.979011
10517	FBXW10	73.0099	1.88746	63.2784	1.74275	93.7802	1.20606	51.4036	1.33466
26190	FBXW2	34.5039	0.905304	42.0812	1.23717	21.679	1.30225	51.4801	1.11832
115548	FCHO2	71.497	1.13891	29.2897	1.95953	36.181	0.884845	50.2852	1.8617
343413	FCRL6	56.648	1.49773	17.611	1.3854	41.412	0.841997	17.8218	1.18634
2241	FER	59.282	4.54108	44.3133	32.9372	16.6945	3.07137	50.9475	1.15144
83706	FERMT3	74.6184	3.00079	32.3539	2.19836	44.2899	1.05743	26.4869	1.03295
2242	FES	32.837	0.779763	29.5955	0.966041	21.1305	0.731179	11.3963	1.094
9965	FGF19	38.8523	1.53248	25.3145	1.13331	56.8227	0.801318	4.31383	0.773773
2248	FGF3	72.0062	1.7699	57.4262	1.84881	70.8612	0.749885	93.5548	0.836852
2263	FGFR2	105.585	4.89128	92.786	2.31294	168.443	1.72748	20.9028	0.794361
2261	FGFR3	80.5143	12.7632	51.2155	1.74419	35.9003	1.15076	89.9187	5.92398
55277	FGGY	92.4982	3.78431	74.0455	12.8376	198.283	1.68121	220.226	1.18421
2268	FGR	29.888	1.95017	29.8088	2.33005	22.2778	1.89234	25.9932	5.64408
29109	FHOD1	44.3448	1.1208	15.295	1.84109	15.863	4.45407	39.8638	1.24398
2289	FKBP5	36.9775	0.956887	37.3583	1.68986	11.9131	1.6619	31.3544	0.537912
23770	FKBP8	48.2082	1.49384	54.0653	1.2934	86.5041	2.1744	30.052	1.19172
11328	FKBP9	68.8235	1.72718	46.9567	1.83645	55.1033	1.14994	55.0276	1.2491
54508	FLJ11235	46.8142	0.914163	40.103	0.996261	49.3176	1.34241	68.9818	1.05264
55652	FLJ20489	29.9136	1.34545	35.509	1.09789	26.2599	0.924098	36.8986	1.13243
401172	FLJ33360	89.8882	6.1445	49.1137	1.56461	111.734	2.69123	65.7964	11.926
2318	FLNC	68.5607	7.12468	58.8728	1.70724	107.65	7.11321	30.8766	0.653022
2321	FLT1	42.3002	7.96734	26.809	5.48519	64.4638	2.20938	34.5187	1.69088
2322	FLT3	78.855	3.91373	30.6098	1.40437	42.3605	0.944282	64.197	1.00468
2323	FLT3LG	39.2337	1.80009	44.4478	0.940178	21.4498	0.914475	64.6285	0.753696
2324	FLT4	1.72	5.70105	4.433	0.798219	1.84983	0.798959	1.76417	4.12382
2342	FNTB	78.8352	8.4643	75.1909	2.40567	87.578	2.2505	75.2671	1.18703
2444	FRK	83.288	127.2	36.5492	1.71991	72.921	7.17913	37.8778	0.780672
197258	FUK	43.9208	0.84868	53.2637	1.66969	33.5993	1.90153	66.9343	3.03331
2538	G6PC	55.3882	1.85093	50.7966	0.862396	54.6739	1.10866	54.8842	0.871733
2580	GAK	39.3847	8.57073	29.4258	1.68336	23.7793	0.889626	82.794	1.61687
2584	GALK1	38.5862	3.19124	13.3592	2.34663	7.54633	1.09234	40.5413	0.947316
2585	GALK2	42.5012	1.30628	79.4158	3.14588	135.401	0.976806	64.1688	0.824229
23193	GANAB	85.1332	6.8076	52.0718	3.31069	154.183	1.93947	88.112	2.4877
2645	GCK	92.852	16.7704	65.2545	2.64108	87.907	2.70412	103.75	6.53883
2729	GCLC	97.9762	6.20276	52.5224	1.73923	115.686	1.49831	52.5544	1.20033
91227	GGTLC2	59.2302	1.35727	74.5407	1.63283	55.9431	1.26014	88.9023	1.96397
28964	GIT1	62.4847	2.98832	52.9467	2.20896	25.984	1.16031	55.9717	0.846509
9815	GIT2	53.6493	1.51501	52.8483	0.922891	105.085	0.720644	58.5652	0.717716
2710	GK	43.0292	1.99309	33.6413	4.26895	64.8155	0.941881	93.6563	1.18616
2712	GK2	31.9752	6.04353	60.2697	2.82863	66.798	1.37855	13.6662	1.84223
80318	GKAP1	85.2303	6.02228	92.484	12.9857	182.735	3.90439	80.734	10.6886
10020	GNE	87.3407	11.1198	67.7227	4.04669	83.763	1.76929	125.814	1.44523
27232	GNMT	61.1908	1.73906	53.4483	2.60923	62.9438	0.860424	62.9917	1.48273
2797	GNRH2	57.6014	2.02813	45.8442	2.32569	60.8323	1.20483	32.2978	1.12833
115330	GPR146	44.5232	1.1897	39.5971	6.39209	34.0192	1.30373	10.9075	0.748233
390212	GPR152	59.79	1.52161	16.1748	1.98789	7.37933	1.35732	24.9828	1.58632
160897	GPR180	64.8712	1.89389	59.6553	1.95808	31.2383	1.95863	98.6738	2.5877
23151	GRAMD4	67.2995	2.37293	48.8661	1.74499	48.9212	1.43112	76.0893	1.13496
2895	GRID2	55.6735	0.895158	76.3502	3.71993	118.893	2.3908	93.778	1.33468
6011	GRK1	91.9662	185.007	123.437	8.07815	201.369	0.890564	197.601	0.818579
2868	GRK4	52.9865	1.10298	27.8918	1.03233	23.4217	0.754539	20.5952	0.740811
2869	GRK5	28.776	6.52728	39.1853	1.80333	4.79117	1.37225	1.41767	0.832132
2870	GRK6	61.4353	2.311	39.247	1.15956	42.7648	0.871563	60.039	0.769298
131890	GRK7	66.8003	1.24026	44.4695	0.951385	61.715	0.865546	62.022	0.750606
2912	GRM2	66.0645	6.54863	26.7365	1.39581	4.98383	7.46896	21.1295	1.60169
2922	GRP	65.6604	1.76736	100.298	3.36607	143.034	2.77564	65.6276	1.17878
2931	GSK3A	79.5367	20.358	81.514	2.58965	102.705	1.45042	62.4081	1.76245
2932	GSK3B	90.379	15.8816	62.069	4.768	32.4837	1.04519	62.459	62.3215
2948	GSTM4	59.0631	1.34155	66.3435	2.21484	44.1465	0.969445	42.7415	0.602678
2967	GTF2H3	52.822	2.91944	68.6443	3.14423	43.2322	2.20588	61.1776	1.45714
3000	GUCY2D	47.5123	1.1012	49.722	0.866841	34.0222	1.88579	97.839	1.39262
9464	HAND2	73.392	1.96338	84.7648	1.67544	81.608	1.30733	81.9676	1.67183
9776	HARBI1	56.5862	1.53784	50.8038	1.36142	42.446	1.26639	41.7872	1.17804
57493	HEG1	48.7114	1.49816	63.8342	1.74748	66.4957	2.36041	103.933	4.21853
26091	HERC4	59.8514	1.99987	67.7118	1.98395	72.6558	1.3096	51.1541	1.30895
9146	HGS	83.6403	56.5057	35.8837	100.956	36.2703	5.06257	8.23267	3.36885
26275	HIBCH	44.9568	1.78189	25.923	0.723423	28.4553	0.73495	53.0227	0.719657
28996	HIPK2	53.5505	6.94045	74.0482	3.49032	104.868	1.91944	84.7245	6.96795
10114	HIPK3	95.9922	3.31588	47.1603	1.72104	101.482	12.1862	74.216	2.52394
147746	HIPK4	83.088	4.2539	59.0928	1.31832	50.9312	2.27104	67.1717	2.18826
8341	HIST1H2BN	78.6508	1.87201	77.7074	3.89724	88.4779	1.65731	46.3283	0.744931
3099	HK2	76.8518	5.30869	49.0632	1.7981	57.6645	2.53883	91.549	2.67345
3101	HK3	77.5923	2.44153	59.9837	2.06999	34.4035	1.01019	20.7355	2.72035
3148	HMGB2	75.5772	9.8956	74.8328	5.18993	120.493	3.14694	66.3287	5.53062
3248	HPGD	67.0532	1.84141	68.1142	3.99599	58.9137	1.565	74.3307	0.955155
3299	HSF4	26.0628	1.67661	24.862	2.02788	6.51783	1.88603	4.238	1.40243
26353	HSPB8	77.6575	480.982	49.6073	11.3459	86.4358	13.0872	123.188	10.7154
25998	IBTK	82.4812	2.105	52.475	1.60502	56.7175	3.5195	26.8278	1.39082
3384	ICAM2	64.9146	2.73311	55.4031	5.77778	88.4856	1.56314	95.6963	1.29967
59082	ICEBERG	61.9023	1.53968	44.2693	0.886105	70.925	0.966398	98.0508	0.763291
22858	ICK	90.3838	20.6687	53.6002	13.7331	39.4742	1.25152	68.5387	0.937121
24138	IFIT5	50.0653	1.47619	43.6492	1.24815	47.5118	1.33874	50.2201	0.897982
3446	IFNA10	81.5265	17.043	47.8197	10.9725	38.4908	1.31326	96.2032	1.59762
3451	IFNA17	64.6983	1.62056	31.1873	1.77775	44.5668	1.00349	45.1214	0.830868
3444	IFNA7	58.929	1.6405	59.962	2.57473	40.783	1.54265	56.1792	1.45571
3455	IFNAR2	87.3064	4.91063	87.9501	2.72329	114.033	3.09867	45.4439	2.70365
3460	IFNGR2	27.1288	3.00606	25.4396	6.70507	43.2507	2.70171	43.2836	0.887059
3550	IK	50.0637	1.85553	62.1592	0.951453	43.3043	4.32477	35.3558	0.730623
8518	IKBKAP	70.5705	2.85777	89.8663	9.049	73.7897	15.9466	21.5533	0.807287
3551	IKBKB	56.5538	2.41568	62.9975	50.4389	47.648	4.30022	93.9938	0.997656
9641	IKBKE	81.066	5.53518	68.6077	2.24607	36.8058	0.847764	24.947	1.03197
8517	IKBKG	89.119	8.36763	55.2615	3.71755	191.71	3.2533	64.7587	5.5536
23765	IL17RA	65.2137	3.02123	43.9478	1.79293	38.5011	1.43831	34.5403	1.65894
3552	IL1A	89.1753	2.18302	70.7625	1.47805	54.5485	1.11922	13.9123	1.96763
3611	ILK	39.1402	0.844145	72.7358	3.75759	37.2088	0.860598	89.613	0.767403
9807	IP6K1	96.3132	11.5251	82.0498	3.2732	33.6537	1.39227	111.739	4.95685
51447	IP6K2	85.6793	2.95025	66.1475	8.73642	82.9422	1.24654	75.127	5.69763
389123	IQCF2	54.2429	1.4117	45.7867	1.25584	95.0747	0.941203	36.2512	0.838684
3654	IRAK1	91.8262	2.00783	71.3527	1.51711	70.7552	1.0957	53.4438	0.906671
134728	IRAK1BP1	93.9892	3.16531	48.3992	2.51578	21.6705	1.39686	50.1797	0.777509
3656	IRAK2	59.0798	1.45246	75.2117	1.58483	103.836	1.07299	83.115	1.76127
11213	IRAK3	96.0787	2.83165	63.5272	10.142	115.114	2.29286	197.454	0.990981
51135	IRAK4	84.9567	11.314	49.8545	2.23818	95.5792	2.7225	82.5618	1.16951
3660	IRF2	59.9438	1.74436	41.9923	1.40446	60.3758	1.13905	44.671	1.51224
9636	ISG15	50.2561	1.16531	46.3653	0.858787	57.4889	0.800925	57.2158	0.601255
3673	ITGA2	48.6577	1.53702	59.6687	154.928	99.4657	2.61425	85.567	1.36119
3702	ITK	90.9575	8.05788	35.0938	70.7318	44.2265	1.06383	80.6528	2.07842
55600	ITLN1	67.9286	3.66416	51.8118	1.41194	61.6279	1.18086	77.0975	1.12503
3706	ITPKA	69.6202	15.057	41.6658	3.17829	26.6645	5.05961	37.1232	0.743371
3707	ITPKB	85.0255	3.93817	90.0223	4.40258	107.59	7.06747	75.5253	2.66551
80271	ITPKC	86.3147	4161.39	86.7873	19.5668	31.8462	2.96851	182.638	2.09065
3716	JAK1	26.3687	2.59361	39.5627	0.990208	24.9563	3.6159	46.4888	0.981559
3717	JAK2	66.8613	3.8255	36.6967	4.31922	125.701	1.20934	57.5485	6.86743
3718	JAK3	75.2642	2.92194	65.4415	3.04913	21.5012	1.45761	13.0155	1.88342
152789	JAKMIP1	64.2312	15.0716	20.0605	4.68329	42.2842	0.738631	17.0138	0.783166
8284	JARID1D	60.7026	1.77326	51.9274	1.37596	59.2442	1.76739	97.2327	2.72005
3725	JUN	43.0601	1.01119	40.0232	1.2224	27.2848	0.676256	31.2518	0.597281
8997	KALRN	93.3025	4.12553	81.2342	40.5611	161.909	1.7135	86.2933	1.04569
84056	KATNAL1	55.7117	1.65717	34.4453	3.49407	32.7101	2.35877	83.2712	4.99125
10300	KATNB1	31.103	1.49545	32.907	0.769436	7.45633	1.18517	26.8453	0.772055
9196	KCNAB3	68.8472	3.09955	65.4476	1.89539	25.2994	0.980933	42.7405	1.49763
30818	KCNIP3	49.0118	1.67692	37.2812	1.22135	37.7713	1.83193	67.446	3.68208
3768	KCNJ12	73.4443	1.68464	59.2633	1.47565	65.3265	0.764168	35.9557	0.76034
3773	KCNJ16	79.4345	20.9207	92.722	77.4687	44.687	0.875078	85.0178	1.10814
89822	KCNK17	40.4509	0.840782	39.8616	1.49653	59.1474	1.1414	57.8624	0.703282
10945	KDELR1	56.6405	3.33979	49.5299	1.25966	46.3975	1.244	43.6745	1.36355
3791	KDR	73.7285	2.68103	49.0972	5.22125	34.1293	1.76903	71.5483	8.81399
3795	KHK	78.0677	44.2207	49.5323	15.7085	87.9003	28.5989	56.3805	1.39184
23277	KIAA0664	13.9044	1.11683	29.127	2.99386	22.6419	0.816063	15.0747	1.0565
23379	KIAA0947	42.9752	1.37962	43.3873	1.89691	60.1531	1.87636	32.7618	1.77096
23325	KIAA1033	68.7532	1.84458	65.2724	1.86442	50.5653	1.34672	70.4652	1.4672
54462	KIAA1128	75.5016	1.43718	24.1369	1.29487	17.0803	2.26948	47.6221	1.89226
284058	KIAA1267	60.4679	1.83979	45.2067	12.9861	101.735	0.879357	78.874	2.67209
85459	KIAA1731	50.3962	1.42438	53.9383	6.80107	48.4553	1.27983	76.5881	2.09785
84451	KIAA1804	83.8565	5.83493	88.088	3.33815	59.4872	3.62582	49.0265	0.845938
57498	KIDINS220	95.7722	7.93375	83.1272	16.5429	118.771	2.40117	147.164	4.40107
9493	KIF23	34.7043	1.50652	23.4019	0.932771	12.1703	2.58215	3.84111	1.2616
3815	KIT	66.492	19.1958	60.3198	2.3091	64.0127	2.51554	48.6727	2.09344
8564	KMO	59.0665	4.63086	53.1782	2.1798	45.3006	2.43715	66.4623	2.12965
3827	KNG1	49.8266	1.13311	63.7338	1.2378	69.1406	1.12801	45.2992	1.03288
3837	KPNB1	30.4291	1.5189	13.9368	1.45727	25.6799	0.911123	5.29111	1.19092
200185	KRTCAP2	66.9282	2.04121	67.5057	5.142	42.0168	1.15351	44.9413	1.37728
8844	KSR1	58.4583	1.50471	60.5757	0.901213	101.873	0.983702	133.539	1.64646
283455	KSR2	50.0348	1.09021	62.1393	1.30917	23.0397	1.01551	67.9798	0.85754
3918	LAMC2	73.308	1.52881	82.9949	1.93155	107.418	1.63862	107.49	0.940097
9215	LARGE	97.6778	4.40562	76.6188	2.42749	50.8377	1.14433	78.6393	0.89166
23367	LARP1	61.4805	2.58423	38.7073	3.17054	48.8915	3.10054	21.8783	1.02971
79603	LASS4	41.1742	1.3679	20.4695	1.12971	55.668	1.60339	23.8266	1.18785
9113	LATS1	79.8562	18.9074	59.6893	1.69066	62.905	1.3113	52.5167	3.73653
26524	LATS2	76.142	72.0435	75.0713	1.59453	75.3567	1.07094	93.6535	3.73948
3932	LCK	29.6203	2.14115	38.8028	1.09743	30.0725	1.13373	39.7222	3.68598
3957	LGALS2	101.877	19.3544	90.5646	3.34759	94.0188	4.36818	50.9929	1.11746
3984	LIMK1	83.9675	2.47551	62.3958	1.53031	107.004	2.26225	157.499	1.05865
114783	LMTK3	60.0633	0.891185	57.0408	0.734393	78.0685	0.710133	64.4607	0.709157
162993	LOC162993	67.9198	1.17617	53.9284	1.06092	101.801	0.828265	34.6538	1.07581
284269	LOC284269	65.8954	1.43385	55.9543	1.2943	60.4682	0.939378	38.2101	1.0276
285733	LOC285733	74.4406	3.55244	59.968	3.59086	69.1699	2.27835	56.5618	1.46225
391833	LOC391833	26.4597	1.14623	26.3692	0.794249	10.6379	0.675245	15.5347	0.629651
399937	LOC399937	49.2627	1.37486	35.6778	6.91322	24.9276	2.54183	24.6393	1.01587
399940	LOC399940	71.1863	3.90013	45.8197	1.27862	58.0825	3.49076	86.7128	0.887351
400684	LOC400684	54.4274	1.60018	48.7082	1.63525	36.0622	1.09554	78.0722	1.53648
440733	LOC440733	62.2125	6.92207	28.3462	4.52915	34.2553	1.00429	33.2732	1.55331
442709	LOC442709	47.6833	1.01551	23.0222	0.731919	34.4125	0.673969	35.385	0.640454
646610	LOC646610	37.5039	1.74508	46.5133	1.45744	50.8394	1.39918	21.6917	0.759101
648083	LOC648083	60.9147	1.06156	51.0453	0.967734	59.6587	0.875734	67.1403	0.604594
648541	LOC648541	58.4714	1.59568	58.2953	2.93908	73.3732	0.902824	77.6593	1.13374
732391	LOC732391	93.8709	12.4864	77.8937	1.92268	140.333	1.19759	72.4034	1.37248
9361	LONP1	59.7931	2.95409	31.9514	0.908496	49.6448	1.39855	129.162	3.96704
84918	LRP11	87.3081	4.32312	50.3779	1.58968	70.2963	5.21712	68.7287	1.95493
53353	LRP1B	79.9504	3.51957	75.1806	3.61421	103.207	2.57697	105.824	1.84172
79705	LRRK1	64.7412	5.22481	45.3723	4.76552	53.6475	3.24093	71.6962	10.0267
120892	LRRK2	77.812	31.2031	33.0808	3.19974	22.5728	16.4522	47.1817	0.762147
4058	LTK	30.1685	1.0249	53.142	2.76505	29.2612	1.30307	47.178	4.02508
80740	LY6G6C	57.9028	1.79081	31.734	1.65357	60.1621	1.28411	19.7292	0.879218
4067	LYN	81.166	6.84228	37.9742	1.70717	23.7218	1.26683	28.8458	19.2941
8567	MADD	66.9492	3.75284	50.624	2.17697	46.82	5.46376	103.442	2.14236
9863	MAGI2	13.1275	1.97859	13.8913	1.08838	4.0295	2.0191	1.21633	0.918559
260425	MAGI3	107.622	8.79316	75.701	7.72531	94.6957	1.8767	71.36	1.58321
4117	MAK	91.7718	4.58534	53.5813	0.919464	47.3998	1.48759	64.019	1.51118
4125	MAN2B1	71.009	3.04674	70.1118	6.08455	67.5733	0.986764	60.21	1.28987
5605	MAP2K2	43.5703	0.877196	24.764	1.26621	41.1287	0.874298	41.701	1.72077
5606	MAP2K3	71.6295	1.89551	37.4335	1.63484	43.5747	0.918984	61.4819	0.805328
5607	MAP2K5	15.3152	1.40847	58.8853	1.41241	58.1472	3.42964	14.117	3.00097
5608	MAP2K6	101.241	3.10005	95.1395	7.98265	165.83	1.96283	122.668	3.85807
4294	MAP3K10	52.5232	0.822856	45.3733	6.44512	45.0862	0.787266	50.866	0.745192
4296	MAP3K11	66.743	1.23013	55.7597	0.862777	87.5188	0.74306	104.995	0.744444
7786	MAP3K12	36.3135	5.95881	36.11	1.59462	32.6462	1.98373	12.0798	0.925314
9175	MAP3K13	55.9155	3.20204	49.8382	1.78989	33.315	2.37225	28.2527	1.68431
9020	MAP3K14	60.8247	1.55336	8.523	0.851626	21.4467	0.79913	28.3317	0.710257
389840	MAP3K15	76.3287	5.43621	57.4513	3.66391	27.2567	1.18171	36.0687	0.758804
10746	MAP3K2	58.6287	1.04694	48.6295	1.24012	64.1883	1.19394	85.8702	1.57672
4215	MAP3K3	99.8795	5.70888	60.0578	4.44335	143.081	1.13825	97.7595	17.8337
4216	MAP3K4	36.097	1.01518	7.0965	1.45964	24.9835	1.00355	35.9285	4.44368
4217	MAP3K5	51.8697	2.13315	55.5373	1.12226	83.7398	1.08818	59.988	1.96255
6885	MAP3K7	88.9488	4.03143	80.6407	2.94584	92.298	2.73214	38.4522	2.34843
4293	MAP3K9	104.016	43.1338	101.938	3.79104	156.723	1.9534	208.044	4.77002
11184	MAP4K1	61.0773	7.6679	54.4333	1.98277	27.3822	1.2797	77.7303	2.93437
8491	MAP4K3	53.232	1.18785	41.6985	20.4593	12.5555	0.869476	61.1305	0.969503
9448	MAP4K4	34.0257	7.26223	53.0247	1.27001	49.4168	1.36832	91.1965	0.838538
5594	MAPK1	82.9058	4.17134	83.9255	3.64064	79.3088	2.45862	102.176	1.04438
6300	MAPK12	38.8262	1.94543	37.2042	1.91914	21.5305	0.757689	23.8685	1.03659
5603	MAPK13	86.2275	6.55578	39.6043	6.82814	46.1288	0.947881	42.8032	7.23644
1432	MAPK14	54.8295	13.6909	35.3978	5.00451	28.2838	3.38586	39.7828	117.293
225689	MAPK15	95.7727	18.0735	81.5977	1.48657	148.729	2.52896	86.042	2.50911
5595	MAPK3	76.1402	13.4536	55.7207	6.43939	34.4223	2.03169	34.025	3.09179
5596	MAPK4	42.9832	1.11801	56.6555	1.13565	25.7917	0.93684	35.864	0.908526
5597	MAPK6	88.3798	3.56528	64.3878	44.9522	103.335	0.933705	60.7147	14.9224
5598	MAPK7	58.135	1.83637	31.0762	1.21933	31.8697	0.964199	50.4035	0.754643
5599	MAPK8	64.1977	2.1846	52.8887	11.9648	32.3302	3.94982	60.3393	6.99448
23542	MAPK8IP2	61.767	4.63322	42.5853	0.992127	29.1238	1.18886	88.418	2.50117
5601	MAPK9	52.4188	1.62842	71.2343	1.48177	59.486	1.42396	39.7317	1.62898
7867	MAPKAPK3	58.6518	0.79721	39.0025	1.07717	59.9172	0.81966	44.5725	0.814775
8550	MAPKAPK5	35.2652	1.75655	61.5522	3.54348	87.3132	0.860342	29.4782	0.906802
23005	MAPKBP1	108.474	11.1425	104.339	3.08595	145.157	2.29152	79.9913	5.18018
8649	MAPKSP1	38.3425	0.716892	13.0795	0.774125	22.0972	1.74273	3.89383	0.739917
4139	MARK1	67.2033	11.5921	45.166	1.11826	40.7005	2.19817	19.6178	1.15697
2011	MARK2	100.647	7.02986	97.8318	14.4025	87.7202	2.43521	150.53	3.33513
4140	MARK3	74.1658	3.9859	57.2722	2.67408	60.2393	1.33839	70.6628	1.12414
57787	MARK4	63.9678	2.80193	59.7023	2.19338	74.3233	0.970883	92.4572	6.98734
22983	MAST1	84.1268	2.24192	85.0822	1.96041	115.222	2.60111	58.0705	1.01114
23139	MAST2	59.4078	1.62906	51.1388	5.65938	91.157	1.0762	52.9563	1.65589
23031	MAST3	26.8263	0.741636	42.6193	1.40616	8.8075	2.49463	16.014	0.74198
375449	MAST4	97.8313	8.36686	75.4475	1.81365	176.592	0.876545	73.6103	23.2057
4145	MATK	85.2457	45.5729	67.3855	10.0099	56.5002	36.0629	130.912	1.94529
4148	MATN3	33.9882	1.10657	34.0297	2.44449	26.0353	1.02214	41.3208	3.12588
4193	MDM2	32.6039	1.81276	27.9508	1.25038	12.0517	2.46642	18.1472	0.683257
10001	MED6	31.5947	6.45315	26.1728	4.77456	37.412	1.96302	6.12	1.74332
1955	MEGF9	44.59	1.77794	65.3157	1.97084	42.0472	1.18359	55.2994	0.764578
9833	MELK	26.7125	0.867145	22.6775	1.14439	20.1753	0.848769	34.5903	0.713425
10461	MERTK	48.8642	6.92868	47.0825	0.790939	17.1025	0.82519	37.6443	0.791536
79006	METRN	84.7887	1.33559	66.3148	1.55496	43.0338	1.31753	71.3334	1.57016
92312	MEX3A	70.7491	2.14709	31.5652	1.21478	62.3024	1.46413	91.0281	1.22263
4236	MFAP1	43.199	1.37754	32.0352	1.10211	49.2825	0.76355	42.7821	1.20903
441273	MGC119295	50.2022	1.12647	51.3762	1.06796	68.4454	0.891079	66.1682	1.183
57591	MKL1	72.0602	3.05046	61.1639	2.6069	76.6959	1.0451	74.1898	1.2697
8569	MKNK1	22.24	6.95433	22.7088	63.0946	11.1097	0.964089	11.3153	0.788938
2872	MKNK2	82.8865	163.79	37.1637	10.5227	88.3877	1.66153	159.369	3.48933
197259	MLKL	75.8637	2.72617	33.5602	10.7451	44.3557	1.77269	46.8358	18.8652
23417	MLYCD	48.8526	1.90085	15.2292	2.81849	59.9932	1.02088	26.951	1.46234
84292	MORG1	77.6088	1.54146	51.093	1.35427	79.9413	0.826065	76.5047	1.59126
4342	MOS	86.1443	19.2054	59.7185	6.62165	176.249	1.71523	146.285	2.55633
6183	MRPS12	65.8151	1.64395	66.9956	1.39761	65.1083	1.0241	55.9199	1.18948
4482	MSRA	65.3874	2.36459	29.1212	1.80345	56.3687	2.04313	38.9362	1.40616
4486	MST1R	64.4873	5.11591	18.9346	1.55008	25.5356	1.09516	4.9778	0.768407
51765	MST4	90.1305	61.3692	70.108	2.28957	34.2383	1.13404	68.3318	2.99984
4499	MT1M	56.9876	3.08265	31.7649	1.41655	42.898	1.3035	61.9643	2.62567
2475	MTOR	29.1555	0.770698	3.95183	1.05269	39.39	0.738935	15.8057	0.741724
439921	MXRA7	87.9868	44.5727	47.216	2.35433	56.7022	0.735744	53.604	0.800721
50804	MYEF2	78.5683	1.84241	76.8678	1.31662	65.7489	0.706735	106.764	1.27551
4638	MYLK	94.5273	2.27476	107.481	7.03656	114.203	5.53561	186.751	1.6126
85366	MYLK2	91.9707	8.37659	106.642	25.4927	96.3737	1.79966	164.171	2.44174
340156	MYLK4	69.7143	11.867	90.0477	8.3634	149.447	5.88145	148.148	21.4051
4654	MYOD1	54.8852	1.48093	69.5806	3.02382	70.2403	1.3083	50.759	2.81506
23040	MYT1L	47.8281	2.89474	37.9428	1.33725	75.8972	1.03153	32.5871	1.02741
8883	NAE1	88.9462	43.4704	61.6433	11.4586	43.2443	1.50699	51.8295	21.7781
4668	NAGA	46.5692	1.49404	42.932	1.72308	50.1346	1.28544	27.6672	0.660596
55577	NAGK	62.6842	2.40195	58.2543	1.74503	132.602	4.06259	82.3307	3.15457
51172	NAGPA	63.0288	2.56021	68.3245	1.47684	83.0496	0.913997	116.239	4.70562
89797	NAV2	75.4936	2.97172	83.2577	3.58445	76.8127	1.83419	85.9336	2.30906
8440	NCK2	67.0822	2.82585	33.5957	10.0888	57.9393	1.26242	67.6008	1.46968
4731	NDUFV3	96.1014	9.37424	96.6013	4.55622	139.324	2.15323	81.7386	4.91322
55707	NECAP2	49.2968	6.69512	55.4287	6.34138	54.6328	4.2233	27.2897	37.0141
4750	NEK1	41.9038	1.38252	30.1538	0.890351	25.5868	0.800435	47.854	0.714814
152110	NEK10	54.7183	51.7269	51.3663	0.932556	37.5905	1.43512	40.8513	1.86732
4751	NEK2	82.8388	1.4995	87.41	3.79572	74.382	1.46662	161.056	3.97511
4752	NEK3	94.7885	11.7325	87.9085	10.6134	154.87	0.794246	57.0077	1.40404
6787	NEK4	40.8402	0.765859	24.8468	5.4414	15.8472	3.06738	27.067	0.726863
341676	NEK5	92.2823	71.8387	65.5015	1.26544	58.4005	1.58484	39.2683	7.98052
10783	NEK6	25.7233	1.21596	35.9763	0.790124	26.7335	0.879305	65.6757	0.762219
284086	NEK8	34.824	2.38311	51.2109	1.77937	15.1273	1.31289	53.6055	1.36218
91754	NEK9	37.1238	0.865009	20.6904	1.13682	19.0833	0.675791	31.8186	0.945338
401007	NF1L2	70.8445	2.40516	92.5007	2.50181	119.66	0.961078	90.1925	1.37772
4809	NHP2L1	83.9103	15.0904	84.4418	6.02753	30.3738	2.93324	110.736	2.75106
54475	NLE1	59.0385	5.38561	72.1977	1.59178	100.254	1.12567	72.8728	1.09954
51701	NLK	29.0053	0.809515	42.0243	146.383	27.2265	1.13228	20.3653	0.779921
4830	NME1	82.3257	3.814	50.3547	1.95846	75.409	2.75624	100.668	23.6921
654364	NME1-NME2	63.7238	1.16849	90.7037	26.1358	99.667	1.41382	78.8525	1.82
4832	NME3	8.71667	0.804789	5.13417	2.50921	2.9855	5.47145	10.6252	1.33192
4833	NME4	112.356	4.09211	56.5853	1.1987	68.2145	0.943708	73.3567	0.723045
8382	NME5	84.5525	5.41628	95.8188	167.225	93.6577	19.7297	125.071	2.47007
10201	NME6	48.9185	8.68202	17.4178	1.09418	51.724	3.08879	26.5855	0.846837
29922	NME7	6.85733	0.965846	21.2477	2.38469	9.2605	1.44461	17.963	1.06264
4861	NPAS1	16.9356	1.44274	50.191	0.956664	44.7081	0.886917	33.6998	1.29853
4306	NR3C2	42.3448	0.768156	36.051	2.06295	79.9102	0.817781	5.83483	1.27361
29959	NRBP1	52.7445	1.41565	20.5317	3.71877	32.8567	2.11473	6.70467	3.00311
4900	NRGN	47.776	5.63296	64.0867	6.44855	65.2245	1.9378	15.4313	1.66141
203447	NRK	55.363	8.52269	65.7655	2.56045	74.1638	3.89327	48.2837	4.71875
4905	NSF	70.7145	1.92275	56.4397	1.02246	75.3833	1.67316	51.2287	0.769656
4913	NTHL1	37.6922	0.742644	11.0902	0.947074	12.9787	0.981915	48.5195	0.719821
4914	NTRK1	123.63	16.6668	105.254	8.3736	199.992	13.9404	129.51	2.4132
4915	NTRK2	51.1483	1.13024	39.567	2.48121	12.8875	1.1378	57.4927	0.816192
4916	NTRK3	77.821	1.42066	48.7833	0.821734	25.4002	0.981858	45.253	0.767778
4923	NTSR1	59.3929	1.80513	68.8532	1.46536	49.6792	2.03516	69.2686	4.117
9891	NUAK1	68.847	1.88282	33.5615	3.38869	34.6267	2.25964	37.9165	2.14852
81788	NUAK2	92.6903	4.77467	43.2962	3.41514	41.901	1.7421	24.8615	2.54294
64710	NUCKS1	43.8973	1.48052	28.4237	0.911541	9.62717	0.93859	11.2482	0.720603
11163	NUDT4	64.8277	1.76913	82.3514	1.41029	59.0376	0.857471	51.715	1.20956
9972	NUP153	77.1713	2.89967	85.0875	3.5951	115.919	1.44782	74.4275	1.76344
23165	NUP205	2.47217	1.02312	4.52942	1.13082	1.34583	0.944548	1.24817	0.840818
4928	NUP98	0.388333	1.00411	0.181222	1.08212	1.80489	0.704516	0.939111	0.616496
10482	NXF1	12.5908	0.578093	0.100444	0.658126	1.29178	1.13146	0.241667	2.93522
56000	NXF3	28.5372	1.68503	59.5536	1.37441	35.9996	1.76441	82.2255	1.53742
26011	ODZ4	35.4172	1.47863	24.1862	3.36439	30.5487	0.885797	20.3407	0.911055
125958	OR7D4	49.9237	1.23075	37.0572	0.695006	34.4953	0.772695	19.3633	0.606046
9180	OSMR	80.8085	5.13566	89.5064	2.53592	67.9409	1.37246	74.2365	1.25851
165140	OXER1	41.3857	0.96403	67.9958	14.4133	83.002	2.21666	150.439	3.3515
64805	P2RY12	38.5373	1.48399	46.9327	1.22483	22.4276	1.39357	17.9679	0.81304
196463	P76	59.5738	2.59157	26.5369	1.05228	15.1704	1.23558	7.78722	1.09307
80227	PAAF1	75.646	2.86613	63.0697	4.35271	37.4213	1.64084	88.6671	1.68907
29993	PACSIN1	18.4092	1.55507	7.9045	1.06922	23.1452	0.7289	8.74833	0.927715
11252	PACSIN2	84.531	3.7095	121.093	6.60039	113.31	2.44059	108.76	1.79095
29763	PACSIN3	75.2202	3.75825	52.569	5.55163	63.7615	5.36028	33.6503	0.744342
10606	PAICS	88.1723	3.00916	49.8231	1.44738	69.8879	0.981601	66.7179	0.966273
5058	PAK1	51.6198	4.69071	66.7358	2.50322	31.8757	10.4044	62.7857	1.515
5063	PAK3	50.8592	2.0616	56.4703	1.80864	21.1393	1.20634	63.7717	0.817991
10298	PAK4	103.193	9.34596	74.595	1.85845	183.747	37.3502	69.2605	0.803356
57144	PAK7	75.6405	1.23584	30.9708	4.54366	48.0543	0.86805	57.404	1.07743
53354	PANK1	87.0215	10.9183	53.1337	2.94268	89.6058	1.12839	72.0772	15.9377
80025	PANK2	99.6717	9.94195	63.4648	1.3019	129.822	2.92479	137.984	13.6818
79646	PANK3	105.809	4.94395	69.8698	2.5885	105.147	2.74233	69.484	5.61067
55229	PANK4	109.142	3.63624	73.3583	2.01115	164.437	1.57805	85.4025	1.6491
196743	PAOX	67.5156	1.36239	66.6023	1.43128	65.6351	2.67028	90.852	3.8384
85315	PAQR8	60.5897	3.15907	47.3997	6.90353	63.7523	1.4851	89.1583	2.00529
139135	PASD1	68.6649	1.49912	58.3792	2.11943	72.8026	1.03673	117.198	1.58417
23178	PASK	101.499	15.8434	123.974	6.55676	214.591	22.7796	126.806	1.32406
55872	PBK	66.0212	1.25211	28.955	1.38137	73.967	4.85362	86.933	1.41729
54510	PCDH18	34.2773	1.67452	21.5708	0.838046	32.2855	1.01622	15.2188	2.04459
5105	PCK1	64.4863	10.2056	53.5665	1.19883	61.0927	1.22379	24.4025	1.62282
5159	PDGFRB	63.9398	2.71989	55.133	46.4106	39.476	1.07165	70.7748	14.2573
5157	PDGFRL	45.7972	1.25417	63.8653	1.96775	92.6039	1.11424	36.9194	0.817042
149420	PDIK1L	89.1793	3.99303	55.1297	1.38513	21.3102	1.10402	79.7352	1.80154
5163	PDK1	73.9653	1.9483	63.2038	1.29422	80.461	1.63245	72.5673	0.953564
5164	PDK2	81.794	10.1108	73.0618	11.4606	16.8333	4.56169	46.7062	0.737662
5165	PDK3	80.8813	1.16932	63.5482	4.49346	54.4905	1.0698	52.6328	2.96279
10611	PDLIM5	21.1843	1.11883	35.3042	0.862353	14.0593	1.07872	19.356	5.95163
5170	PDPK1	74.6842	21.7997	95.1548	16.8584	152.762	11.4036	116.223	1.21269
118987	PDZD8	81.926	6.0363	50.254	1.9943	80.3558	2.52358	121.901	4.91758
5184	PEPD	46.4139	1.18754	50.3784	0.966887	56.1014	1.08475	66.7724	1.2296
5208	PFKFB2	34.4092	2.51634	25.9283	2.98958	20.0407	1.0504	21.7015	7.95573
5210	PFKFB4	64.7695	37.8347	33.5565	1.14576	16.3217	0.721398	31.4647	0.720767
5211	PFKL	52.067	20.1553	31.8958	4.91242	61.1982	3.92582	17.5747	2.94715
5213	PFKM	39.0538	1.07351	34.0498	2.06973	22.6322	0.841094	25.4897	23.3874
5214	PFKP	97.15	12.0737	66.4987	1.09063	97.3483	1.3422	83.397	3.01691
5226	PGD	63.2661	2.87019	58.5542	1.20357	44.1644	1.98598	76.9244	3.19232
5232	PGK2	65.7938	2.11966	85.0065	5.4311	87.0367	4.63377	87.8387	3.48457
5255	PHKA1	49.2628	3.31506	63.8217	3.61223	37.483	0.853011	26.2307	0.888706
5257	PHKB	83.7645	38.4322	55.4832	19.7529	75.8502	12.5426	167.974	1.64621
5260	PHKG1	72.3807	3.90952	75.1408	14.6082	83.9447	1.20875	165.289	3.00802
5261	PHKG2	92.1487	1.45467	70.033	2.6226	74.2972	0.951369	39.1207	1.22841
55361	PI4K2A	52.3445	1.17048	59.3958	1.84646	52.9712	0.901637	35.5167	1.00786
5297	PI4KA	57.9428	2.28316	68.7892	1.63975	38.0682	3.56998	50.1088	1.59508
5298	PI4KB	25.5658	2.2068	9.892	0.832901	2.7185	3.11131	7.20067	1.01955
9463	PICK1	106.028	23.8352	79.8838	55.881	92.3992	10.3881	113.503	6.61827
118788	PIK3AP1	43.8655	0.841174	9.9025	0.777827	3.1995	0.770524	19.0068	0.723877
5286	PIK3C2A	55.5422	6.0057	47.4688	1.22583	57.5242	0.827474	78.8973	0.729593
5287	PIK3C2B	93.5813	4.12792	82.2602	3.01026	113.266	0.927382	85.2592	6.18554
5288	PIK3C2G	72.8961	4.07764	53.2332	2.18555	57.9644	10.8204	134.267	2.05778
5289	PIK3C3	68.4023	2.12821	63.5192	11.5398	68.9157	1.06703	38.2043	1.25676
5290	PIK3CA	48.0688	6.60659	81.6958	2.84525	47.5058	6.65556	41.109	28.9623
5291	PIK3CB	95.9656	5.16778	82.0793	3.36091	98.0095	1.52353	62.8456	2.59298
5293	PIK3CD	35.9213	1.35745	40.8747	0.904983	14.1907	4.37861	15.8687	0.928801
5294	PIK3CG	71.3063	5.21077	40.0662	11.5206	12.6132	9.77766	46.5765	1.59329
5295	PIK3R1	9.9455	8.61302	15.7048	1.01658	16.9695	2.55403	15.1225	1.11576
5296	PIK3R2	23.871	1.66605	46.8085	0.81385	23.5752	1.18504	15.5135	0.72162
8503	PIK3R3	57.8548	0.733573	95.0902	2.58968	68.2705	8.67909	86.0852	0.893523
30849	PIK3R4	49.9578	1.3373	72.6058	3.241	38.4002	1.28414	27.496	28.6764
23533	PIK3R5	59.1737	1.30025	37.5554	1.39288	41.6664	1.08733	40.1176	1.30068
146850	PIK3R6	69.6056	2.22236	75.0616	1.59581	57.6998	2.10254	71.21	2.92856
200576	PIKFYVE	92.141	12.3678	87.3873	3.23294	118.214	4.60711	53.6005	1.30588
5292	PIM1	48.1153	3.93144	44.6308	1.85922	13.4402	1.3145	63.6045	2.41856
11040	PIM2	57.3105	2.22262	41.0102	1.31695	26.5273	1.47586	33.3825	1.07616
415116	PIM3	63.7905	7.14977	65.9623	14.0278	45.848	2.6493	92.6245	1.64975
5300	PIN1	37.3023	0.631946	45.2642	0.917402	50.2512	0.604783	13.5626	0.745407
65018	PINK1	53.9125	2.27035	43.6178	2.79265	35.6462	1.9724	39.5703	179.746
5305	PIP4K2A	84.1428	3.30976	87.0632	71.0478	34.0632	4.86936	95.934	3.45413
8396	PIP4K2B	87.7665	7.26772	88.2308	4.29708	72.694	1.41068	162.384	1.3758
79837	PIP4K2C	46.7062	0.711438	58.0352	5.71083	38.9808	0.771784	50.1368	0.941169
8394	PIP5K1A	38.4868	1.48088	32.5353	1.19916	49.7092	1.30867	64.717	1.83741
8395	PIP5K1B	72.128	4.25491	34.6645	1.30105	125.561	3.25603	68.0313	1.90506
23396	PIP5K1C	48.8467	0.858423	50.1188	1.98534	59.9937	0.778184	72.119	0.773586
138429	PIP5KL1	73.7677	28.6865	78.7583	4.15591	103.216	1.03569	49.8677	0.759925
5314	PKHD1	85.872	1.77769	41.9838	1.36581	133.231	1.8638	87.3622	1.01147
5569	PKIA	89.664	2.97858	62.4417	14.3462	84.5558	1.71627	69.5823	2.84236
5570	PKIB	69.4032	2.73464	45.2418	2.47157	64.0578	2.631	20.1228	13.8662
11142	PKIG	93.7842	6.764	69.4617	5.88131	105.865	1.05629	101.242	1.65869
5313	PKLR	22.844	3.11356	14.6762	2.412	7.92383	0.864593	2.36167	2.17914
5315	PKM2	69.334	2.51328	56.091	1.77502	30.6223	1.13186	37.485	1.3295
9088	PKMYT1	41.5565	0.735526	38.476	0.724667	18.8285	0.708373	15.3855	0.709304
5585	PKN1	32.6157	1.03298	32.3293	1.04314	35.1671	1.02568	28.5969	1.15278
5586	PKN2	59.2698	1.08845	32.5318	1.25054	48.0697	0.766245	48.5875	0.861473
29941	PKN3	79.289	1.9725	92.4817	3.19418	97.9688	2.35359	101.67	3.91239
5328	PLAU	50.2412	5.06247	67.5905	5.55493	80.0628	6.89295	30.9197	6.76609
5338	PLD2	42.0561	0.769698	30.7867	0.835824	42.7896	0.968223	55.1332	0.610656
5347	PLK1	78.1626	6.0076	81.0452	2.96704	60.2517	1.02893	72.2952	2.41173
10769	PLK2	77.2017	2.7279	58.4873	2.66297	49.8978	0.963102	87.5992	2.55422
1263	PLK3	37.5358	1.02513	31.5583	1.00236	26.6641	1.1193	19.2238	0.762525
5362	PLXNA2	82.6252	6.15833	75.9263	4.1152	71.4591	2.62543	79.6103	1.51833
23654	PLXNB2	53.8808	1.64285	32.2687	1.02166	35.2743	0.888274	68.0685	1.158
139728	PNCK	95.0828	5.38264	71.0002	8.73606	76.2458	1.23876	120.32	5.09972
26073	POLDIP2	74.6407	2.41048	38.8404	1.23146	57.2537	1.28626	80.9101	1.53475
51426	POLK	90.9647	8.87295	49.5271	3.23431	45.5962	1.97609	89.8246	3.7369
27434	POLM	46.3261	0.996256	40.9152	0.676969	37.3149	0.767514	68.4357	0.875884
5441	POLR2L	42.1372	1.29554	29.1295	1.02018	105.393	0.827709	26.8743	1.01769
56342	PPAN	56.4569	1.40793	74.7785	5.03305	136.237	0.685131	79.4178	1.86066
5465	PPARA	79.7737	3.74424	61.2169	1.6046	63.2868	1.3268	88.3179	2.29195
54776	PPP1R12C	62.6679	2.243	37.9041	2.28296	49.5295	3.54111	62.136	1.50363
54866	PPP1R14D	44.1233	1.14551	26.8126	1.30124	68.5092	0.94731	67.4718	1.04309
5511	PPP1R8	60.2012	1.84834	63.8399	2.71463	73.2886	1.65275	97.1903	1.54104
23082	PPRC1	41.6383	2.47253	23.4669	2.15802	14.0982	1.5856	61.4319	1.21916
25824	PRDX5	47.335	1.66703	37.4851	1.50015	26.2215	1.45804	52.0635	1.53169
5563	PRKAA2	66.9422	2.39311	54.6237	2.08512	11.7175	3.23338	42.4867	2.52912
5564	PRKAB1	38.8293	1.35771	33.7803	8.18585	11.9843	0.79463	7.3445	0.815346
5565	PRKAB2	76.6527	8.41814	56.9123	4.27406	54.3828	7.66203	72.1135	3.55167
5566	PRKACA	71.0515	5.50496	47.9088	17.2591	14.6293	1.26322	58.6333	1.13488
5567	PRKACB	85.7293	20.1887	52.1712	1.38123	93.9492	1.35035	66.6923	0.779198
5568	PRKACG	54.2435	5.90834	35.0893	1.9181	36.7743	4.4086	46.655	2.7133
5571	PRKAG1	74.9015	8.3699	58.0602	11.7675	63.27	1.77666	53.2418	0.76092
51422	PRKAG2	79.226	69.02	37.3082	5.81952	51.4292	2.73905	102.404	47.696
53632	PRKAG3	61.6712	0.933896	65.1845	6.1923	85.6043	1.89544	85.1507	1.08729
5573	PRKAR1A	60.3237	0.926503	68.278	1.38913	54.4502	0.74213	18.8283	0.968453
5575	PRKAR1B	65.9415	10.85	70.7743	3.20753	63.4485	7.75739	160.305	10.873
5577	PRKAR2B	68.9697	5.27878	55.3328	0.874482	81.93	0.815184	19.8237	0.770684
5578	PRKCA	70.9925	2.97327	53.798	14.2245	30.8813	9.19298	48.4548	0.897302
5580	PRKCD	45.0623	1.83562	50.8472	2.02547	18.2843	3.16241	28.2632	1.62214
112464	PRKCDBP	88.0812	4.24467	70.9583	2.59513	67.1227	2.53808	96.8173	1.08241
5581	PRKCE	60.1727	3.27355	48.6937	1.02631	79.2035	0.809172	54.9703	0.74021
5582	PRKCG	68.706	2.24507	62.044	3.07634	72.7378	0.916395	69.3278	1.04667
5584	PRKCI	97.224	5.71279	60.603	3.15133	43.1287	1.77591	94.2572	2.01344
5588	PRKCQ	87.7282	1.61337	74.368	16.5678	91.6137	1.28554	24.56	52.4669
5590	PRKCZ	84.9778	2.9465	54.961	1.16128	50.392	2.22014	74.4398	7.05321
5587	PRKD1	60.6707	5.96975	73.8495	10.0755	60.8685	1.347	66.5127	2.12947
23683	PRKD3	94.0667	4.12651	72.1475	5.8602	131.502	0.840273	48.3095	0.872604
5592	PRKG1	63.125	2.41786	47.8763	4.76656	25.783	1.38554	49.2393	0.924906
5593	PRKG2	60.777	2.60244	44.4935	2.20595	46.6643	1.55488	64.5633	16.8214
8575	PRKRA	91.4045	3.18485	64.7068	3.60865	137.98	2.96285	87.3417	1.92789
5612	PRKRIR	58.2643	4.40836	59.8082	1.66888	99.6075	0.986995	48.1138	2.36774
5616	PRKY	104.134	10.8987	92.1182	2.55951	74.2422	10.4399	79.373	62.9441
10594	PRPF8	24.3352	0.871585	22.6992	0.864562	7.798	0.813197	0.516833	1.4988
5631	PRPS1	20.3927	1.32803	19.229	0.906343	13.6455	0.817732	3.31533	0.906416
221823	PRPS1L1	35.8235	1.11086	27.9188	0.741399	73.8482	0.822087	22.6455	0.724796
57479	PRR12	58.095	2.63614	66.5499	1.25409	50.8954	2.03264	59.0784	1.29154
83886	PRSS27	68.4143	6.557	40.6346	3.15802	63.7526	3.42797	63.4909	1.81871
57716	PRX	67.6611	3.85383	60.4328	1.11705	49.5491	2.44483	69.2746	1.49213
5660	PSAP	86.7283	2.31076	49.776	3.57829	40.5864	2.1465	20.8936	0.687338
55851	PSENEN	46.9279	0.851955	39.2229	0.701559	48.2689	0.784535	37.221	0.589318
5681	PSKH1	86.7188	2.67897	46.4037	0.818733	94.1057	2.66644	101.261	2.18551
5689	PSMB1	70.1979	1.75197	59.3781	1.58798	46.9858	1.25604	92.1609	1.51624
5699	PSMB10	76.9927	3.22051	80.455	3.41729	80.3929	1.4825	67.6123	1.86701
5691	PSMB3	56.4977	1.33841	75.7591	1.63946	45.2464	1.49616	75.3071	1.15683
5692	PSMB4	72.5635	4.68795	68.6989	3.64873	30.7379	2.05754	69.9227	3.34688
5694	PSMB6	79.6492	3.44016	82.8464	3.6687	47.7572	1.51977	68.1162	3.00366
5696	PSMB8	57.552	1.90754	61.2913	1.48926	39.6868	1.03413	58.5834	1.13883
5698	PSMB9	50.9961	1.40407	50.831	1.63558	26.8946	1.31277	51.1117	0.841852
5700	PSMC1	65.2212	1.46026	48.7817	3.04471	46.4107	2.59469	74.6604	1.15289
5702	PSMC3	89.8963	4.46074	75.5367	3.04879	39.3502	2.36666	62.9218	1.99027
5707	PSMD1	82.2539	3.05342	73.5632	4.61854	68.6701	0.935684	109.91	3.13612
5716	PSMD10	42.7717	1.17443	52.7133	1.45643	61.6954	1.02	46.8833	0.98777
5717	PSMD11	54.1194	1.59786	41.1668	1.48755	19.1468	1.442	53.5234	0.895158
5718	PSMD12	54.588	1.48915	72.3334	3.11354	40.9886	1.14155	63.3004	1.1553
5719	PSMD13	87.4711	6.45075	102.878	8.48511	83.4424	1.49474	98.0201	3.10428
10213	PSMD14	33.2039	1.24023	25.0167	1.24743	75.6473	1.32349	17.1673	0.570942
5710	PSMD4	67.0881	2.35804	74.8452	3.24192	37.3158	1.55193	73.8899	1.62966
9861	PSMD6	61.5128	1.42549	40.0135	1.56724	42.1414	1.79198	53.6191	0.99143
5725	PTBP1	67.5587	3.78781	65.0343	1.79594	53.9751	1.63204	61.1319	0.989455
5747	PTK2	48.5827	2.73099	17.4293	11.3729	15.7805	4.02277	133.416	1.12573
5753	PTK6	92.1858	3.71352	67.7198	2.40796	39.5077	1.50686	76.0617	1.08691
9200	PTPLA	70.1461	2.31432	76.7347	2.35395	69.7753	1.58036	84.706	10.2432
114971	PTPMT1	59.2039	1.5309	63.7926	1.07023	194.202	1.06091	63.1208	0.739144
5798	PTPRN	45.9987	1.09149	25.8466	0.734105	77.9688	0.702296	42.3739	0.672746
5805	PTS	51.8358	1.35425	55.9442	1.66152	40.4728	0.981093	34.6006	0.957529
10890	RAB10	53.433	1.37115	36.8489	0.967374	17.3856	0.898979	23.6013	0.653553
5867	RAB4A	65.6312	2.72328	43.041	2.37991	59.9157	1.42592	62.837	1.16595
51560	RAB6B	59.6817	1.2395	61.5273	1.11989	119.632	0.965317	50.6347	0.922477
29127	RACGAP1	64.683	3.56508	22.5192	2.50075	30.9568	3.52172	21.7816	0.859985
5894	RAF1	67.1807	2.11063	43.5945	1.22329	24.3487	1.23144	66.5213	0.730233
5891	RAGE	56.118	3.914	63.4457	32.392	36.991	404.483	73.4487	1.40205
26064	RAI14	90.264	8.66143	73.5426	5.41507	56.1196	2.56444	137.638	4.53886
10048	RANBP9	59.1131	1.42405	37.7928	1.82951	63.0704	1.49455	14.6704	1.58955
30062	RAX	63.7635	3.77771	41.5163	1.96993	70.1278	0.994306	52.0075	1.82867
10616	RBCK1	64.4439	1.58387	58.0006	1.20743	105.556	0.841703	66.2615	1.23164
64080	RBKS	86.7087	1.84828	95.8825	2.00739	168.406	1.01291	137.709	5.27474
5935	RBM3	51.9586	1.52397	53.339	2.40925	35.4926	1.39585	52.9872	4.09337
56729	RETN	42.5892	0.73804	76.7578	4.72383	37.1047	1.24034	45.6688	24.2165
117584	RFFL	59.6922	3.78036	31.3729	0.936298	31.5714	0.921673	60.1348	1.66212
55312	RFK	71.4978	32.918	55.082	13.7241	89.246	2.48294	88.3845	9.90527
5997	RGS2	30.2026	1.10459	28.4273	0.786403	30.1341	0.681402	30.3332	0.513905
83732	RIOK1	65.7673	8.68	51.2443	7.26108	35.5365	2.07519	44.3005	18.0601
55781	RIOK2	58.564	0.943317	57.8945	0.965741	21.2993	0.776963	63.7708	0.902105
8780	RIOK3	9.026	0.79251	42.6067	0.718295	56.5882	0.720917	48.2745	0.794671
8737	RIPK1	62.2857	4.1598	64.3828	3.54961	52.7163	1.02622	63.0488	1.73504
8767	RIPK2	70.1613	0.87996	60.2843	0.930392	50.6817	0.733585	65.6825	0.733762
11035	RIPK3	105.66	2.37452	90.5837	3.86657	144.971	3.61976	106.109	52.298
54101	RIPK4	69.0603	0.984524	39.4502	0.767952	58.7277	0.871263	40.4232	0.830525
57484	RNF150	80.2272	1.63387	49.1158	0.945282	90.9338	0.753993	94.6955	1.15608
6093	ROCK1	65.3128	2.0459	50.5435	8.95319	20.625	6.53604	64.7468	1.42802
9475	ROCK2	42.603	1.66084	47.5465	3.95837	44.7982	1.21018	78.166	3.97267
4919	ROR1	10.8512	4.41354	29.9902	1.71135	8.14233	28.9322	19.7817	0.727859
4920	ROR2	23.649	4.24965	8.72633	0.996627	5.1505	1.38997	3.262	1.477
23521	RPL13A	90.3828	6.59131	94.7477	6.34133	88.2592	4.61238	70.2747	3.25073
6208	RPS14	33.7977	0.80528	41.0898	0.787399	15.6877	1.20684	26.6513	0.774455
6224	RPS20	48.6177	1.90686	49.1882	1.20839	55.0812	0.837412	26.3492	0.847913
6229	RPS24	54.8034	1.48692	41.1273	1.03349	56.4219	0.836076	54.8138	0.888768
6188	RPS3	49.2055	2.30195	59.7808	1.1904	39.0997	0.814076	8.75567	0.890904
6189	RPS3A	42.5826	1.24175	38.3491	1.42998	52.1733	1.06882	35.9382	0.600258
6191	RPS4X	53.533	1.81826	60.0727	1.96356	44.9195	1.32903	65.4571	1.17232
6195	RPS6KA1	89.1178	31.2294	33.8773	2.0897	44.7828	1.14255	83.803	7.30164
6196	RPS6KA2	94.3017	4.38703	98.574	7.10234	161.273	0.804061	77.231	28.5272
6197	RPS6KA3	66.6112	4.98065	70.1923	4.38691	106.769	2.03563	47.3805	6.56944
8986	RPS6KA4	37.5405	3.09078	15.6562	1.46015	26.3272	0.815429	24.0555	0.852729
9252	RPS6KA5	71.5765	3.34837	55.0815	32.2733	18.2118	2.28092	24.988	0.936546
6198	RPS6KB1	52.9263	20.7991	18.0433	1.31301	1.90967	2.02551	12.8665	0.804503
26750	RPS6KC1	92.9628	32.7119	79.9157	4.69006	85.6637	6.01583	67.9852	2.55885
83694	RPS6KL1	50.9108	1.24773	17.9083	0.882569	21.9723	0.961375	24.6497	0.754206
84816	RTN4IP1	77.2034	2.95823	70.2231	3.75219	52.3676	3.19008	95.3812	13.6754
861	RUNX1	66.4089	1.79209	69.8143	1.62066	65.4378	1.03939	99.1324	1.39009
6289	SAA2	64.8914	1.86172	57.5531	1.759	85.2163	1.76736	57.0347	1.28183
6294	SAFB	55.2992	1.71981	39.2609	1.84258	31.2739	0.890286	20.5554	0.671713
6301	SARS	25.4111	2.37577	20.3484	6.30419	16.3271	1.35469	0.795583	2.31754
388228	SBK1	70.9163	17.1908	37.2522	1.04456	59.6957	0.799228	18.6277	5.63056
58506	SCAF1	76.9653	2.20601	66.6313	3.82005	106.179	4.06948	44.1527	1.20065
113178	SCAMP4	95.5397	6.59026	55.385	3.92246	46.1687	3.19476	75.9753	2.83702
6339	SCNN1D	78.9753	3.44458	60.5123	5.10882	99.0935	1.82153	72.4702	2.94473
55681	SCYL2	49.4735	5.94663	48.234	7.14374	25.22	1.4707	55.2608	5.0177
6382	SDC1	47.4907	1.1387	44.5636	1.73276	50.971	0.847309	24.7644	0.691382
6404	SELPLG	71.0387	1.65108	41.2282	1.4234	48.7657	1.47406	55.2828	1.37118
5265	SERPINA1	61.6735	2.36201	48.7629	1.87788	50.5898	1.28471	72.04	0.975482
866	SERPINA6	59.0197	1.88466	67.7989	3.19671	60.7039	1.23184	47.3257	1.21154
5055	SERPINB2	53.1217	2.42434	42.8328	2.05086	76.7297	0.864602	74.1045	1.03284
23451	SF3B1	26.6412	0.733444	38.0807	0.953442	35.8357	0.71392	25.8612	0.709494
10262	SF3B4	52.8814	2.58124	42.746	1.30715	21.3877	5.51815	2.914	1.44327
6439	SFTPB	75.5218	8.65721	86.6837	2.61812	74.2643	1.58274	26.6852	2.68914
6446	SGK1	94.9642	5.2743	96.9887	2.20318	213.963	1.1211	92.1577	6.15813
10110	SGK2	39.6615	1.82325	30.6867	1.75155	32.8658	5.74457	7.29917	1.33533
81858	SHARPIN	65.5607	1.63452	55.5525	0.764156	120.642	0.89192	41.6635	0.956651
7979	SHFM1	81.4593	10.587	91.3552	4.39474	65.3951	3.49193	110.95	9.35259
23729	SHPK	102.567	8.99698	69.8987	2.82363	64.1572	5.0972	97.285	4.82157
8778	SIGLEC5	72.7237	128.27	33.2541	1.91694	62.603	1.60534	65.5628	4.03154
10280	SIGMAR1	56.6679	1.66772	68.807	1.81151	76.1057	1.16392	89.8069	1.40143
150094	SIK1	83.791	7.00152	64.3897	2.21735	125.386	2.8273	74.4182	112.399
23235	SIK2	92.5378	13.9079	68.9677	5.34068	157.187	0.891979	27.4662	5.8018
6500	SKP1	73.093	1.54716	61.414	1.09055	36.483	4.35203	24.574	1.08553
6560	SLC12A4	70.201	3.51898	97.4421	3.54781	67.4163	1.98477	89.8617	1.65398
6507	SLC1A3	88.4669	5.49104	97.5811	10.0339	108.519	0.933206	97.6282	3.7827
9356	SLC22A6	55.5364	1.82364	55.3543	1.43684	60.873	1.01697	44.2701	0.862781
10166	SLC25A15	62.2037	8.41946	52.987	3.10246	64.5493	1.26313	79.3949	5.29412
60386	SLC25A19	71.2553	2.53276	32.7918	0.719147	69.5683	1.07486	60.8485	0.752168
114789	SLC25A25	80.9143	7.79675	45.0888	2.32285	61.3014	1.23554	97.112	2.89113
9498	SLC4A8	55.8397	1.09979	25.0351	1.29684	63.4054	1.05828	49.9902	0.76259
6541	SLC7A1	60.053	3.6929	54.1596	4.078	63.2981	6.00976	64.3892	1.91322
6550	SLC9A3	58.1334	1.66647	31.3372	1.19839	12.5917	1.57277	32.3088	6.40791
9368	SLC9A3R1	57.8997	3.70083	55.0041	1.78434	95.0775	0.98112	35.8377	1.54618
285195	SLC9A9	56.7168	1.57541	47.7103	1.27034	62.7946	0.999933	69.4729	1.30699
9748	SLK	29.0818	3.75517	30.9295	5.61862	24.8897	1.49631	63.5212	1.36491
55234	SMU1	39.4309	1.43548	47.7554	1.52007	33.7763	1.31385	59.3976	0.970772
54861	SNRK	49.9527	1.32882	51.5278	0.886703	70.5008	1.16786	154.046	3.4199
6625	SNRP70	39.9808	1.22716	64.3238	1.62697	216.737	1.52777	18.3044	1.27809
6636	SNRPF	24.3092	0.888115	40.7266	1.22737	33.651	0.826413	7.13042	0.921834
22938	SNW1	39.408	2.51722	13.4075	18.5711	14.0003	2.10722	4.81317	3.51049
58533	SNX6	60.5989	3.9159	79.4262	3.03466	64.7186	3.17377	42.0649	1.9771
51429	SNX9	89.305	30.7091	38.3572	1.50856	81.2288	19.2775	39.631	1.11755
22986	SORCS3	47.0122	4.3065	22.348	1.56444	23.0495	0.777172	21.1615	1.22848
124044	SPATA2L	72.4644	10.9029	47.1801	1.27826	56.0198	1.2868	57.5124	1.86606
8877	SPHK1	60.2907	0.819992	60.1983	0.993024	43.9583	0.831792	87.8588	1.95233
56848	SPHK2	39.6173	2.46904	15.8272	2.46572	16.0543	2.92229	13.4745	8.74521
80309	SPHKAP	77.6377	4.46677	55.6388	1.61045	74.5125	1.07976	100.419	0.824355
84926	SPRYD3	64.791	3.36828	34.7433	0.956805	15.9667	1.07933	34.9188	26.3749
283377	SPRYD4	55.367	2.79128	50.4941	1.82218	43.7472	1.65891	39.1452	1.65632
84767	SPRYD5	68.1434	6.35713	34.4656	1.52999	39.9022	1.88919	30.1273	2.08998
6714	SRC	50.509	2.87771	28.8693	1.41887	43.0205	1.00217	46.9435	1.29409
6725	SRMS	91.3053	63.7131	92.9837	3.58829	139.725	1.96552	139.618	87.4317
6733	SRPK2	59.7135	2.31066	37.1147	1.09521	73.5548	1.13069	86.8658	3.04365
26576	SRPK3	65.306	1.23153	47.7648	4.53465	154.111	0.953512	55.5005	0.958191
23524	SRRM2	29.1288	1.37078	11.7417	1.35419	18.0113	0.826047	54.8903	1.20628
6755	SSTR5	54.8157	1.41667	77.2252	1.51892	114.066	1.30329	75.6308	1.34363
23166	STAB1	37.7992	2.55639	31.2864	1.30318	36.7773	1.2667	8.81956	1.14209
80765	STARD5	30.7051	1.21323	63.6953	1.12926	33.5513	1.17814	56.0239	1.0736
6793	STK10	51.7143	3.12259	23.9218	1.57339	30.7118	18.3598	3.74133	3.08816
6794	STK11	41.3873	1.86103	33.7173	13.9507	8.44	4.71653	9.0755	4.77067
8576	STK16	44.3332	0.916916	59.4637	1.85814	11.1215	1.01044	102.418	0.708573
9263	STK17A	94.7957	19.5539	65.7628	251.132	103.231	2.51839	98.4873	6.11781
9262	STK17B	85.3147	5.5908	61.3758	1.82979	31.679	1.2365	34.4878	10.8974
8859	STK19	61.3832	1.62317	53.0967	1.61693	58.1203	6.81396	60.441	2.07336
8428	STK24	65.2063	2.83892	65.4177	1.3772	70.056	0.77765	56.1952	0.85613
10494	STK25	66.1072	6.1002	74.7467	9.24665	252.894	1.05993	51.295	22.5566
6788	STK3	41.9177	0.760722	32.2862	1.45748	21.9207	3.44705	5.5665	3.78897
55351	STK32B	55.2417	4.99213	51.9745	1.92183	26.3993	0.938252	171.231	0.804773
140901	STK35	67.107	2.78495	32.8858	4.02164	38.8443	0.92593	35.5957	3.05337
27148	STK36	90.6233	5.31435	91.2585	13.9287	135.953	2.6113	104.488	5.89273
11329	STK38	65.3665	96.4614	79.087	3.50534	85.02	4.25034	103.008	1.7996
23012	STK38L	73.9173	7.17401	54.3397	1.02098	31.4772	1.01244	84.6945	2.07924
27347	STK39	85.2955	4.06664	45.394	3.39498	27.2065	0.815217	38.8928	1.95667
6789	STK4	94.7972	6.58864	88.7093	4.53853	63.0652	9.77899	85.701	11.5737
83931	STK40	58.2105	1.17658	63.6328	2.05998	51.1432	3.0075	10.7035	0.973172
55437	STRADB	70.9235	2.32083	69.9892	4.39265	90.6327	2.11081	67.4795	3.5451
252983	STXBP4	55.8717	1.61245	47.4012	1.3631	70.3344	2.88171	29.5032	0.986175
55959	SULF2	53.8896	1.80932	32.1024	1.30627	46.8937	1.01431	40.234	1.26647
6850	SYK	51.5773	2.06664	80.7933	5.10541	73.4978	6.60548	43.4502	1.74374
9344	TAOK2	98.8485	3.88655	72.5302	5.70749	136.61	1.3231	73.7293	0.936744
51347	TAOK3	32.2182	0.714551	19.0748	0.71436	11.457	0.710601	33.2867	0.708142
80222	TARS2	32.6503	1.28734	27.1285	1.08333	11.1183	2.13729	36.4349	2.04993
10607	TBL3	42.1106	2.03723	48.7296	1.47175	34.9169	0.845754	21.9292	1.40921
30009	TBX21	57.0579	2.37896	78.2229	3.58521	101.868	2.67335	85.248	2.67493
7006	TEC	50.3367	2.60249	31.479	2.47084	15.9763	0.865691	28.0637	1.44397
7010	TEK	77.1897	2.58589	74.4623	3.05576	116.219	14.4741	82.7965	16.6695
10420	TESK2	77.8932	3.9068	81.4088	1.66966	46.4945	1.75934	86.1798	2.93431
7030	TFE3	89.2295	14.7068	81.8103	21.4625	88.3613	4.57055	144.267	33.3282
7046	TGFBR1	81.3377	9.14572	52.5092	3.31174	26.781	8.96923	62.7272	1.58048
7048	TGFBR2	86.8293	5.25724	30.2948	2.57137	93.5938	2.02958	42.7728	0.826136
10469	TIMM44	49.3588	2.28892	43.8528	2.01515	31.1362	1.70146	73.7866	1.63276
54962	TIPIN	48.108	0.964514	49.8628	2.20788	23.5013	0.744392	12.6575	0.806544
7083	TK1	34.5167	1.3891	37.8168	6.53723	30.0498	2.06386	36.5285	2.17363
7084	TK2	56.1956	1.20866	42.9243	1.29216	57.6773	0.713315	38.8211	1.09768
9874	TLK1	104.978	8.17295	88.7517	7.86986	186.413	3.49733	135.201	0.855648
5651	TMPRSS15	60.7005	2.23735	71.8877	26.3334	46.9078	7.86831	32.2838	1.0924
3371	TNC	75.9083	9.52985	59.6068	2.60055	42.2153	2.2003	60.785	23.2962
8784	TNFRSF18	64.2879	3.90519	44.8374	2.63528	41.5808	1.12847	39.0577	1.63068
23043	TNIK	95.307	34.846	76.6178	24.3073	126.918	1.25002	105.068	6.8734
8711	TNK1	54.5217	1.35491	32.1212	8.52967	12.2465	1.01955	19.1355	2.8485
10188	TNK2	19.7837	0.593451	6.18792	0.566365	13.2369	0.563423	7.2685	0.558786
112858	TP53RK	49.081	1.19736	46.9033	1.85764	30.9412	1.17177	53.2893	0.793997
89882	TPD52L3	63.092	1.56961	50.0438	1.50433	23.5204	1.66436	38.2474	0.8917
80342	TRAF3IP3	28.2785	0.876879	22.7382	1.76423	9.724	1.29677	38.5083	0.8974
23471	TRAM1	67.8601	3.48953	73.9788	1.76523	55.4922	7.77594	88.8106	2.85679
10131	TRAP1	40.7749	1.1175	41.4607	1.47529	30.4363	1.16134	32.8816	1.53051
28951	TRIB2	55.6945	1.40901	10.5795	0.918852	11.3015	0.962603	9.81117	1.42401
10107	TRIM10	83.9567	2.09859	33.2493	0.829319	56.2842	0.62497	55.8513	0.752407
9830	TRIM14	84.8522	2.06736	56.9493	1.91761	84.7319	1.53353	67.9033	1.40828
6737	TRIM21	81.5538	5.293	47.9239	1.78662	128.676	1.22229	53.5473	1.3441
8805	TRIM24	103.221	2.03084	88.1073	1.92869	135.526	8.3194	61.7517	16.9881
51592	TRIM33	100.596	2.16918	57.4205	1.30774	126.512	0.753049	44.9008	1.49182
53840	TRIM34	73.7624	2.1098	70.8665	1.77969	76.6923	3.58326	71.0353	1.54376
84675	TRIM55	77.1647	4.86204	60.0694	2.03439	115.704	1.47492	131.242	2.60818
166655	TRIM60	71.6933	14.3723	76.7187	3.39225	97.8558	1.8506	27.2274	1.49978
7204	TRIO	84.7152	17.9933	59.48	3.41432	44.8663	1.26285	56.0522	1.07303
54822	TRPM7	62.8468	1.82672	54.5632	1.14487	38.1282	2.01052	136.601	0.784
8295	TRRAP	52.4867	25.9839	43.258	1.80368	9.88817	11.4404	38.3867	2.72945
60385	TSKS	65.3275	1.12801	71.311	5.06694	120.112	27.4387	74.6163	1.5651
83942	TSSK1B	35.3402	1.15959	50.5798	3.02887	91.3387	0.932374	52.6702	0.922876
23617	TSSK2	39.6463	1.39524	37.6307	0.835803	14.7933	0.748388	26.9903	0.764544
81629	TSSK3	37.7132	1.14372	12.0443	2.61701	4.35333	1.0339	2.833	1.18464
283629	TSSK4	71.2947	3.35274	54.2693	68.4032	53.2473	0.807661	62.59	0.939404
84630	TTBK1	68.2017	3.28932	51.225	5.86457	82.9227	1.02646	40.9603	3.59763
146057	TTBK2	53.4452	1.0589	69.5685	8.23051	87.7757	1.30391	41.5283	2.01867
7272	TTK	28.731	2.04159	20.8047	2.18861	14.391	7.09292	10.9535	10.2024
10382	TUBB4	76.7558	7.95333	65.0257	1.35013	66.4862	7.06656	68.58	1.339
11344	TWF2	44.1425	0.85692	51.0958	0.731838	5.54367	0.743826	41.4913	1.50775
7294	TXK	40.6298	14.149	45.0908	2.41068	45.4183	1.59784	49.1607	1.38916
10628	TXNIP	86.7713	13.8211	69.358	3.1946	39.5835	1.29105	61.7642	1.74888
10907	TXNL4A	43.5692	0.805934	53.92	1.88845	52.9855	1.07872	89.721	1.44181
54957	TXNL4B	60.2675	11.808	26.7991	0.964652	50.3368	1.21268	71.7498	1.43897
7297	TYK2	86.0047	1.96955	63.2298	1.07057	57.5032	0.862809	119.813	42.727
7301	TYRO3	53.3208	1.45619	85.5653	2.29546	47.3617	5.54895	30.4207	4.70453
7305	TYROBP	103.847	14.378	71.0205	2.18665	80.3302	2.51895	76.4778	3.24491
7318	UBA7	54.6967	1.32997	46.1153	1.24129	66.5486	1.02023	76.88	0.919591
7334	UBE2N	73.4439	3.70236	46.0684	2.04561	71.8457	1.12661	67.3326	1.2263
92181	UBTD2	53.4763	1.25727	29.9737	0.829466	27.0193	1.03748	53.3136	0.781484
83549	UCK1	34.8387	0.936703	47.9702	0.837135	11.7468	1.10458	58.5265	0.773409
7371	UCK2	59.0817	1.12953	61.1958	0.825814	75.3567	0.775193	77.4357	0.997855
54963	UCKL1	71.5778	5.06478	80.1307	10.3686	88.134	2.50974	53.7453	9.75037
127933	UHMK1	74.318	2.0165	58.7692	0.986311	56.0273	0.762683	34.7855	5.07208
8408	ULK1	91.0788	5.90478	80.2622	13.1868	44.0343	1.35427	120.694	2.07488
9706	ULK2	30.7265	0.715003	28.4042	0.714875	7.57967	0.717904	62.6655	0.709015
54986	ULK4	71.5693	168.691	53.2193	2.10614	85.6537	1.14041	48.1357	1.39323
84833	USMG5	79.3575	2.18478	38.9373	1.1259	56.292	0.963991	27.4533	1.47732
84132	USP42	42.9312	0.816463	31.6934	0.753888	62.871	0.745208	27.5831	0.759655
7415	VCP	72.3743	11.0199	79.721	2.51562	59.3538	1.22753	47.8143	2.14127
8875	VNN2	44.8062	1.19277	47.2346	1.17503	43.0666	1.17596	74.3782	1.44381
7444	VRK2	61.5207	1.88496	40.7947	1.17659	40.756	0.915436	100.898	3.73721
51231	VRK3	71.1753	1.49001	24.1385	1.07784	37.3263	0.886558	76.4682	0.724994
51186	WBP5	85.5657	7.67752	84.4933	3.04261	77.0421	2.27227	113.335	2.355
57418	WDR18	67.6217	2.82667	82.9183	6.26093	100.289	2.28729	54.116	5.36236
151525	WDSUB1	80.7195	2.02664	58.4348	0.856375	71.6548	0.806165	51.6025	1.62449
65125	WNK1	32.581	1.27365	46.041	2.01435	16.577	6.16283	38.863	5.07954
65268	WNK2	48.3813	0.976075	56.9275	2.11101	28.0277	1.85723	25.4328	1.00377
65267	WNK3	80.9895	9.22714	41.0663	4.00399	30.4105	17.7495	15.0337	0.852593
89780	WNT3A	45.5192	1.74946	33.0357	3.26184	28.0236	1.17658	59.0127	1.37306
7511	XPNPEP1	21.5482	0.968475	27.9468	1.63212	6.72667	1.42937	11.723	1.34162
7514	XPO1	21.8658	0.647607	28.14	1.00866	26.0553	0.719568	23.0968	1.2028
7516	XRCC2	68.2658	3.2307	86.2333	3.63997	96.6492	2.10229	66.0873	2.30404
2547	XRCC6	71.5673	4.12326	73.3596	2.382	153.496	3.45846	64.3612	1.28239
9942	XYLB	84.1612	1.91829	72.6205	3.72532	82.2058	1.20489	116.205	5.27238
7525	YES1	44.2363	2.23651	40.8897	20.4527	26.499	1.68362	68.831	16.9447
80122	YSK4	77.5182	1.3538	79.1827	1.93309	156.162	1.00737	151.176	4.09467
7535	ZAP70	66.6045	2.71656	50.0237	0.788505	34.4915	0.79463	101.872	1.0958
57621	ZBTB2	33.0133	1.70144	30.5748	1.52203	21.6677	1.81598	24.9378	2.08492
51530	ZC3HC1	58.1343	21.7921	41.0395	0.915027	6.57117	0.801884	7.41583	0.773135
23613	ZMYND8	67.3413	5.56865	43.0653	3.4994	52.4668	2.17133	45.1945	1.62764
256112	ZNF37B	50.3865	1.52427	70.2643	1.35311	62.8827	1.0728	53.8085	0.980567

## Sheet: NPI
Table S3: Result of virus replication siRNA screen on gene level
Gene ID	Gene Symbol	WSN		PAN		VN		THW
		Collective mean	cSSMD	Collective mean	cSSMD	Collective mean	cSSMD	Collective mean	cSSMD
22848	AAK1	0.546167	6.27964	0.730833	1.98888	0.642667	1.24844	0.787333	2.61785
14	AAMP	0.678167	1.95001	0.64025	2.47025	0.421333	0.484524	0.601167	1.12735
9625	AATK	0.6295	1.27482	0.472667	0.660961	-1.38633	-0.418687	0.624167	1.17433
19	ABCA1	0.329889	1.95054	0.378	1.62703	0.320444	0.788068	0.253889	0.633863
23456	ABCB10	0.343583	1.40028	0.287833	0.532964	0.460333	1.17484	0.265417	0.556428
25	ABL1	-0.0458333	-0.541656	0.663667	13.0356	0.570833	2.09683	0.368667	1.07722
27	ABL2	0.551	17.9823	0.840667	10.0187	0.846167	7.85554	0.8805	6.85439
31	ACACA	0.3505	3.54903	0.364	0.66623	0.625333	2.452	0.0353333	0.0623053
87	ACTN1	0.261417	1.11464	0.187833	0.783071	0.0319167	0.10392	0.441833	2.13901
90	ACVR1	0.268833	0.627718	0.487833	1.77352	0.124167	0.203474	0.558	1.31668
91	ACVR1B	0.6295	1.46182	0.346667	2.02031	0.471	0.893687	0.2515	0.281018
130399	ACVR1C	0.33875	1.32255	0.299667	0.970065	0.44525	2.83294	0.284083	0.610456
92	ACVR2A	0.453333	1.05446	0.271333	1.782	0.5445	1.0631	0.664667	2.01424
93	ACVR2B	-0.0035	-0.0322109	0.377167	6.63976	0.124333	1.28034	0.199	0.321021
11033	ADAP1	0.222	0.740397	0.312333	0.717228	0.292889	0.377757	0.716	5.15103
57143	ADCK1	0.202333	0.46502	0.399667	1.04155	0.550333	1.01781	0.4285	0.536433
90956	ADCK2	0.183833	0.459058	0.453667	2.06962	0.208667	1.27198	0.0381667	0.0341547
56997	ADCK3	0.462667	1.26152	0.3525	2.88156	0.4225	4.53801	0.499333	8.40671
79934	ADCK4	0.135667	1.17466	0.433333	1.14905	0.414333	0.759666	0.2815	2.25766
156	ADRBK1	0.420667	12.394	0.562	1.38465	0.676833	14.8786	0.645333	4.88914
157	ADRBK2	0.069	0.145066	0.259167	0.443189	-0.531667	-0.303019	0.418	2.65483
11047	ADRM1	0.312	1.31035	0.29075	0.70393	0.47	1.57041	0.258167	0.504818
119016	AGAP4	0.483889	0.944629	0.477667	2.14503	0.374111	0.539958	0.353444	2.17676
10768	AHCYL1	0.218889	3.57782	0.198222	1.39413	0.272111	0.860792	0.717556	6.03914
51390	AIG1	0.110556	4.1074	0.417111	1.17674	0.728333	5.42043	0.241778	0.583593
203	AK1	0.4965	2.04711	0.610333	4.04598	0.852	5.10555	0.582167	19.1467
50808	AK3	0.385333	2.31562	0.533	2.06326	0.0986667	0.617415	0.4155	2.81151
205	AK4	0.460833	0.71174	0.570667	1.41421	0.934333	44.0449	0.618833	1.53448
122481	AK7	0.0938333	1.18836	0.109833	1.37458	0.0438333	0.324553	-0.0245	-0.106174
11216	AKAP10	0.403167	1.49127	0.5135	2.30539	0.5405	5.63427	0.445833	0.780004
11215	AKAP11	0.0583333	0.90988	0.288833	1.0912	0.728667	77.2868	0.258167	0.706195
11214	AKAP13	0.462833	1.53769	0.670833	1.5544	0.416333	0.511097	0.754333	2.15078
158798	AKAP14	0.1645	0.32874	0.349833	0.592502	0.634333	4.15316	0.197667	0.28332
8852	AKAP4	0.239333	15.8657	0.5055	6.21639	0.438667	0.675292	0.709833	2.02799
9495	AKAP5	0.495833	1.91414	0.522667	1.83263	0.665333	2.14496	0.192	0.187089
9472	AKAP6	0.4375	6.29205	0.567333	20.0583	0.314833	3.05658	0.547167	4.32296
10270	AKAP8	0.299	17.1426	0.600667	1.49204	0.068	0.0522834	0.788667	2.92485
26993	AKAP8L	0.183667	0.481007	0.550167	2334.16	0.724333	3.88016	0.342333	3.74329
1109	AKR1C4	0.4055	1.30286	0.427917	0.849822	0.303083	0.426162	0.362417	0.727323
207	AKT1	0.616833	33.987	0.436333	0.597549	0.922833	13.4545	0.758167	2.48388
208	AKT2	0.2865	4.38815	0.6335	2.38484	0.674833	45.4456	0.950167	18.7498
10000	AKT3	0.5585	1.7158	0.701333	2.77566	0.614333	1.27017	0.426833	5.53792
126133	ALDH16A1	0.390083	1.93483	0.309333	0.856964	0.709917	3.18914	0.3285	0.526105
501	ALDH7A1	0.534111	1.03664	0.393667	0.760928	0.602222	1.19633	0.584111	1.14518
238	ALK	0.386	0.537996	0.469833	4.12699	0.124	1.06066	0.499167	0.997543
80216	ALPK1	0.521	1.25307	0.700667	14.7162	0.932167	22.3438	0.839833	5.05406
115701	ALPK2	-0.0495	-0.165493	0.066	0.606092	-0.265833	-0.357476	-0.279167	-0.686611
57538	ALPK3	0.483333	2.56326	0.476333	2.32824	0.594667	4.17708	0.63	334.108
60529	ALX4	0.442333	0.957897	0.486417	1.61262	0.481167	1.30072	0.745	3.92489
81693	AMN	0.233667	0.568849	-0.06775	-0.15137	-0.128417	-0.165891	-0.203417	-0.24581
255239	ANKK1	0.5075	1.19433	0.503667	1.05247	0.616917	1.89964	0.20025	0.714067
253650	ANKRD18A	0.258167	5.24867	0.561083	1.66647	0.756583	7.27608	0.483167	1.04659
91369	ANKRD40	0.300333	0.699345	0.484333	4.26318	0.619333	15.2768	-0.142333	-0.350679
1173	AP2M1	0.893833	16.6264	0.896667	16.4134	0.977583	48.3433	0.969917	30.349
54518	APBB1IP	0.675778	2.41454	0.620333	1.91816	0.719222	3.17763	0.328333	0.866414
10297	APC2	0.173667	0.609941	0.351833	2.39663	0.613833	2.39533	0.274	0.707971
353	APRT	0.0901111	1.13339	0.395556	8.09181	0.0192222	0.0294793	0.106889	0.497339
369	ARAF	0.126167	59.4755	0.648833	17.0979	0.332667	1.57521	0.511	1.04937
23092	ARHGAP26	0.325	7.83442	0.221667	1.52177	-0.3555	-0.320701	-0.463167	-0.505284
340485	ASAH3L	0.328333	0.728557	0.3055	0.985648	0.489667	0.700904	-0.7835	-2.43524
443	ASPA	0.412667	1.04878	0.239333	0.923954	-0.228	-0.355498	-0.00377778	-0.00616716
85300	ATCAY	0.51725	1.38637	0.52725	1.47784	0.46525	0.995792	0.170333	0.322519
472	ATM	0.463333	1.46262	0.739333	2.03419	0.743833	2.0426	0.713167	2.1566
57194	ATP10A	0.273125	1.18329	0.336083	3.68897	0.332208	0.932986	0.43475	1.03124
477	ATP1A2	0.356111	0.634265	0.380111	0.618809	0.325333	0.553571	0.611222	1.47168
27032	ATP2C1	0.495083	1.31534	0.522917	3.15512	0.6015	2.03675	0.298167	0.550089
537	ATP6AP1	0.310333	0.918154	0.665167	3.54086	0.10475	1.03957	0.839667	3.01899
10159	ATP6AP2	0.503167	1.33925	0.735	1.56984	0.71975	1.88928	0.336917	0.654118
533	ATP6V0B	0.29675	1.26846	0.114333	0.416595	0.661333	10.0898	0.0386667	0.0883473
527	ATP6V0C	0.941222	35.6731	1.02133	37.4076	0.972111	37.6927	0.954333	25.6805
9114	ATP6V0D1	0.373714	1.14844	0.559524	1.41955	0.649524	1.37626	-0.00533333	-0.00808767
523	ATP6V1A	0.672	2.87745	0.917444	8.3234	0.744	5.18491	0.0743333	1.65358
526	ATP6V1B2	0.578667	3.36312	0.818667	12.23	0.4455	0.87789	0.3735	0.461856
545	ATR	0.013	0.0799338	-0.00916667	-0.0683495	-0.110667	-0.724566	-0.232833	-12.1954
6790	AURKA	0.419167	1.90608	0.483667	1.37351	0.850833	6.36646	0.7315	2.51702
54998	AURKAIP1	0.481167	1.19872	0.735	2.00924	0.3975	0.477883	0.683333	1.49749
9212	AURKB	0.372667	4.07498	0.581	77.0304	0.86	10.5453	0.94	79.7616
6795	AURKC	0.264167	1.11297	0.423333	2.18498	0.661833	6.33842	-0.298833	-0.691676
8312	AXIN1	0.254167	1.39862	0.6505	3.32912	0.444167	1.92486	0.324833	0.712223
558	AXL	0.023	0.403226	0.147833	1.86114	0.294	0.67643	0.089	0.408653
51582	AZIN1	0.241444	0.579918	0.405111	1.31474	0.749556	27.1075	0.264333	0.796951
567	B2M	0.584083	1.35582	0.675083	1.67276	0.508333	0.684697	0.631083	1.08631
11041	B3GNT1	0.326917	0.821898	0.541417	1.48425	0.412083	0.539798	0.664417	1.19636
93010	B3GNT7	0.417083	0.735721	0.40575	0.729935	0.118083	0.13362	0.7595	4.06
60468	BACH2	0.658333	3.3409	0.633583	3.08818	0.740833	4.70131	0.894167	4.97716
10458	BAIAP2	0.265333	1.67517	0.108333	0.675911	0.0333333	0.0726728	-0.349	-0.275835
55971	BAIAP2L1	0.381167	4.91536	0.362667	0.809823	0.619667	1.38224	0.235667	0.317816
8938	BAIAP3	0.27925	1.52642	0.42775	1.87142	0.359583	1.13248	0.545583	1.39278
343472	BARHL2	0.4265	2.36484	0.54425	2.05204	0.628667	5.70589	0.632083	2.90808
10295	BCKDK	0.534	8.45362	0.787	7.16515	0.613	1.4964	0.941833	17.2981
613	BCR	0.815	11.9233	0.808333	7.14472	0.873167	52.1765	0.287667	0.807187
57596	BEGAIN	0.415833	3.60784	0.443833	0.730138	0.814	4.5085	0.676167	1.84722
638	BIK	0.544333	15.1412	0.493	2.37597	0.660778	4.28079	0.632889	7.29537
4671	BIRC1	0.104778	0.851541	0.262778	1.20817	0.412667	1.15254	-0.0864444	-0.482169
640	BLK	0.5445	1.22423	0.800167	4.99973	0.840167	22.4184	0.6235	1.83319
55589	BMP2K	0.174167	0.90223	0.0486667	0.325671	0.151833	0.227543	0.162667	7.04221
657	BMPR1A	0.447	1.66871	0.522333	1.38248	0.211	0.32248	0.155467	0.178372
659	BMPR2	0.567833	9.83311	0.607667	10.3124	0.708667	11.931	0.556167	1.88017
660	BMX	0.351167	1.48246	0.564667	16.6367	0.832833	12.3115	0.702333	14.4648
665	BNIP3L	0.332583	1.78541	0.468667	4.59937	0.12875	0.269252	0.3825	0.488612
673	BRAF	0.207833	0.817203	0.385667	0.714518	0.760167	5.4022	0.4965	0.791609
8019	BRD3	0.2945	21.9203	0.749833	3.16545	0.859	9.90334	0.9155	133.936
23476	BRD4	0.507167	3.54485	0.731167	7.85336	0.859333	17.5281	0.954	25.9454
84446	BRSK1	0.381833	0.574665	0.498667	2.92219	0.6865	2.80325	0.6505	8.18943
9024	BRSK2	0.7375	5.36698	0.879	9.09581	0.954333	40.4889	0.906	15.7534
699	BUB1	0.324333	0.488647	0.16	1.01317	0.198333	0.947587	0.112333	1.65483
701	BUB1B	0.4025	1.67254	0.293	24.8619	0.526	2.47409	0.608167	14.5776
9184	BUB3	0.143417	0.72811	0.116667	1.41408	0.255167	0.505543	-0.0941667	-0.770571
9256	BZRAP1	0.743833	2.12513	0.757833	2.22199	0.8685	4.28956	0.733	1.92442
80195	C10orf57	0.766333	2.57629	0.807333	4.04873	0.724667	3.00832	0.620667	8.28071
55004	C11orf59	0.565333	9.44294	0.687833	9.14806	0.548167	1.66476	0.577833	38.9133
79864	C11orf63	0.470333	1.17088	0.471583	0.868392	0.308583	0.420829	0.45775	0.662842
121053	C12orf45	0.437667	1.03224	0.750667	3.86975	0.804833	6.18146	0.537	1.06291
26175	C14orf109	0.481083	1.38745	0.147917	0.442594	0.324833	1.00303	0.2385	0.459411
84520	C14orf142	0.03	0.171871	0.184444	0.530599	0.539111	1.18908	0.136667	0.180673
115708	C14orf172	0.332	2.14037	0.47075	0.801056	0.22675	0.185054	0.589583	6.19497
64149	C17orf75	0.328333	1.07319	0.611833	2.03911	0.842	137.396	0.1085	0.215812
91978	C19orf20	0.166556	0.841874	0.278333	0.583094	0.153222	0.366381	0.172222	0.268268
126526	C19orf47	0.255667	60.2612	0.493833	0.859728	0.560333	1.76357	0.517167	4.08594
339512	C1orf110	0.0695	1.05686	0.2045	0.873736	0.0256667	0.0413733	0.173667	1.77117
127703	C1orf216	0.244583	0.594151	0.581667	1.8364	0.674417	2.85663	0.509333	1.61361
8209	C21orf33	0.590833	1.37436	0.637583	3.27647	0.848917	6.35006	0.727417	1.46717
56911	C21orf7	0.462333	1.04366	0.453	1.68091	0.174333	0.391063	0.514111	1.16341
112597	C2orf59	0.19175	0.464064	0.592833	2.19423	0.53225	2.78272	0.179083	1.06402
80167	C4orf29	0.161889	0.817303	0.470556	1.40001	0.450778	3.88794	0.173889	0.272959
221491	C6orf1	0.313917	1.46528	0.718667	7.84126	0.873833	9.70986	0.083	0.158151
81688	C6orf62	0.392583	1.17824	0.387667	1.36278	0.806083	7.90249	0.447333	1.19117
377677	CA13	0.455833	1.04709	0.4775	1.70442	0.245583	0.431779	0.466167	0.965975
773	CACNA1A	0.265778	1.85474	0.101333	0.634755	-0.840889	-1.42693	-0.0165556	-0.0673745
10241	CALCOCO2	0.325833	0.870781	0.539833	1.33218	0.773167	4.72503	0.492583	0.810172
805	CALM2	0.0915	12.5226	0.220833	30.2231	0.568167	2.77391	-0.224833	-0.690722
8536	CAMK1	0.245833	1.20298	0.219833	0.827572	0.138333	0.167208	-0.0418333	-0.640736
57172	CAMK1G	0.781833	16.0243	0.806333	15.6926	0.865667	18.1817	0.863333	4.58999
815	CAMK2A	0.215333	0.569565	0.241167	0.582347	-0.155667	-0.336958	0.457667	4.75911
816	CAMK2B	0.104833	0.691711	0.322833	3.34882	0.577833	2.95722	0.351667	0.64813
817	CAMK2D	0.109833	2.29548	0.232667	0.756995	-0.0738333	-0.332889	0.2425	1.02576
818	CAMK2G	0.258333	1.19652	0.2835	0.975498	0.663833	3.47276	-0.132333	-140.361
55450	CAMK2N1	0.262333	1.03823	0.295333	3.48054	0.172833	0.851649	0.617167	2.89328
814	CAMK4	0.0873333	1.57002	0.39	0.686568	0.283333	0.402573	0.333	18.5895
84254	CAMKK1	0.247	3.15642	0.438833	5.18611	0.205833	0.283439	-0.454333	-0.541149
10645	CAMKK2	0.356167	4.35472	0.203667	1.30133	-0.3065	-0.288522	0.338667	1.29445
79012	CAMKV	0.624667	3.89741	0.741167	2.10616	0.904667	7.00397	0.811333	2.59592
64170	CARD9	0.107167	0.339053	0.145833	0.170024	-0.171833	-0.123376	0.351333	0.409725
8573	CASK	0.717	3.42565	0.4785	16.2408	0.9525	449.013	0.908833	13.435
9994	CASP8AP2	0.23	1.44267	0.481556	3.96608	0.353333	0.677342	0.703889	3.08879
79714	CCDC51	0.214833	0.453912	0.405333	1.00583	0.203917	0.266613	0.00075	0.00155329
85417	CCNB3	0.469833	1.41271	0.763333	11.245	0.514167	1.01603	0.857167	4.79137
961	CD47	0.361917	1.17393	0.220333	1.09674	0.30375	1.07424	0.1025	0.480415
962	CD48	0.318778	1.11609	0.421889	1.18297	0.644778	4.34734	0.684889	3.88394
923	CD6	0.404667	0.844519	0.417667	0.796729	0.336556	0.827119	0.0314444	0.0466977
967	CD63	-0.133333	-0.790074	-0.0792222	-0.335687	-0.0133333	-0.0286092	-0.026	-0.144037
975	CD81	0.471667	0.792782	0.348	0.780452	0.301667	0.460577	0.34725	0.503509
8697	CDC23	0.561667	1.26823	0.550556	1.21523	0.374111	0.560204	0.532	1.20507
8476	CDC42BPA	0.168333	0.991914	0.4435	1.41794	-0.029	-0.0491753	0.000166667	0.000202551
9578	CDC42BPB	0.5185	0.775947	0.5465	1.09523	0.107167	0.103877	0.3865	0.453856
55561	CDC42BPG	0.748833	2.39776	0.936667	15.0528	0.947167	12.6766	0.66	1.37262
56990	CDC42SE2	-0.0393333	-0.282843	0.319667	6.0546	-0.208167	-0.184958	0.485167	0.973233
983	CDK1	0.664167	10.0997	0.910667	33.8915	0.880333	8.93526	0.975333	29.9854
51755	CDK12	0.477167	0.97189	0.4635	1.83954	0.6765	1.93537	0.836333	11.9874
5218	CDK14	0.432333	18.7167	0.505667	4.1257	0.429	0.635064	0.318	0.34523
65061	CDK15	0.734833	3.57937	0.433333	2.20441	0.8795	15.7443	0.726333	13.1691
5127	CDK16	0.1545	0.272326	0.438333	4.91982	0.284667	0.924761	0.536667	1.10851
5128	CDK17	0.130667	0.265504	0.464167	0.949057	0.371833	0.509382	0.568	1.07198
23097	CDK19	-0.0165	-1.37262	0.6045	6.87581	0.206	0.739411	0.5005	21.0242
1017	CDK2	0.651333	10.0853	0.669	2.95659	0.847833	17.5466	0.818667	4.2461
23552	CDK20	0.519167	0.99084	0.5115	0.730431	-0.102167	-0.0661867	0.292167	0.291592
1018	CDK3	0.567833	2.11511	0.74	3.45766	0.652333	1.76958	0.576667	1.08352
1019	CDK4	0.641933	2.18292	0.464867	1.31493	0.341267	0.51141	0.621733	1.4737
8851	CDK5R1	0.384167	1.91076	0.299333	2.51977	0.6395	3.51903	0.572	2.96674
1021	CDK6	0.348	0.459377	0.2735	0.740499	0.547333	1.19821	0.2025	0.280305
1022	CDK7	0.596	1.19613	0.349167	1.43685	0.713833	3.23216	0.530667	2.25594
1024	CDK8	0.453333	1.88193	0.619167	2.28228	0.360667	4.29826	0.483333	1.61465
1025	CDK9	0.4755	0.844444	0.4835	0.892265	0.886	8.46617	0.751667	2.10916
8999	CDKL2	0.205	0.675265	0.255667	1.79586	0.530333	1.62809	0.5365	22.0988
51265	CDKL3	-0.033	-0.642235	0.328833	1.94578	-0.272667	-0.514603	0.330167	0.798164
344387	CDKL4	0.099	0.315806	0.412167	3.62045	0.393167	8.29883	0.651333	33.6997
6792	CDKL5	0.222167	0.471995	0.267833	0.80419	0.562	2.37014	0.4935	1.08992
1026	CDKN1A	-0.058	-0.271006	0.272333	2.11614	-0.021	-0.107086	-0.127	-0.740131
1027	CDKN1B	0.505067	1.80385	0.913733	8.13505	0.866	4.74268	0.5278	1.06705
1028	CDKN1C	0.430833	1.20652	0.557667	47.3196	0.475833	3.7876	0.351833	0.958704
1029	CDKN2A	0.405667	2.34482	0.323833	1.45387	-0.160667	-0.320928	0.243667	0.880571
1030	CDKN2B	0.0501667	0.48045	0.239167	1.91814	-0.417333	-4.78539	0.204333	0.657749
1031	CDKN2C	0.218167	15.6882	0.281667	1.23451	0.471833	1.28569	0.402833	2.338
1032	CDKN2D	0.343333	0.656736	0.4675	1.15383	0.285	0.332733	0.232833	0.5022
1056	CEL	0.358	0.665489	0.312111	0.616442	0.256556	0.350465	0.612111	1.76686
9620	CELSR1	0.568333	1.7419	0.376111	1.26632	0.769222	6.22825	0.405111	1.22571
64781	CERK	0.1502	0.801	0.408	2.42726	0.2992	0.750188	0.104333	0.210068
375298	CERKL	0.326833	0.96094	0.710167	2.00198	-0.379167	-0.327165	0.269167	0.387242
8837	CFLAR	0.429833	2.25361	0.384333	0.838108	0.295417	0.5301	0.487	0.861487
10036	CHAF1A	0.115167	1.4081	0.311667	1.85195	0.378667	2.44156	0.668333	1.73744
11200	CHEK2	-0.069	-5.42115	0.0733333	3.79423	0.022	0.126474	0.0853333	3.12102
1119	CHKA	0.133	0.768762	0.459833	3.81782	0.681833	12.1037	-0.198833	-0.301817
1120	CHKB	-0.0105	-0.112779	0.003	0.0757614	0.126	0.264378	-0.587667	-0.623939
1128	CHRM1	0.4665	0.898231	0.515417	0.971117	0.57175	1.21177	0.7735	3.5647
23563	CHST5	0.365583	0.712969	0.536083	1.67368	0.858667	6.48	0.93575	6.35618
1147	CHUK	0.312	0.98411	0.0223333	0.301418	-0.1256	-0.408378	0.669867	2.92341
10518	CIB2	0.2	0.486541	0.352	1.54597	0.406167	0.710606	0.752667	2.46017
117286	CIB3	0.622333	1.46384	0.747	2.70689	0.897667	4.94946	0.872467	5.411
51550	CINP	0.2185	0.492832	0.2875	1.49297	0.372667	0.537055	0.72	2.5541
11113	CIT	0.2755	2.71194	0.6475	3.02879	0.646167	1.63085	0.215667	0.570446
1152	CKB	0.617333	1.1862	0.6065	1.1212	0.731333	2.7753	0.340167	0.362888
1158	CKM	0.224333	0.415982	0.156833	0.475616	0.2555	0.269986	0.103	0.194738
548596	CKMT1A	0.393333	4.17193	0.606833	4.21371	0.789833	81.7312	0.695833	3.09777
1159	CKMT1B	0.149167	1.66982	0.627333	2.24793	0.851	35.3969	0.813667	6.4646
1163	CKS1B	0.466	2.95712	0.366556	1.13703	0.411944	1.45104	0.0241667	0.0598917
1164	CKS2	0.417833	3.84537	0.540833	1.02208	0.606167	1.46039	0.510167	15.7989
25932	CLIC4	0.346167	0.853612	0.357667	1.1922	0.273833	0.634632	0.584083	1.65346
1195	CLK1	0.186067	1.5456	0.436333	1.8044	0.107933	0.258899	0.0351333	0.0344668
1196	CLK2	0.183833	0.834159	-0.017	-0.164669	0.430667	1.64609	-0.162333	-0.500525
1198	CLK3	0.368333	18.6036	0.572333	1.35654	-0.100667	-0.0702917	0.678667	12.0981
57396	CLK4	0.245	7.99575	0.427167	1.54503	0.0305	0.108467	0.329333	1.27953
51727	CMPK1	0.466	3.84644	0.632667	6.77823	0.6215	1.63472	0.718333	1.95863
10256	CNKSR1	0.226	1.48888	0.375	1.49249	0.792833	6.53147	0.4345	2.97807
154043	CNKSR3	0.586167	8.72595	0.935667	23.6292	0.9565	16.0399	0.900667	5.12226
26507	CNNM1	0.116	0.723745	0.382167	1.35455	0.689167	2.81956	0.395333	7.6239
25927	CNRIP1	0.338667	0.558213	0.301833	0.474461	0.392167	0.624324	0.528	2.36799
1315	COPB1	0.984222	38.191	0.945333	8.00667	0.941556	9.43548	1.00011	18.2573
11316	COPE	0.620222	1.34287	0.538444	2.03644	0.707444	1.83458	0.688222	1.56704
1375	CPT1B	0.5045	0.826733	0.692	1.86525	0.823833	85.2495	0.475667	1.75181
57585	CRAMP1L	0.500278	1.38983	0.623333	2.64612	0.694778	3.75052	0.819667	2.83374
1409	CRYAA	0.796444	2.372	0.752444	2.79178	0.892	6.23451	0.896778	5.11973
1445	CSK	0.319833	10.0514	0.187667	0.693556	0.300833	0.802217	0.350667	1.21947
1452	CSNK1A1	0.5565	1.34378	0.3145	1.16128	0.490167	1.13206	0.255667	0.48685
122011	CSNK1A1L	0.0131667	0.312075	0.570333	2.60185	-0.305833	-0.210742	0.7235	8.31857
53944	CSNK1G1	0.304167	1.07271	0.669333	3.17644	0.789167	4.37667	0.751667	10.9967
1455	CSNK1G2	0.542667	1.27201	0.7735	5.0102	0.892167	92.3206	0.690167	1.59571
1456	CSNK1G3	-0.0508333	-1.29142	0.259333	1.05187	0.492167	9.36362	0.3625	1.92485
1457	CSNK2A1	0.435833	0.987231	0.361833	2.06058	0.557	1.67125	0.582333	4.42765
1459	CSNK2A2	-0.0298333	-0.242012	0.0005	0.0037151	-0.217333	-0.507746	0.288833	0.379503
1460	CSNK2B	0.0428333	0.718286	-0.007	-0.0180648	-0.960167	-12.1601	-0.897333	-0.817668
79640	CTA-216E10.6	0.0738333	0.542891	0.666667	7.40426	0.605333	1.84763	0.455667	16.3833
10663	CXCR6	0.474583	1.16132	0.75125	2.51856	0.478167	0.775098	0.5755	1.66789
1537	CYC1	0.136417	0.690616	0.0719167	0.435913	-0.00183333	-0.00419288	0.375583	1.27731
1584	CYP11B1	0.337917	1.13794	0.273167	0.867819	0.0493333	0.0544459	0.286417	0.501902
1586	CYP17A1	0.64725	1.96217	0.646583	1.6728	0.556583	1.76215	0.851083	5.00081
113612	CYP2U1	0.5145	1.34048	0.624	2.03336	0.633833	1.61423	0.879833	4.24696
1551	CYP3A7	0.287667	3.13101	0.232889	1.66136	0.0105556	0.021628	0.0636667	0.175037
7818	DAP3	0.338833	0.699537	0.6875	9.75524	0.650667	2.43864	0.7645	2.54392
1612	DAPK1	0.503	7.84577	0.530333	1.39752	0.621833	3.56034	0.451833	2.02854
23604	DAPK2	0.344	1.16385	0.625833	1.97706	0.209167	0.300718	0.612333	1.29121
10926	DBF4	0.371	1.12914	0.200333	0.839864	0.210833	0.455675	0.362167	0.820365
28988	DBNL	0.114083	0.876492	0.136333	0.426738	0.20725	0.333907	0.0151667	0.0383457
1633	DCK	-0.0355	-0.231358	0.3795	2.2903	0.474667	1.65885	-0.113	-5.84657
9201	DCLK1	-0.0641667	-0.270344	0.123167	0.453211	-0.316333	-0.342719	0.4545	0.760663
166614	DCLK2	0.540722	1.3257	0.588333	2.60797	0.764556	3.88522	0.654722	1.74122
85443	DCLK3	0.474333	0.830894	0.474	2.64607	0.440833	1.13146	0.3695	3.90937
780	DDR1	-0.121	-0.483389	0.239	4.97054	0.3395	1.04755	0.649333	3.60587
4921	DDR2	0.267167	2.36637	0.186	0.511758	-0.546833	-1.02069	0.387667	1.0694
91319	DERL3	0.362583	0.833728	0.6935	3.26424	0.58875	1.89144	0.765667	2.54751
1606	DGKA	0.291833	0.539496	0.4365	2.73547	0.379	0.69669	0.987	149.553
8527	DGKD	0.374833	4.89318	0.786333	6.95027	-0.0916667	-0.0642187	0.803167	3.66009
1608	DGKG	0.149667	0.396368	0.186333	15.8109	0.0878333	0.864606	-0.573167	-2.8375
160851	DGKH	0.0904167	0.573573	-0.0915833	-0.118845	-0.265667	-0.218954	-0.0165833	-0.0331402
9162	DGKI	0.385833	5.66419	0.285333	43.2345	0.599667	12.3503	-0.256667	-0.593107
139189	DGKK	0.0525	0.182125	0.167	2.58584	0.322833	1.96509	0.4535	2.36659
1609	DGKQ	0.3855	0.82896	0.027	0.0366213	-1.28733	-248.259	-0.331167	-0.747749
8525	DGKZ	0.0166667	0.0530861	-0.138333	-3.18967	-0.933667	-1.31777	-0.0878333	-0.186044
1716	DGUOK	0.231267	0.911667	0.206333	0.461462	-0.5074	-0.750313	0.101267	0.209688
10202	DHRS2	0.768444	2.0376	0.748111	1.95768	0.666111	1.23967	0.687444	1.48907
1739	DLG1	0.406667	0.558001	0.656333	1.46096	0.5495	1.16276	0.668667	1.63794
1740	DLG2	0.644667	1.85808	0.832167	4.12934	0.826167	3.33504	0.803833	2.95783
9231	DLG5	0.28075	3.05595	0.388333	1.39785	0.62825	3.27075	0.245667	0.496529
55929	DMAP1	0.545111	1.78448	0.616611	3.89659	0.728778	4.46743	0.319667	1.61811
1760	DMPK	0.261167	0.850373	0.166167	0.353376	0.343833	8.53077	0.110667	0.284212
1761	DMRT1	0.241778	0.781833	0.471	1.26261	0.341222	0.730141	0.554444	1.52173
1796	DOK1	0.196167	0.533845	0.426	1.80376	-0.169167	-0.158751	0.726833	4.23003
25778	DSTYK	0.187833	0.49838	0.340833	0.949464	0.325333	15.6849	0.692833	4.54319
1841	DTYMK	0.477	1.79728	0.712667	48.7676	0.809333	61.3163	0.606	2.7178
92235	DUSP27	0.439333	0.933717	0.5215	1.54155	0.501917	0.923364	0.604417	1.34322
1859	DYRK1A	0.100167	0.470621	0.665167	3.92498	-0.4185	-0.235515	0.539833	20.2683
9149	DYRK1B	0.501667	1.12494	0.4515	1.52877	0.756	4.87452	0.731	3.84785
8445	DYRK2	0.410167	5.89895	0.173333	1.59176	0.384	1.00691	-0.0306667	-0.0736736
8444	DYRK3	0.730333	2.64833	0.420167	1.42268	0.675	2.49894	0.594333	2.68821
1869	E2F1	0.429556	1.44017	0.276778	0.709347	0.421111	0.677372	0.094	0.21928
1915	EEF1A1	0.377889	2.38229	0.326778	0.701006	0.175222	0.270446	0.1	0.14542
29904	EEF2K	0.233667	0.603019	0.529	2.96873	0.63	4.09948	0.324333	0.433805
1956	EGFR	-0.123333	-0.412015	0.235	2.45572	0.559	2.26734	0.048	0.841516
27102	EIF2AK1	0.0385	0.341006	0.208833	3.22184	0.204833	0.54078	0.181167	2.50366
9451	EIF2AK3	0.598667	1.47157	0.626667	1.55299	0.198333	0.239731	0.446	1.05947
440275	EIF2AK4	0.4575	1.71923	0.257333	0.572808	0.174167	0.231131	-0.0505	-0.109257
8661	EIF3A	0.929	11.9135	0.909833	12.6669	1.00467	156.129	1.00042	435.086
8663	EIF3C	0.868833	6.66074	0.824	3.29147	0.95825	15.1387	0.993417	151.904
8665	EIF3F	0.414333	1.11824	0.3425	1.44588	0.609667	1.56384	0.723	2.56046
8666	EIF3G	0.275167	0.805682	0.360833	0.88747	0.614333	1.15943	0.347833	0.377329
1974	EIF4A2	0.22525	0.768767	0.2545	0.837435	0.759583	7.32067	0.175417	0.303948
9775	EIF4A3	0.9085	8.47129	0.932833	12.808	0.971	71.0277	1.0025	472.583
64772	ENGASE	0.499667	1.15621	0.377583	1.48257	0.419417	0.658711	0.00366667	0.0142356
2039	EPB49	0.629333	2.32471	0.406222	0.805655	-0.264	-0.227521	0.597444	1.54272
2041	EPHA1	0.2925	0.797028	0.0475	0.195466	-0.322833	-0.40776	0.274833	0.404446
1969	EPHA2	0.495167	2.31113	0.605667	8.92231	0.637167	1.74743	0.766667	2.70607
2042	EPHA3	0.345167	1.0543	0.586	12.3079	0.723167	2.89174	0.525333	0.840423
2043	EPHA4	0.425667	0.763293	0.610833	1.28613	0.491833	0.707586	0.266167	0.628408
285220	EPHA6	0.216667	2.07036	0.253167	1.35106	0.561667	2.13909	0.304667	0.361868
2045	EPHA7	0.3405	0.838432	0.4645	0.962729	0.5965	7.88391	0.811	5.62219
2046	EPHA8	0.635667	1.63449	0.8205	7.78767	0.969333	39.5436	0.900333	6.20096
2049	EPHB3	0.175333	0.537483	0.120333	0.448621	0.6265	2.23927	0.344	0.61633
2050	EPHB4	0.0951667	0.941161	0.171167	0.434589	-0.163167	-8.99036	0.449667	1.04136
2051	EPHB6	0.312444	0.576411	0.401444	2.01651	0.612556	1.95896	0.079	0.12077
54869	EPS8L1	0.220667	0.615118	0.118333	0.508144	-0.193	-0.19078	0.0485	0.0537956
2064	ERBB2	0.413833	1.61226	0.337167	24.2454	0.420333	1.55613	0.247	0.320469
2066	ERBB4	0.216	0.627678	0.399667	3.22365	-0.135667	-1.17466	0.614	2.35958
2081	ERN1	0.389333	1.27848	0.4755	1.91584	0.725667	3.25449	0.830667	5.54123
10595	ERN2	0.322389	0.989792	0.547722	2.83419	0.0575556	0.116523	0.400667	0.514327
55500	ETNK1	0.705167	1.74855	0.693667	2.05515	0.5955	1.0479	0.620167	1.16577
55224	ETNK2	0.141	18.6941	0.3895	1.47414	0.163167	0.237318	0.311833	3.09835
57579	FAM135A	0.312778	1.12639	0.0651111	0.147504	0.271556	0.881754	0.299667	0.546925
51306	FAM13B1	0.227333	2.91377	0.244583	1.06049	0.45425	2.44539	0.0411667	0.168801
9780	FAM38A	0.346	0.971528	0.420083	0.821946	0.733833	4.12251	0.267083	0.450903
10922	FASTK	0.146667	0.418744	0.0393333	0.388087	-0.896667	-0.510225	0.475	0.83482
10517	FBXW10	0.27025	0.697827	0.372333	1.01508	0.0625	0.0802112	0.488167	1.26253
26190	FBXW2	0.672333	1.72684	0.580222	1.70157	0.791889	4.65928	0.487556	1.05487
115548	FCHO2	0.296833	0.458782	0.7085	4.73372	0.643667	1.5481	0.499667	1.8402
343413	FCRL6	0.434	1.14652	0.834833	6.4989	0.587167	1.19136	0.8255	5.46381
2241	FER	0.408667	3.0851	0.557167	41.4712	0.835167	15.7481	0.494333	1.12274
83706	FERMT3	0.254583	1.02151	0.7125	4.7293	0.558583	1.3303	0.760583	2.87603
2242	FES	0.676667	1.61829	0.7085	2.26519	0.794167	2.70198	0.888667	8.60798
9965	FGF19	0.612167	2.41152	0.757333	3.3822	0.432833	0.609073	0.961167	17.0623
2248	FGF3	0.279833	0.68271	0.4485	1.49947	0.291833	0.305488	0.065	0.0576205
2263	FGFR2	-0.056	-0.259375	0.0723333	0.180308	-0.687167	-0.702337	0.7995	3.0531
2261	FGFR3	0.195333	3.11552	0.488833	1.67119	0.644167	2.08147	0.0996667	0.646559
55277	FGGY	0.0743333	0.299781	0.259833	4.49951	-0.987333	-0.837445	-1.21217	-0.64681
2268	FGR	0.7025	4.59238	0.703167	5.43403	0.7795	6.49732	0.748833	17.9493
29109	FHOD1	0.5675	1.39254	0.848833	10.1445	0.850667	23.1351	0.604167	1.87785
2289	FKBP5	0.646333	1.63064	0.685583	2.88389	0.883417	12.2768	0.702417	1.18368
23770	FKBP8	0.519444	1.60401	0.486556	1.12858	0.135	0.338627	0.731111	2.84907
11328	FKBP9	0.312083	0.782415	0.5305	2.07422	0.45825	0.944752	0.450833	1.02054
54508	FLJ11235	0.533778	1.0387	0.618222	1.45982	0.508111	1.37904	0.306556	0.446831
55652	FLJ20489	0.712917	3.10061	0.646333	1.99457	0.74425	2.54732	0.633917	1.93768
401172	FLJ33360	0.101125	0.690599	0.51525	1.62956	-0.117417	-0.282275	0.344333	6.21523
2318	FLNC	0.322083	3.30822	0.449083	1.20721	-0.0764167	-0.500044	0.70675	1.46791
2321	FLT1	0.578333	11.153	0.735333	13.8042	0.357167	1.22898	0.6595	3.29567
2322	FLT3	0.211667	1.0491	0.695333	3.15851	0.577167	1.28676	0.371667	0.562357
2323	FLT3LG	0.609167	2.77602	0.561	1.16902	0.790167	3.28989	0.354	0.411929
2324	FLT4	0.990167	182.649	0.956	17.1863	0.985167	43.9969	0.988667	149.806
2342	FNTB	0.214444	2.25294	0.265889	0.846994	0.122778	0.311689	0.249778	0.390538
2444	FRK	0.168333	25.5064	0.634833	2.98931	0.271	2.69896	0.624	1.27894
197258	FUK	0.563667	1.0821	0.468	1.46644	0.6655	3.7899	0.335667	1.48037
2538	G6PC	0.450833	1.48722	0.519083	0.836279	0.4555	0.914205	0.455333	0.717245
2580	GAK	0.606833	13.4795	0.706333	4.0387	0.764833	2.83399	0.171333	0.332224
2584	GALK1	0.619	5.25239	0.866833	15.1344	0.928167	13.1702	0.5975	1.38903
2585	GALK2	0.579	1.78006	0.206	0.815284	-0.355	-0.255364	0.358	0.45749
23193	GANAB	0.149778	1.19563	0.515	3.2245	-0.547778	-0.685612	0.12	0.335832
2645	GCK	0.0713333	1.26101	0.347833	1.40949	0.122333	0.378292	-0.0378333	-0.237095
2729	GCLC	0.0181667	0.112847	0.518208	1.50828	-0.160222	-0.205883	0.478833	1.08594
91227	GGTLC2	0.41925	0.93297	0.255167	0.557731	0.446417	0.996679	0.111917	0.246249
28964	GIT1	0.376667	1.79962	0.473667	1.93977	0.745167	3.37404	0.442333	0.665955
9815	GIT2	0.464333	1.30637	0.473	0.823121	-0.0525	-0.0359314	0.429667	0.510336
2710	GK	0.574333	2.59222	0.664	8.43447	0.352833	0.511426	0.0618333	0.0776374
2712	GK2	0.680833	12.9531	0.397333	1.86476	0.331833	0.682428	0.872167	11.2471
80318	GKAP1	0.149667	1.03417	0.075	1.05364	-0.831	-1.78062	0.193333	2.50074
10020	GNE	0.127167	1.60096	0.322833	1.92639	0.1625	0.342829	-0.266	-0.301266
27232	GNMT	0.388222	1.10287	0.475111	2.32881	0.371333	0.506236	0.370889	0.868999
2797	GNRH2	0.430583	1.50948	0.578917	2.90556	0.393	0.769612	0.682667	2.36551
115330	GPR146	0.556667	1.48323	0.637667	9.46558	0.661583	2.52928	0.92175	6.0522
390212	GPR152	0.402333	1.02335	0.8495	10.3865	0.928333	16.9767	0.753333	4.75613
160897	GPR180	0.360417	1.01664	0.404083	1.32204	0.695083	4.29665	0.0136667	0.0356865
23151	GRAMD4	0.329417	1.14505	0.547417	1.89439	0.513083	1.48242	0.241333	0.356844
2895	GRID2	0.448	0.709747	0.252778	1.10233	-0.193333	-0.382913	0.0630556	0.0889391
6011	GRK1	0.0796667	16.8999	-0.234333	-1.53425	-1.01633	-0.448133	-0.984833	-0.405384
2868	GRK4	0.471	0.978591	0.7265	2.72527	0.768	2.49109	0.811	2.69654
2869	GRK5	0.7135	16.1878	0.609	2.81456	0.954667	25.3144	1.0065	1423.41
2870	GRK6	0.386167	1.45374	0.609333	1.81035	0.5745	1.17352	0.4055	0.51401
131890	GRK7	0.337167	0.616851	0.5545	1.18278	0.383667	0.536153	0.381833	0.45983
2912	GRM2	0.339833	3.36082	0.743	3.84425	0.9525	139.349	0.792	5.97895
2922	GRP	0.344208	0.925553	-0.00025	-0.000762239	-0.436417	-0.839812	0.347333	0.618145
2931	GSK3A	0.204889	5.24278	0.191867	0.595401	-0.0298333	-0.0417915	0.3784	1.05822
2932	GSK3B	0.0963333	1.67503	0.380167	2.89571	0.676333	2.17712	0.385	22.0732
2948	GSTM4	0.4105	0.930313	0.353583	1.13335	0.559667	1.22534	0.587333	0.787855
2967	GTF2H3	0.473083	2.61013	0.334167	1.53129	0.569	2.89019	0.40225	0.916095
3000	GUCY2D	0.526667	1.21835	0.504333	0.87621	0.6605	3.65354	0.0246667	0.0348143
9464	HAND2	0.273583	0.714374	0.175333	0.325558	0.1845	0.294503	0.18825	0.377553
9776	HARBI1	0.439444	1.1757	0.529222	1.36108	0.580333	1.71623	0.587111	1.64211
57493	HEG1	0.514083	1.57711	0.377083	0.979386	0.335583	1.18737	-0.0585	-0.229053
26091	HERC4	0.402444	1.34062	0.337667	0.953849	0.274111	0.49304	0.486444	1.17722
9146	HGS	0.164667	10.2738	0.642167	129.737	0.641167	9.22115	0.921	40.7028
26275	HIBCH	0.550833	2.18206	0.750333	2.06983	0.717	1.8481	0.471333	0.636036
28996	HIPK2	0.4685	5.79498	0.259667	1.22408	-0.049	-0.0895303	0.1525	1.24663
10114	HIPK3	0.0408333	0.140049	0.528667	1.92693	-0.0166667	-0.202031	0.2585	0.875277
147746	HIPK4	0.169	0.863863	0.409333	0.913067	0.492333	2.17583	0.335	1.10007
8341	HIST1H2BN	0.213583	0.50769	0.223167	1.11904	0.1145	0.211454	0.538333	0.863265
3099	HK2	0.233333	1.59156	0.511167	1.88746	0.425833	1.88783	0.0846667	0.246372
3101	HK3	0.225833	0.706065	0.400333	1.38087	0.6585	1.92012	0.798167	11.176
3148	HMGB2	0.244056	3.1863	0.279667	1.8292	-0.2085	-0.539243	0.339889	2.81687
3248	HPGD	0.329778	0.905006	0.323	1.92037	0.412	1.09216	0.257333	0.329048
3299	HSF4	0.740083	4.75699	0.751583	6.13404	0.950917	26.8686	0.960417	31.6712
26353	HSPB8	0.2235	135.461	0.505833	12.2633	0.136	2.0461	-0.231833	-1.9951
25998	IBTK	0.175667	0.445215	0.478833	1.44386	0.4365	2.64182	0.7345	3.7681
3384	ICAM2	0.356111	1.48434	0.482444	5.03414	0.113222	0.197621	0.0438889	0.0590796
59082	ICEBERG	0.3815	0.948194	0.5635	1.10733	0.2915	0.396261	0.019	0.0147153
22858	ICK	0.0973333	2.17342	0.467	10.8863	0.6085	1.93672	0.316333	0.430709
24138	IFIT5	0.512083	1.47405	0.611917	1.60475	0.526167	1.47766	0.510667	0.897909
3446	IFNA10	0.185	3.88559	0.530833	11.9161	0.616667	2.09976	0.0378333	0.0625295
3451	IFNA17	0.353333	0.884918	0.694889	3.94536	0.555667	1.24839	0.551111	1.00992
3444	IFNA7	0.411	1.143	0.407667	1.72774	0.593778	2.24218	0.439889	1.13494
3455	IFNAR2	0.126889	0.713326	0.120556	0.373062	-0.144222	-0.383214	0.547222	3.24007
3460	IFNGR2	0.7295	8.0803	0.74575	19.6774	0.57625	3.57155	0.569	1.16299
3550	IK	0.499667	1.84983	0.386	0.586554	0.568167	5.64526	0.649	1.33276
8518	IKBKAP	0.294833	1.19017	0.1015	1.02287	0.262667	5.572	0.790333	2.93616
3551	IKBKB	0.435	1.85296	0.370167	29.6318	0.525	4.7798	0.0563333	0.0588965
9641	IKBKE	0.192167	1.28798	0.313333	1.02259	0.6345	1.46064	0.7535	3.08872
8517	IKBKG	0.109	1.02311	0.450167	2.95192	-0.923833	-1.54737	0.3565	2.92553
23765	IL17RA	0.348111	1.60983	0.560667	2.2882	0.624333	2.28926	0.656556	3.14491
3552	IL1A	0.108167	0.264503	0.2925	0.611015	0.458667	0.91704	0.863667	12.2141
3611	ILK	0.614833	1.32884	0.272833	1.40991	0.630667	1.45103	0.102167	0.0870919
9807	IP6K1	0.037	0.440949	0.1795	0.71642	0.6655	2.728	-0.112833	-0.51419
51447	IP6K2	0.1435	0.492971	0.339333	4.49897	0.17	0.254858	0.255	1.82134
389123	IQCF2	0.458083	1.19098	0.548833	1.48315	0.049	0.0483926	0.640333	1.47427
3654	IRAK1	0.0823333	0.179318	0.289	0.609405	0.295833	0.454587	0.471833	0.808163
134728	IRAK1BP1	0.0606667	0.203952	0.518667	2.70334	0.787	5.21712	0.514667	0.769396
3656	IRAK2	0.4124	1.00405	0.249867	0.524122	-0.0387333	-0.0398962	0.169533	0.357795
11213	IRAK3	0.0401667	0.117933	0.364833	5.84097	-0.1525	-0.303046	-0.9825	-0.489076
51135	IRAK4	0.151167	1.98559	0.504833	2.31049	0.0453333	0.128565	0.1785	0.250351
3660	IRF2	0.40475	1.16588	0.621583	2.02332	0.399583	0.748216	0.55775	1.87185
9636	ISG15	0.498778	1.15271	0.557444	0.973117	0.426333	0.59246	0.443111	0.448829
3673	ITGA2	0.514	1.62256	0.411667	67.1751	0.00566667	0.0148589	0.145333	0.230245
3702	ITK	0.0908333	0.801192	0.651667	460.798	0.561167	1.3597	0.195	0.503233
55600	ITLN1	0.321417	1.7305	0.504083	1.30155	0.384667	0.735092	0.2395	0.335924
3706	ITPKA	0.3065	6.40576	0.585333	4.54828	0.738167	12.9949	0.631333	1.25752
3707	ITPKB	0.151667	0.693391	0.1	0.488783	-0.0766667	-0.50665	0.253667	0.85686
80271	ITPKC	0.138167	195.397	0.132167	2.99859	0.683667	6.30555	-0.832167	-0.944764
3716	JAK1	0.7375	7.25974	0.605167	1.51654	0.752667	10.5738	0.552833	1.20466
3717	JAK2	0.332167	1.89163	0.6365	7.87301	-0.260167	-0.248995	0.427833	4.91909
3718	JAK3	0.252833	0.956897	0.345333	1.6065	0.79	5.20448	0.872667	12.8556
152789	JAKMIP1	0.3585	8.49713	0.804667	17.0696	0.575833	1.00084	0.846667	3.52859
8284	JARID1D	0.394833	1.14608	0.4815	1.27459	0.411917	1.21724	0.0280833	0.0782444
3725	JUN	0.569917	1.33734	0.599833	1.83135	0.73925	1.7993	0.689583	1.3146
8997	KALRN	0.0661667	0.293949	0.187833	9.3754	-0.622333	-0.654845	0.136	0.163641
84056	KATNAL1	0.451111	1.30544	0.657	6.64473	0.680778	4.83963	0.168333	1.00507
10300	KATNB1	0.689667	3.30996	0.6775	1.55288	0.9275	14.6284	0.7345	2.10129
9196	KCNAB3	0.315583	1.40034	0.358667	0.975111	0.752333	2.88098	0.577833	2.0099
30818	KCNIP3	0.510333	1.7461	0.638167	2.0811	0.6235	3.01629	0.326333	1.77502
3768	KCNJ12	0.265833	0.609311	0.4075	1.014	0.3525	0.404964	0.642167	1.35344
3773	KCNJ16	0.206	5.39496	0.0773333	5.65685	0.5545	1.08362	0.150333	0.19493
89822	KCNK17	0.597333	1.23796	0.640333	2.41169	0.409556	0.788404	0.430222	0.501669
10945	KDELR1	0.435417	2.54234	0.529917	1.28539	0.5395	1.43168	0.568417	1.76266
3791	KDR	0.266833	0.950527	0.509167	5.41406	0.661833	3.4453	0.285667	3.44313
3795	KHK	0.2195	12.4168	0.504667	15.9785	0.1215	3.81838	0.439	1.07165
23277	KIAA0664	0.8635	6.90774	0.738333	6.83653	0.7755	2.78718	0.880917	6.11223
23379	KIAA0947	0.576833	1.82703	0.60425	2.51541	0.400833	1.23925	0.67825	3.64075
23325	KIAA1033	0.3205	0.837497	0.38675	1.02154	0.495667	1.31576	0.30575	0.627213
54462	KIAA1128	0.250667	0.466511	0.760111	4.0626	0.839444	11.2797	0.526111	2.08273
284058	KIAA1267	0.407222	1.21239	0.549	15.4636	-0.0158889	-0.0136402	0.212444	0.716084
85459	KIAA1731	0.508333	1.40105	0.461889	5.84694	0.522111	1.36229	0.235444	0.642285
84451	KIAA1804	0.162667	1.13137	0.1205	0.452824	0.4085	2.43074	0.509833	0.876079
57498	KIDINS220	0.0425	0.351486	0.168333	3.40085	-0.187333	-0.377751	-0.487333	-1.36926
9493	KIF23	0.661111	2.83096	0.809333	3.10417	0.885333	18.6465	0.969778	31.7807
3815	KIT	0.335667	9.49409	0.397333	1.52143	0.3615	1.40837	0.520333	2.26652
8564	KMO	0.414917	3.1817	0.502167	1.96299	0.55	2.93046	0.338083	1.07492
3827	KNG1	0.503	1.14061	0.383222	0.714177	0.309111	0.50299	0.558111	1.20251
3837	KPNB1	0.705556	3.48611	0.909111	9.57258	0.748	2.61324	0.954778	21.4208
200185	KRTCAP2	0.339833	1.01431	0.374	2.77671	0.581417	1.59184	0.566833	1.71054
8844	KSR1	0.417167	1.07461	0.399333	0.587865	-0.0166667	-0.0159907	-0.338333	-0.414624
283455	KSR2	0.501167	1.0932	0.378833	0.797645	0.772667	3.37953	0.323	0.404478
3918	LAMC2	0.270833	0.557565	0.178833	0.395826	-0.0765833	-0.115591	-0.0758333	-0.0657313
9215	LARGE	0.02325	0.104739	0.233833	0.740816	0.498917	1.10015	0.21425	0.242261
23367	LARP1	0.386167	1.61734	0.6465	5.30535	0.512333	3.24425	0.815	3.84195
79603	LASS4	0.58975	1.9514	0.830083	4.38353	0.444333	1.27668	0.795083	3.92731
9113	LATS1	0.202167	4.687	0.403667	1.14327	0.372333	0.7774	0.483	3.63333
26524	LATS2	0.238833	22.5174	0.246667	0.519622	0.246833	0.350125	0.0655	0.263906
3932	LCK	0.706167	5.13896	0.613667	1.7265	0.7	2.63284	0.615	4.99851
3957	LGALS2	-0.0188889	-0.358174	0.0944444	0.348962	0.0608889	0.277762	0.491444	1.07386
3984	LIMK1	0.161333	0.474674	0.377833	0.920742	-0.0701667	-0.147885	-0.580333	-0.387739
114783	LMTK3	0.400833	0.592747	0.435	0.554219	0.223667	0.202246	0.358167	0.394592
162993	LOC162993	0.32125	0.555762	0.468083	0.915011	-0.0180833	-0.0146834	0.656333	2.02687
284269	LOC284269	0.341333	0.742365	0.448111	1.03157	0.396222	0.614048	0.620556	1.66103
285733	LOC285733	0.256111	1.1884	0.400667	2.39047	0.312444	1.02424	0.436	1.12146
391833	LOC391833	0.736111	3.18661	0.744889	2.20925	0.895556	5.66656	0.848444	3.42394
399937	LOC399937	0.507889	1.41609	0.651556	13.4328	0.752444	7.65297	0.757111	3.11336
399940	LOC399940	0.288333	1.57641	0.548333	1.50672	0.42	2.51682	0.133167	0.135584
400684	LOC400684	0.45625	1.34013	0.519167	1.72207	0.64075	1.94351	0.219667	0.430304
440733	LOC440733	0.378333	4.20192	0.722833	11.8406	0.659	1.92555	0.669667	3.10848
442709	LOC442709	0.523667	1.1137	0.780417	2.4565	0.65725	1.28361	0.648917	1.16962
646610	LOC646610	0.625667	2.90794	0.544417	1.69575	0.492583	1.35179	0.787	2.7474
648083	LOC648083	0.391333	0.68142	0.496444	0.931324	0.404444	0.59188	0.329778	0.295516
648541	LOC648541	0.415833	1.13402	0.424333	2.11064	0.26675	0.327463	0.22425	0.325891
732391	LOC732391	0.0613333	0.812633	0.225778	0.549641	-0.404	-0.343987	0.277556	0.524003
9361	LONP1	0.404111	1.97735	0.681222	1.93345	0.508667	1.41907	-0.293222	-0.897182
84918	LRP11	0.129444	0.630479	0.497556	1.56708	0.295889	2.16915	0.314222	0.889585
53353	LRP1B	0.201778	0.883449	0.248667	1.19396	-0.0322222	-0.079719	-0.0582222	-0.100859
79705	LRRK1	0.353167	2.86493	0.548	5.87113	0.465667	2.84677	0.287	4.28746
120892	LRRK2	0.223667	9.68303	0.673	6.20717	0.779167	45.2839	0.530667	0.85346
4058	LTK	0.699833	2.36209	0.468833	2.4406	0.712	3.1014	0.532333	4.37694
80740	LY6G6C	0.423333	1.29959	0.683667	3.5578	0.402111	0.84921	0.806111	3.58057
4067	LYN	0.188833	1.58644	0.621667	2.77049	0.764333	4.11522	0.725833	279.95
8567	MADD	0.333667	1.86267	0.494167	2.12419	0.533333	6.18235	-0.0365	-0.0749184
9863	MAGI2	0.870167	13.4247	0.866333	6.42577	0.964833	38.2565	0.995	150.765
260425	MAGI3	-0.0776667	-0.624075	0.243167	2.47403	0.054	0.106559	0.286833	0.630861
4117	MAK	0.0825	0.412271	0.469167	0.795884	0.5295	1.63618	0.375833	0.842327
4125	MAN2B1	0.293444	1.24298	0.322778	2.81029	0.325333	0.470057	0.401556	0.852582
5605	MAP2K2	0.566167	1.13787	0.758	3.95076	0.590833	1.26155	0.595	2.30747
5606	MAP2K3	0.284867	0.750461	0.6268	2.73677	0.568133	1.18763	0.391067	0.507718
5607	MAP2K5	0.853	8.37725	0.411167	0.986112	0.42	2.44097	0.864667	17.6369
5608	MAP2K6	-0.0126667	-0.0387735	0.0486667	0.406447	-0.6615	-0.778936	-0.236667	-0.712122
4294	MAP3K10	0.475833	0.743569	0.547333	7.63861	0.55	0.960268	0.506333	0.716063
4296	MAP3K11	0.333833	0.613398	0.442833	0.684937	0.1265	0.10706	-0.0686667	-0.0476805
7786	MAP3K12	0.642833	12.1214	0.639	2.82401	0.675833	4.06712	0.885167	6.6468
9175	MAP3K13	0.4455	2.55764	0.501833	1.80279	0.668667	4.744	0.720667	4.24657
9020	MAP3K14	0.392833	0.99979	0.9205	8.54563	0.7905	2.88872	0.720667	1.81779
389840	MAP3K15	0.2385	1.67251	0.4265	2.70476	0.729	3.17545	0.656333	1.31721
10746	MAP3K2	0.413833	0.73864	0.514	1.31053	0.359667	0.668684	0.1435	0.258962
4215	MAP3K3	0.00116667	0.00666184	0.402	2.90058	-0.429	-0.339823	0.024	0.454569
4216	MAP3K4	0.640333	1.80392	0.9295	19.0509	0.752833	2.99344	0.647	7.45921
4217	MAP3K5	0.4825	1.98552	0.448833	0.897802	0.165333	0.213596	0.404667	1.34339
6885	MAP3K7	0.1105	0.500333	0.193667	0.707107	0.0776667	0.230106	0.622	3.71679
4293	MAP3K9	-0.0403333	-1.67765	-0.0191667	-0.0712684	-0.568833	-0.707936	-1.0895	-2.44182
11184	MAP4K1	0.390333	4.87072	0.457	1.65434	0.728333	3.36607	0.226	0.828011
8491	MAP4K3	0.468667	1.04432	0.5865	32.3157	0.878333	6.27349	0.402167	0.61843
9448	MAP4K4	0.661667	14.1778	0.474833	1.11982	0.508833	1.39187	0.0843333	0.0769785
5594	MAPK1	0.172	0.864614	0.160833	0.696995	0.208	0.641329	-0.02	-0.0203289
6300	MAPK12	0.614833	3.09433	0.630667	3.20059	0.790333	2.73499	0.764	3.33475
5603	MAPK13	0.139333	1.04074	0.604333	10.4226	0.538833	1.0996	0.575667	9.84817
1432	MAPK14	0.457333	10.0016	0.646167	9.16874	0.719333	8.52478	0.604833	285.121
225689	MAPK15	0.0425	0.808575	0.184333	0.335936	-0.488	-0.828827	0.1415	0.409784
5595	MAPK3	0.238833	4.2045	0.443167	5.12315	0.658167	3.84094	0.666833	6.11044
5596	MAPK4	0.572833	1.49008	0.4375	0.866957	0.747167	2.66607	0.644167	1.62194
5597	MAPK6	0.116	0.466932	0.355667	23.5776	-0.0316667	-0.0284039	0.394333	9.50577
5598	MAPK7	0.423167	1.31143	0.693	2.77373	0.684833	2.07684	0.498333	0.742363
5599	MAPK8	0.3605	1.2129	0.473333	11.5413	0.680833	8.00147	0.3985	4.53269
23542	MAPK8IP2	0.383333	2.8734	0.578833	1.33249	0.713	2.84305	0.118333	0.337396
5601	MAPK9	0.4765	1.47671	0.287833	0.598908	0.406667	0.968205	0.609333	2.49054
7867	MAPKAPK3	0.414	0.561885	0.610667	1.68894	0.402667	0.54861	0.569333	1.06221
8550	MAPKAPK5	0.650333	3.28468	0.384667	2.21139	0.127833	0.125515	0.708833	2.17135
23005	MAPKBP1	-0.085	-0.879572	-0.0435	-0.12861	-0.454167	-0.711283	0.199833	1.29835
8649	MAPKSP1	0.6185	1.15853	0.8695	5.14502	0.782333	6.1014	0.967167	17.6109
4139	MARK1	0.329167	5.84325	0.548667	1.35811	0.595167	3.21666	0.808667	4.77839
2011	MARK2	-0.00633333	-0.0441942	0.0216667	0.31918	0.1215	0.335381	-0.508167	-1.11766
4140	MARK3	0.261167	1.38678	0.427833	1.99686	0.399	0.885363	0.295	0.467007
57787	MARK4	0.360833	1.57661	0.403333	1.48284	0.257833	0.335242	0.0768333	0.576949
22983	MAST1	0.158667	0.421783	0.149333	0.343956	-0.152833	-0.343988	0.422333	0.727786
23139	MAST2	0.406167	1.11391	0.491667	5.73067	0.0915	0.107268	0.473667	1.49301
23031	MAST3	0.7385	1.99186	0.574	1.89368	0.915167	26.4131	0.844167	3.89717
375449	MAST4	0.0218333	0.187133	0.244667	0.583164	-0.775667	-0.382304	0.278333	5.46698
4145	MATK	0.147667	7.83121	0.326	4.83602	0.436	26.4256	-0.316167	-0.462386
4148	MATN3	0.660667	2.14784	0.659778	4.74365	0.752333	2.89594	0.588556	4.43527
4193	MDM2	0.674583	3.74854	0.720583	3.22352	0.8945	17.9702	0.820833	3.08149
10001	MED6	0.6865	13.8037	0.776167	13.0158	0.6275	3.28268	0.9735	27.7195
1955	MEGF9	0.560917	2.20623	0.363833	1.05593	0.5835	1.62406	0.450917	0.618066
9833	MELK	0.734	2.38811	0.7735	3.90212	0.800333	3.382	0.6605	1.34016
10461	MERTK	0.516167	6.77991	0.530167	0.892228	0.833167	4.05835	0.626333	1.30902
79006	METRN	0.153917	0.235238	0.337167	0.789256	0.57475	1.73092	0.288167	0.631492
92312	MEX3A	0.294111	0.886489	0.685333	2.63632	0.381444	0.888511	0.0896667	0.119929
4236	MFAP1	0.583	1.82056	0.741083	2.43927	0.508667	0.785641	0.585667	1.62455
441273	MGC119295	0.4985	1.11753	0.494083	1.01795	0.316333	0.410908	0.339667	0.604499
57591	MKL1	0.284667	1.19388	0.389	1.65749	0.235333	0.317167	0.259222	0.441786
8569	MKNK1	0.785833	28.9914	0.773333	205.061	0.891667	7.72045	0.89	6.12979
2872	MKNK2	0.173167	56.5141	0.631333	20.2918	0.117667	0.219533	-0.596833	-1.29654
197259	MLKL	0.242667	0.866622	0.6645	21.1973	0.556833	2.21826	0.535	19.9106
23417	MLYCD	0.513778	1.98613	0.848778	15.7354	0.404111	0.679838	0.733667	3.97594
84292	MORG1	0.225	0.435093	0.49	1.29607	0.202333	0.206353	0.236167	0.489482
4342	MOS	0.1385	3.07647	0.403	4.45256	-0.763167	-0.740755	-0.469833	-0.810628
6183	MRPS12	0.344556	0.84876	0.341444	0.667027	0.351	0.546333	0.444778	0.939044
4482	MSRA	0.3475	1.25302	0.709583	4.38821	0.440917	1.58569	0.612833	2.20274
4486	MST1R	0.356667	2.81463	0.841	7.0118	0.746733	3.19502	0.9792	15.7501
51765	MST4	0.0991667	6.67823	0.298833	0.968558	0.661	2.21866	0.319	1.41274
4499	MT1M	0.432333	2.32325	0.683222	3.04234	0.577	1.73598	0.382222	1.61491
2475	MTOR	0.709667	1.87944	0.965667	31.5152	0.6085	1.14485	0.8485	3.85014
439921	MXRA7	0.1365	52.6473	0.529	2.63422	0.436	0.556831	0.465667	0.692241
50804	MYEF2	0.216083	0.50443	0.2315	0.39564	0.347417	0.369942	-0.0676667	-0.0804837
4638	MYLK	0.0538333	0.128819	-0.0748333	-0.490712	-0.141167	-0.679818	-0.874833	-0.748458
85366	MYLK2	0.0803333	0.719041	-0.0663333	-1.58106	0.0368333	0.0688114	-0.647333	-0.952289
340156	MYLK4	0.305167	5.28454	0.0995	0.923726	-0.4955	-1.94112	-0.484	-6.84479
4654	MYOD1	0.452889	1.21932	0.326444	1.34016	0.298444	0.554507	0.509111	2.50531
23040	MYT1L	0.524333	3.1619	0.621222	2.18508	0.244222	0.328774	0.677444	2.12845
8883	NAE1	0.111333	5.49241	0.398333	7.22216	0.572	1.9698	0.486	20.2149
4668	NAGA	0.54725	1.72177	0.617917	2.32583	0.50025	1.28056	0.7385	1.73377
55577	NAGK	0.374333	1.43078	0.421167	1.2452	-0.332333	-0.991541	0.172667	0.644861
51172	NAGPA	0.379167	1.49641	0.362458	0.721161	0.170167	0.18686	-0.164583	-0.662042
89797	NAV2	0.248	0.966959	0.167778	0.719847	0.234	0.547361	0.141333	0.378247
8440	NCK2	0.330167	1.3828	0.664833	20.0046	0.424833	0.916327	0.3255	0.704222
4731	NDUFV3	0.0391111	0.380191	0.033	0.145966	-0.396111	-0.60732	0.184333	1.09747
55707	NECAP2	0.519333	7.15372	0.4465	5.05157	0.457667	3.71976	0.730667	96.8736
4750	NEK1	0.5855	1.9035	0.699167	2.06424	0.746833	2.33496	0.524	0.778957
152110	NEK10	0.453167	40.9069	0.491833	0.880824	0.628167	2.3564	0.597	2.64943
4751	NEK2	0.172333	0.310862	0.127	0.55548	0.2565	0.504514	-0.6145	-1.4992
4752	NEK3	0.0526667	0.65335	0.120167	1.42012	-0.556167	-0.283574	0.4395	1.04814
6787	NEK4	0.599167	1.10572	0.755	14.9682	0.847	17.7897	0.732167	1.95243
341676	NEK5	0.0773333	5.85888	0.346167	0.666664	0.417167	1.13527	0.625	20.3973
10783	NEK6	0.749333	3.41844	0.640333	1.40616	0.7355	2.41709	0.344833	0.398096
284086	NEK8	0.653933	4.51211	0.488	1.69562	0.859333	7.39458	0.465533	1.17985
91754	NEK9	0.629667	1.46488	0.794111	4.3655	0.816222	2.83961	0.690111	2.03706
401007	NF1L2	0.299	0.990948	0.08525	0.220313	-0.197167	-0.157874	0.1005	0.150809
4809	NHP2L1	0.164583	2.83713	0.176667	1.18865	0.69825	6.72255	-0.107333	-0.263981
54475	NLE1	0.41	3.7328	0.278333	0.613757	-0.00233333	-0.00259013	0.272167	0.409615
51701	NLK	0.7105	1.98446	0.58	205.061	0.73	3.00692	0.805	3.10484
4830	NME1	0.177	0.818025	0.498833	1.91527	0.246	0.895103	-0.006	-0.138347
654364	NME1-NME2	0.363833	0.666788	0.0928333	2.67931	0.004	0.00567577	0.212667	0.48509
4832	NME3	0.922167	8.06685	0.949333	45.7691	0.974	147.583	0.896667	11.3899
4833	NME4	-0.123667	-0.449207	0.4345	0.920333	0.319167	0.440075	0.258833	0.249747
8382	NME5	0.154	0.966519	0.042	7.42462	0.0625	1.33249	-0.252167	-0.495532
10201	NME6	0.512167	9.32592	0.828833	5.33603	0.484833	2.92599	0.739167	2.38844
29922	NME7	0.941	14.3609	0.787833	8.86603	0.910667	13.898	0.823667	4.82669
4861	NPAS1	0.831444	7.08131	0.498444	0.949633	0.562333	1.09774	0.665	2.55535
4306	NR3C2	0.58	1.04623	0.6405	3.65735	0.203667	0.206422	0.9455	20.5714
29959	NRBP1	0.477667	1.25718	0.795167	14.3558	0.674167	4.30112	0.938833	45.7831
4900	NRGN	0.522833	6.14458	0.359167	3.6024	0.349	1.03255	0.854667	9.49226
203447	NRK	0.4475	6.85409	0.3425	1.33435	0.26	1.35182	0.528667	5.69275
4905	NSF	0.297333	0.795384	0.458333	0.786628	0.246833	0.544013	0.491667	0.732946
4913	NTHL1	0.626167	1.22593	0.89	7.58223	0.879	6.56564	0.517	0.763734
4914	NTRK1	-0.2375	-3.23996	-0.0525	-0.417896	-1.003	-6.93057	-0.296167	-0.547507
4915	NTRK2	0.490333	1.08349	0.605667	3.76778	0.873333	7.85008	0.4415	0.606386
4916	NTRK3	0.222667	0.405101	0.517167	0.860789	0.750333	2.83725	0.552333	0.942619
4923	NTSR1	0.415333	1.22754	0.336778	0.666211	0.504889	2.06034	0.317778	1.88182
9891	NUAK1	0.313167	0.851155	0.665	6.71751	0.656	4.22975	0.6265	3.43857
81788	NUAK2	0.073	0.375865	0.567167	4.48098	0.582667	2.4094	0.759333	7.89603
64710	NUCKS1	0.562167	1.89442	0.716833	2.30574	0.906167	8.63941	0.907333	6.50252
11163	NUDT4	0.352	0.960148	0.1765	0.302198	0.415417	0.59195	0.48425	1.12934
9972	NUP153	0.234917	0.854592	0.174083	0.686232	-0.16	-0.199093	0.263083	0.615336
23165	NUP205	0.980833	40.4578	0.955917	23.8729	0.996917	69.2178	0.991667	67.2098
4928	NUP98	1.00156	243.444	0.999444	634.458	0.992111	38.3562	0.994667	64.9771
10482	NXF1	0.879222	4.02517	1.00022	742.472	0.997333	86.0495	1.00167	1502.5
56000	NXF3	0.732333	4.23217	0.405167	0.933086	0.645917	3.10462	0.178833	0.332915
26011	ODZ4	0.649556	2.7015	0.758778	10.5453	0.701778	2.01652	0.799889	3.5684
125958	OR7D4	0.50375	1.23539	0.630167	1.18056	0.66175	1.46722	0.80975	2.52421
9180	OSMR	0.19725	1.22266	0.123417	0.319719	0.32175	0.648741	0.265083	0.441124
165140	OXER1	0.5895	1.36743	0.320667	6.80237	0.171833	0.455357	-0.506667	-1.12192
64805	P2RY12	0.615167	2.36764	0.531	1.38571	0.788667	4.81067	0.822667	3.71159
196463	P76	0.405	1.76072	0.743222	2.90091	0.850333	6.90568	0.926	12.9207
80227	PAAF1	0.2495	0.928005	0.42	2.57834	0.627583	2.74049	0.11625	0.21736
29993	PACSIN1	0.817833	6.89816	0.927167	13.3344	0.7725	2.46239	0.930167	7.97245
11252	PACSIN2	0.155	0.672402	-0.211	-1.15064	-0.134333	-0.288717	-0.0895	-0.146326
29763	PACSIN3	0.247667	1.24498	0.4745	5.02028	0.364833	3.10192	0.666333	1.46477
10606	PAICS	0.118667	0.403313	0.502444	1.45762	0.304111	0.422465	0.334333	0.482403
5058	PAK1	0.484167	4.37984	0.332667	1.24681	0.683333	23.3801	0.375	0.892812
5063	PAK3	0.491833	1.9892	0.4355	1.39447	0.791	4.46267	0.364	0.462649
10298	PAK4	-0.0323333	-0.290633	0.254167	0.632456	-0.841333	-18.7867	0.323333	0.365031
57144	PAK7	0.246	0.399881	0.694667	9.38605	0.522167	0.94311	0.428	0.79923
53354	PANK1	0.130167	1.63873	0.471667	2.55897	0.102333	0.128299	0.282167	5.83967
80025	PANK2	0.00316667	0.0314638	0.365667	0.75019	-0.300167	-0.672741	-0.381333	-3.66032
79646	PANK3	-0.0581667	-0.270889	0.3055	1.10875	-0.0526667	-0.136748	0.321167	3.14687
55229	PANK4	-0.0974444	-0.31169	0.267889	0.733453	-0.650167	-0.620352	0.151444	0.287414
196743	PAOX	0.330778	0.643935	0.334889	0.717721	0.345889	1.37995	0.0921111	0.387947
85315	PAQR8	0.3945	2.05365	0.532	7.62529	0.3635	0.844116	0.108833	0.243663
139135	PASD1	0.314417	0.684533	0.436667	1.53927	0.272667	0.387228	-0.202417	-0.262029
23178	PASK	-0.0153333	-0.235702	-0.241333	-1.26406	-1.15133	-12.5249	-0.271	-0.281527
55872	PBK	0.339833	0.639943	0.710833	3.38475	0.259667	1.716	0.131	0.213108
54510	PCDH18	0.657917	3.2067	0.784417	3.0451	0.689917	2.14167	0.850417	11.4191
5105	PCK1	0.355833	5.61217	0.464667	1.03978	0.390667	0.778881	0.7725	5.66052
5159	PDGFRB	0.361	1.53159	0.4495	40.5759	0.607	1.65294	0.3	6.84297
5157	PDGFRL	0.543583	1.48426	0.383083	1.12189	0.074	0.0888024	0.64825	1.34731
149420	PDIK1L	0.108333	0.48381	0.449333	1.12936	0.789167	4.03878	0.2115	0.48373
5163	PDK1	0.2615	0.689528	0.367833	0.752815	0.196667	0.397705	0.278167	0.363462
5164	PDK2	0.183833	2.28721	0.2695	4.21916	0.834833	21.9994	0.535167	0.840622
5165	PDK3	0.192167	0.277028	0.365167	2.58643	0.456833	0.891937	0.485333	2.5234
10611	PDLIM5	0.7965	4.05674	0.6475	1.58153	0.862333	6.62785	0.809333	23.8452
5170	PDPK1	0.254333	7.81917	0.0485	0.860954	-0.528667	-3.93499	-0.161	-0.167172
118987	PDZD8	0.191	1.40904	0.498333	1.97178	0.199222	0.616713	-0.219778	-0.883504
5184	PEPD	0.537333	1.37053	0.523	0.965036	0.440111	0.848495	0.327444	0.582493
5208	PFKFB2	0.657667	4.81076	0.744333	8.72359	0.803167	4.29703	0.7955	68.878
5210	PFKFB4	0.3535	21.1236	0.666	2.26048	0.838667	3.72193	0.702667	1.53037
5211	PFKL	0.4805	18.0406	0.682333	10.2656	0.389	2.47064	0.8425	10.931
5213	PFKM	0.611833	1.68012	0.6625	4.04424	0.776833	2.92442	0.754333	34.7866
5214	PFKP	0.0286667	0.355621	0.338667	0.550514	0.0283333	0.0388772	0.168167	0.612421
5226	PGD	0.374556	1.67439	0.454444	0.880126	0.560222	2.51303	0.239222	0.963158
5232	PGK2	0.345833	1.09906	0.149833	0.955923	0.128167	0.673811	0.122	0.482838
5255	PHKA1	0.510667	3.44996	0.362	2.04778	0.626833	1.42139	0.7405	2.49142
5257	PHKB	0.161833	7.07836	0.446167	16.7515	0.242	3.97953	-0.684	-0.6662
5260	PHKG1	0.279667	1.48687	0.248667	4.83946	0.16	0.229487	-0.6575	-1.18452
5261	PHKG2	0.0795	0.125061	0.300167	1.12401	0.2585	0.33004	0.616833	1.99012
55361	PI4K2A	0.477667	1.06326	0.407	1.2604	0.471333	0.802447	0.6635	1.77826
5297	PI4KA	0.4205	1.65648	0.312	0.743654	0.621333	5.78091	0.504	1.60292
5298	PI4KB	0.746	6.35544	0.905667	8.03853	0.978	296.379	0.934667	14.6869
9463	PICK1	-0.0601667	-1.33647	0.202	14.7761	0.0773333	0.849994	-0.1375	-0.785145
118788	PIK3AP1	0.568833	1.07403	0.901333	7.10787	0.971833	24.1119	0.813333	3.07547
5286	PIK3C2A	0.448167	4.6039	0.5255	1.35697	0.427	0.611616	0.213167	0.195713
5287	PIK3C2B	0.0641667	0.282696	0.1775	0.648638	-0.1345	-0.109759	0.149167	1.06722
5288	PIK3C2G	0.272917	1.51065	0.46825	1.9197	0.423333	8.09207	-0.3455	-0.525256
5289	PIK3C3	0.317167	0.982925	0.365	6.61779	0.312333	0.482915	0.622167	2.04464
5290	PIK3CA	0.52	7.07107	0.183167	0.637498	0.5265	7.18248	0.595	48.5456
5291	PIK3CB	0.0408889	0.219511	0.180167	0.731164	0.0178889	0.0275331	0.372833	1.53343
5293	PIK3CD	0.642	2.42761	0.591833	1.31119	0.8605	24.502	0.860667	5.58333
5294	PIK3CG	0.291833	2.15329	0.599333	17.1808	0.877167	63.0763	0.536667	1.82443
5295	PIK3R1	0.901333	73.5391	0.8435	5.46361	0.832667	12.7997	0.857667	6.14657
5296	PIK3R2	0.768167	5.21449	0.532	0.924277	0.7665	3.83941	0.848333	3.91215
8503	PIK3R3	0.422167	0.534817	0.0491667	0.133801	0.318	4.0394	0.1385	0.142381
30849	PIK3R4	0.500833	1.3406	0.274	1.2211	0.6165	2.0579	0.732167	54.4968
23533	PIK3R5	0.4092	0.897635	0.647867	2.45886	0.584733	1.52366	0.6152	1.96993
146850	PIK3R6	0.312722	0.969572	0.249778	0.529488	0.428778	1.55227	0.289	1.18522
200576	PIKFYVE	0.0785	1.05062	0.126667	0.469756	-0.183333	-0.713594	0.466	1.12975
5292	PIM1	0.52	4.22639	0.554667	2.31619	0.8675	8.65998	0.376833	1.49838
11040	PIM2	0.433667	1.63691	0.590167	1.89543	0.736667	4.08017	0.669	2.14052
415116	PIM3	0.364333	3.98385	0.340333	7.21956	0.543833	3.14773	0.0755	0.133633
5300	PIN1	0.628778	1.06208	0.568111	1.09643	0.499167	0.599359	0.898444	4.8486
65018	PINK1	0.464167	1.93257	0.566	3.55227	0.648	3.6462	0.6065	857.721
5305	PIP4K2A	0.159333	0.624763	0.129333	10.5522	0.660667	9.4695	0.0395	0.140946
8396	PIP4K2B	0.122667	1.02045	0.1175	0.572342	0.273667	0.529685	-0.6405	-0.531679
79837	PIP4K2C	0.5345	0.812501	0.419833	4.03901	0.612167	1.21535	0.513833	0.927269
8394	PIP5K1A	0.617833	2.34668	0.675167	2.4887	0.504167	1.32118	0.354	1.0026
8395	PIP5K1B	0.2795	1.64014	0.657833	2.41223	-0.256	-0.662266	0.320833	0.899657
23396	PIP5K1C	0.514167	0.898815	0.4995	1.98241	0.402	0.519033	0.281333	0.301718
138429	PIP5KL1	0.262667	10.1309	0.2125	1.11995	-0.0311667	-0.031164	0.507833	0.771965
5314	PKHD1	0.142833	0.294027	0.580833	1.88833	-0.335833	-0.465171	0.127333	0.146881
5569	PKIA	0.103833	0.344431	0.376333	8.77279	0.154833	0.313857	0.320333	1.40689
5570	PKIB	0.306667	1.2047	0.548667	2.97672	0.360333	1.4728	0.818	24.44
11142	PKIG	0.063	0.449977	0.305667	2.58333	-0.0575	-0.0571986	-0.0121667	-0.0198916
5313	PKLR	0.773167	10.4801	0.858167	14.7405	0.925667	9.48616	0.9935	30.7669
5315	PKM2	0.3075	1.1122	0.441167	1.38748	0.698	2.52676	0.642	2.46273
9088	PKMYT1	0.586667	1.03709	0.616833	1.15643	0.812833	3.06539	0.863833	3.61077
5585	PKN1	0.680833	2.12586	0.685167	2.25105	0.650333	1.8854	0.71875	2.87938
5586	PKN2	0.4075	0.748107	0.674833	2.59102	0.521	0.830359	0.5195	0.909638
29941	PKN3	0.207167	0.515504	0.0761667	0.261658	0.0216667	0.0516426	-0.0173333	-0.066371
5328	PLAU	0.500333	5.22841	0.342833	2.31981	0.2005	1.71157	0.697833	15.5008
5338	PLD2	0.582417	1.05952	0.693083	1.88053	0.578167	1.29482	0.450417	0.496674
5347	PLK1	0.223111	1.6881	0.208667	0.696623	0.398556	0.678378	0.285889	0.95664
10769	PLK2	0.229333	0.806782	0.415833	1.89499	0.503	0.965633	0.128833	0.381433
1263	PLK3	0.6262	1.7092	0.685067	2.17691	0.738467	3.10425	0.8136	3.19059
5362	PLXNA2	0.180667	1.3143	0.275917	1.3521	0.286417	1.04996	0.2125	0.398001
23654	PLXNB2	0.4725	1.40087	0.678833	2.14449	0.653667	1.6199	0.320833	0.543385
139728	PNCK	0.0503333	0.282469	0.2905	3.59326	0.235667	0.38075	-0.201333	-0.862813
26073	POLDIP2	0.256667	0.802338	0.612917	1.9405	0.430833	0.952226	0.191833	0.362254
51426	POLK	0.0958333	0.915814	0.505667	3.2945	0.547167	2.31932	0.10225	0.424022
27434	POLM	0.553889	1.16344	0.592111	0.977505	0.634667	1.28993	0.317111	0.404165
5441	POLR2L	0.581833	1.78489	0.7095	2.48158	-0.0546667	-0.0424938	0.7345	2.76997
56342	PPAN	0.446417	1.09016	0.298333	1.96252	-0.36325	-0.182161	0.211417	0.492774
5465	PPARA	0.203375	0.945974	0.398583	0.980891	0.368667	0.764649	0.118167	0.303854
54776	PPP1R12C	0.377	1.33526	0.622333	3.74624	0.510667	3.63368	0.38025	0.915663
54866	PPP1R14D	0.561667	1.45012	0.733	3.55287	0.317	0.433329	0.326556	0.502509
5511	PPP1R8	0.399917	1.21927	0.362083	1.53908	0.26975	0.602157	0.028	0.0441986
23082	PPRC1	0.586667	3.46363	0.766333	7.02828	0.868	9.65213	0.387667	0.766789
25824	PRDX5	0.53725	1.82217	0.6265	2.50141	0.74525	4.06925	0.481583	1.41051
5563	PRKAA2	0.3345	1.17383	0.454	1.73216	0.886167	23.6458	0.577333	3.42097
5564	PRKAB1	0.614	2.14932	0.663667	15.6428	0.882333	5.92314	0.944	8.44948
5565	PRKAB2	0.233667	2.5683	0.431333	3.2332	0.456667	6.33161	0.28	1.37812
5566	PRKACA	0.29	2.24519	0.5245	17.2501	0.8575	7.69147	0.429333	0.797507
5567	PRKACB	0.143167	3.31915	0.4795	1.26278	0.059	0.084509	0.3485	0.395866
5568	PRKACG	0.458667	4.93898	0.649333	3.55011	0.634167	7.49454	0.538	3.20582
5571	PRKAG1	0.2515	2.81537	0.4225	7.96674	0.368333	1.03354	0.4735	0.668516
51422	PRKAG2	0.210333	14.8728	0.630167	9.18753	0.489333	2.56939	-0.0238333	-1.11117
53632	PRKAG3	0.384333	0.580281	0.349667	3.31141	0.144667	0.319339	0.153333	0.196894
5573	PRKAR1A	0.402333	0.610936	0.317	0.644735	0.456667	0.619793	0.816333	4.20317
5575	PRKAR1B	0.342333	5.67343	0.293	1.32244	0.365833	4.44728	-0.622833	-3.59518
5577	PRKAR2B	0.310667	2.37915	0.447	0.70658	0.18	0.178512	0.8085	3.05447
5578	PRKCA	0.291667	1.2108	0.463	11.9777	0.692667	21.2952	0.511667	0.933284
5580	PRKCD	0.552667	2.22887	0.494333	1.94192	0.822167	13.263	0.72	4.08383
112464	PRKCDBP	0.120333	0.58147	0.290667	1.0631	0.330833	1.23884	0.0305	0.0339189
5581	PRKCE	0.3995	2.15915	0.517667	1.0766	0.2115	0.214721	0.453167	0.611327
5582	PRKCG	0.314333	1.02427	0.382167	1.86582	0.275833	0.345108	0.305833	0.458982
5584	PRKCI	0.0278333	0.163329	0.394667	2.05704	0.569667	2.35106	0.061	0.130708
5588	PRKCQ	0.1255	0.228815	0.256333	5.72384	0.0843333	0.118007	0.759667	322.299
5590	PRKCZ	0.151	0.522544	0.4545	0.95036	0.498833	2.16619	0.266833	2.95582
5587	PRKD1	0.394	3.88744	0.262	3.54004	0.392	0.868014	0.347167	1.05736
23683	PRKD3	0.0596667	0.261513	0.28	2.27575	-0.321833	-0.204252	0.532333	0.925614
5592	PRKG1	0.369833	1.4123	0.523	5.18435	0.7455	4.08115	0.521333	0.946035
5593	PRKG2	0.393	1.6842	0.556	2.76867	0.535333	1.76887	0.358833	9.95033
8575	PRKRA	0.0861667	0.299897	0.3535	1.97599	-0.383167	-0.814856	0.125833	0.276471
5612	PRKRIR	0.417667	3.1643	0.402167	1.12179	0.00466667	0.00461946	0.5235	2.56766
5616	PRKY	-0.041	-0.428444	0.0785	0.216687	0.258833	3.55384	0.209667	12.7077
10594	PRPF8	0.760167	2.70336	0.774	2.94776	0.931333	9.59056	0.999	302.743
5631	PRPS1	0.796833	5.17715	0.807833	3.8124	0.8785	5.15513	0.969667	26.3715
221823	PRPS1L1	0.645333	2.0221	0.721167	1.91587	0.262667	0.291118	0.779333	2.47117
57479	PRR12	0.429778	1.89472	0.334889	0.629649	0.494556	1.93292	0.411444	0.895788
83886	PRSS27	0.317333	3.03162	0.628556	4.59536	0.363333	1.95092	0.388889	1.0691
57716	PRX	0.331333	1.86932	0.396	0.730601	0.507111	2.52229	0.308833	0.662726
5660	PSAP	0.132889	0.353871	0.502333	3.61119	0.603	3.11411	0.793444	2.60357
55851	PSENEN	0.547417	0.970333	0.608833	1.0867	0.522083	0.840342	0.630667	0.994682
5681	PSKH1	0.1335	0.411324	0.541833	0.943293	0.0605	0.170099	-0.0223333	-0.046722
5689	PSMB1	0.304833	0.742213	0.455	1.16078	0.531667	1.41796	0.0805833	0.129616
5699	PSMB10	0.236417	0.968495	0.223583	0.88307	0.196625	0.361457	0.32975	0.88831
5691	PSMB3	0.446417	1.03426	0.2715	0.54579	0.549167	1.81094	0.2525	0.380364
5692	PSMB4	0.28275	1.79001	0.365667	1.88658	0.694667	4.63526	0.304833	1.45625
5694	PSMB6	0.208417	0.887308	0.193	0.818257	0.523833	1.66106	0.324583	1.39604
5696	PSMB8	0.43575	1.40785	0.428917	0.966056	0.605	1.57329	0.42275	0.807333
5698	PSMB9	0.501917	1.34786	0.538667	1.64316	0.733167	3.57066	0.500667	0.806431
5700	PSMC1	0.357333	0.783976	0.555444	3.04614	0.537333	2.9979	0.262556	0.39835
5702	PSMC3	0.105417	0.503368	0.28875	1.14626	0.608083	3.64736	0.378583	1.17564
5707	PSMD1	0.180444	0.656942	0.313111	1.86911	0.314	0.426557	-0.0995556	-0.282354
5716	PSMD10	0.5875	1.57698	0.517333	1.3171	0.384167	0.633409	0.541833	1.1141
5717	PSMD11	0.471238	1.35998	0.644	2.21046	0.810857	6.09894	0.475714	0.780364
5718	PSMD12	0.466	1.24114	0.316167	1.23109	0.591833	1.64189	0.376583	0.674707
5719	PSMD13	0.128833	0.921799	-0.0223333	-0.170069	0.166	0.296507	0.0220833	0.0682575
10213	PSMD14	0.671583	2.49271	0.751	3.74317	0.246417	0.427042	0.831667	2.75756
5710	PSMD4	0.335583	1.14435	0.291417	1.1827	0.628583	2.60818	0.273	0.591812
9861	PSMD6	0.39425	0.890045	0.655667	2.32117	0.58025	2.45899	0.473333	0.858341
5725	PTBP1	0.333583	1.83242	0.391917	0.985863	0.46175	1.39286	0.401583	0.640893
5747	PTK2	0.518667	2.82843	0.826167	53.9251	0.845333	21.8686	-0.337167	-0.282759
5753	PTK6	0.0781667	0.314344	0.325	1.14523	0.609333	2.27569	0.225	0.311552
9200	PTPLA	0.299	0.979694	0.247278	0.730869	0.302333	0.67338	0.154556	1.8534
114971	PTPMT1	0.410333	1.05556	0.362444	0.607457	-0.951	-0.514271	0.370222	0.431674
5798	PTPRN	0.543111	1.28118	0.742778	2.10849	0.222333	0.19823	0.578778	0.91538
5805	PTS	0.493417	1.25825	0.484333	1.35008	0.597083	1.44396	0.669083	1.81532
10890	RAB10	0.47825	1.19513	0.68775	1.71652	0.828583	4.27386	0.779917	2.10665
5867	RAB4A	0.345208	1.4064	0.595167	3.01375	0.402292	0.943533	0.3745	0.688994
51560	RAB6B	0.405417	0.837637	0.385083	0.700031	-0.19775	-0.15801	0.49575	0.899855
29127	RACGAP1	0.356333	1.95012	0.77625	8.60718	0.69875	7.75031	0.785667	3.09126
5894	RAF1	0.3285	1.03161	0.564667	1.58654	0.758833	3.79206	0.33	0.355348
5891	RAGE	0.439833	3.07423	0.366167	19.1792	0.631833	243.695	0.277	0.517259
26064	RAI14	0.098	0.911318	0.265444	1.94974	0.443778	2.01264	-0.377889	-1.24019
10048	RANBP9	0.41025	0.985883	0.657333	3.07314	0.370083	0.873937	0.884583	9.29985
30062	RAX	0.365333	2.17084	0.585833	2.77088	0.3025	0.425107	0.481833	1.68528
10616	RBCK1	0.364917	0.873725	0.456417	0.869844	-0.0555	-0.0441282	0.347583	0.63272
64080	RBKS	0.1325	0.281497	0.0411667	0.0861645	-0.685167	-0.410523	-0.378167	-1.44413
5935	RBM3	0.484556	1.39556	0.49	2.23079	0.649444	2.52044	0.474889	3.64101
56729	RETN	0.590833	0.996697	0.232667	1.43061	0.636333	2.08958	0.546167	28.6073
117584	RFFL	0.417333	2.59813	0.687667	2.04893	0.691222	1.9818	0.400667	1.10161
55312	RFK	0.2855	13.0245	0.449333	11.2139	0.106667	0.297338	0.118333	1.35688
5997	RGS2	0.714583	2.54666	0.778833	2.07244	0.700667	1.57932	0.7135	1.19024
83732	RIOK1	0.343833	4.4885	0.489667	6.83381	0.647667	3.85929	0.569167	14.1215
55781	RIOK2	0.42	0.667382	0.4215	0.703767	0.791667	2.91559	0.364	0.513064
8780	RIOK3	0.917167	7.46873	0.574167	0.967812	0.4355	0.553029	0.518833	0.848256
8737	RIPK1	0.378167	2.54267	0.356167	1.965	0.472333	0.915041	0.367167	0.994101
8767	RIPK2	0.2985	0.373909	0.397167	0.612517	0.495	0.713352	0.352333	0.394621
11035	RIPK3	-0.0571667	-0.128259	0.0945	0.402136	-0.452	-1.12014	-0.0593333	-2.92709
54101	RIPK4	0.309333	0.440695	0.605833	1.17959	0.413667	0.612793	0.603333	1.22475
57484	RNF150	0.198	0.402319	0.530667	0.976335	0.091	0.0752593	0.0311667	0.0363766
6093	ROCK1	0.348667	1.0893	0.4965	8.45972	0.7985	22.4354	0.354167	0.777342
9475	ROCK2	0.575333	2.23529	0.525667	4.32212	0.553667	1.48671	0.216833	1.08869
4919	ROR1	0.897167	49.4332	0.7005	3.98922	0.921833	260.734	0.8075	2.93065
4920	ROR2	0.765167	13.583	0.914333	10.2084	0.951	27.2618	0.987667	209.516
23521	RPL13A	0.09875	0.705273	0.0719167	0.445731	0.117667	0.613868	0.306417	1.38015
6208	RPS14	0.662667	1.5777	0.589333	1.12933	0.857833	6.44156	0.7355	2.13001
6224	RPS20	0.527417	2.02245	0.564583	1.33117	0.4505	0.683011	0.754417	2.39553
6229	RPS24	0.452333	1.22581	0.589	1.47909	0.440333	0.638405	0.453111	0.732708
6188	RPS3	0.508333	2.37519	0.402333	0.800636	0.618333	1.25881	0.915167	9.26664
6189	RPS3A	0.58875	1.67406	0.66825	2.30633	0.479583	0.979709	0.655167	1.07272
6191	RPS4X	0.476	1.5784	0.443333	1.37542	0.552667	1.63172	0.354917	0.624211
6195	RPS6KA1	0.112	3.4433	0.663	4.13657	0.5565	1.42833	0.1625	1.40413
6196	RPS6KA2	0.0571667	0.265068	0.015	0.1086	-0.623333	-0.30837	0.231667	10.2383
6197	RPS6KA3	0.334667	2.49977	0.2985	1.86514	-0.0711667	-0.134372	0.542167	5.85297
8986	RPS6KA4	0.625833	5.21648	0.8485	8.43063	0.740667	2.31739	0.766	2.64647
9252	RPS6KA5	0.2885	1.36455	0.4495	26.1242	0.821167	10.0983	0.753333	2.80362
6198	RPS6KB1	0.471	18.5026	0.819833	5.96614	0.984	83.4952	0.880167	5.54863
26750	RPS6KC1	0.0705	2.55646	0.201	1.18112	0.142833	0.998337	0.336167	1.16809
83694	RPS6KL1	0.493333	1.20706	0.826833	3.92828	0.7855	3.36286	0.756333	2.32189
84816	RTN4IP1	0.236611	0.895421	0.298444	1.58893	0.477667	2.79699	0.0466667	0.665483
861	RUNX1	0.339556	0.902258	0.329111	0.734966	0.347556	0.547561	0.00911111	0.0126718
6289	SAA2	0.3565	1.00055	0.452208	1.30105	0.145333	0.297204	0.433417	0.966722
6294	SAFB	0.447556	1.39034	0.607556	2.84746	0.700556	1.97254	0.796667	2.59334
6301	SARS	0.746667	6.96288	0.79675	24.5766	0.851917	7.01499	0.995	292.703
388228	SBK1	0.291167	7.05895	0.6325	1.73913	0.406833	0.539559	0.816833	26.0566
58506	SCAF1	0.236167	0.658693	0.334583	1.90831	-0.0671667	-0.25455	0.560833	1.51747
113178	SCAMP4	0.0486667	0.31668	0.447333	3.15262	0.539667	3.68105	0.241167	0.896743
6339	SCNN1D	0.210917	0.917183	0.422833	3.31716	0.00883333	0.0161997	0.290083	1.11475
55681	SCYL2	0.506667	6.14173	0.521	7.46762	0.750333	4.4337	0.4595	4.83745
6382	SDC1	0.526833	1.26005	0.587333	2.17093	0.494	0.814061	0.758389	2.10146
6404	SELPLG	0.289917	0.673269	0.587833	2.02961	0.51925	1.5257	0.44875	1.10942
5265	SERPINA1	0.3835	1.46655	0.512583	1.97217	0.502417	1.2487	0.280583	0.378835
866	SERPINA6	0.414667	1.30624	0.351167	1.53775	0.39625	0.799686	0.531333	1.34887
5055	SERPINB2	0.472	2.13035	0.572667	2.74223	0.235	0.262098	0.2605	0.361533
23451	SF3B1	0.7345	2.01958	0.6195	1.55063	0.648167	1.25168	0.7435	2.03117
10262	SF3B4	0.473556	2.28721	0.573222	1.74978	0.794111	20.2283	0.974889	48.4338
6439	SFTPB	0.245	2.80932	0.133167	0.40212	0.260333	0.543019	0.735167	7.40867
6446	SGK1	0.05	0.276935	0.03	0.0680638	-1.143	-0.597062	0.0796667	0.531442
10110	SGK2	0.608667	2.72976	0.694833	4.01079	0.675333	12.35	0.930167	16.3749
81858	SHARPIN	0.344833	0.860085	0.444167	0.610048	-0.212	-0.155666	0.589	1.33063
7979	SHFM1	0.192111	2.5347	0.109889	0.48516	0.347556	1.85151	-0.107333	-0.888267
23729	SHPK	-0.0255	-0.223067	0.301167	1.21806	0.359667	2.87913	0.04	0.180923
8778	SIGLEC5	0.273667	52.8853	0.668333	3.85039	0.377222	0.954884	0.346444	2.1153
10280	SIGMAR1	0.433667	1.27537	0.312083	0.821428	0.2415	0.363593	0.102333	0.15921
150094	SIK1	0.162	1.34766	0.356333	1.22711	-0.255	-0.57242	0.269833	32.7087
23235	SIK2	0.0745	1.11688	0.3105	2.39953	-0.573167	-0.324102	0.729833	15.8791
6500	SKP1	0.2695	0.569702	0.386	0.685213	0.636333	7.49926	0.770167	3.59465
6560	SLC12A4	0.299	1.48667	0.0228889	0.0788058	0.326778	0.950821	0.102333	0.186666
6507	SLC1A3	0.120917	0.722887	0.0305833	0.287513	-0.08525	-0.0731006	0.0225	0.08647
9356	SLC22A6	0.445167	1.4607	0.4465	1.15917	0.39725	0.651998	0.558917	1.08619
10166	SLC25A15	0.380444	5.13031	0.471111	2.75852	0.358111	0.693459	0.207222	1.37632
60386	SLC25A19	0.288667	1.02229	0.673	1.47484	0.307333	0.469031	0.393333	0.484545
114789	SLC25A25	0.191333	1.8297	0.550111	2.83157	0.390778	0.779575	0.0297778	0.0881171
9498	SLC4A8	0.444111	0.87012	0.750778	3.88497	0.369556	0.610265	0.501778	0.761934
6541	SLC7A1	0.402111	2.45282	0.459333	3.45363	0.370778	3.48431	0.357889	1.06048
6550	SLC9A3	0.42375	1.19695	0.72125	2.66485	0.88075	10.8329	0.683	13.429
9368	SLC9A3R1	0.4215	2.69226	0.45	1.45999	0.04875	0.0495688	0.643417	2.76651
285195	SLC9A9	0.434833	1.20351	0.523667	1.39318	0.376667	0.593938	0.306917	0.575382
9748	SLK	0.709833	9.20969	0.691	12.5285	0.753	4.55087	0.369333	0.793794
55234	SMU1	0.624778	2.2515	0.523222	1.66238	0.669444	2.55888	0.408111	0.664199
54861	SNRK	0.501167	1.33142	0.485	0.83442	0.296167	0.488352	-0.565667	-1.18339
6625	SNRP70	0.603333	1.84109	0.356889	0.901038	-1.17822	-0.822009	0.820333	5.70905
6636	SNRPF	0.759167	2.76619	0.627417	1.83939	0.665083	1.62878	0.9635	12.0959
22938	SNW1	0.609167	3.87478	0.867	122.612	0.869	12.9819	0.956	69.9304
58533	SNX6	0.406889	2.66402	0.206	0.782185	0.354667	1.73534	0.582111	2.72442
51429	SNX9	0.107333	3.7326	0.6175	2.42802	0.189	4.40582	0.6065	1.70295
22986	SORCS3	0.535167	4.72042	0.780667	5.25728	0.775	2.56879	0.791333	4.53695
124044	SPATA2L	0.278	4.103	0.529333	1.43218	0.442111	0.998111	0.426889	1.37841
8877	SPHK1	0.397	0.538468	0.3985	0.65709	0.562667	1.06003	0.124333	0.27474
56848	SPHK2	0.605833	3.77435	0.847667	12.2325	0.8435	16.8013	0.881167	178.023
80309	SPHKAP	0.223833	1.28504	0.443833	1.28359	0.2565	0.370275	-0.00733333	-0.00595117
84926	SPRYD3	0.3535	1.84021	0.658	1.77361	0.846	5.55615	0.653333	55.4372
283377	SPRYD4	0.448778	2.24442	0.495222	1.78369	0.568778	2.13695	0.611333	2.57847
84767	SPRYD5	0.319556	2.96144	0.656222	2.91129	0.607222	2.83797	0.701444	4.84117
6714	SRC	0.495333	2.82463	0.715	3.4238	0.574	1.32065	0.536333	1.45119
6725	SRMS	0.0885	5.60409	0.0718333	0.274809	-0.400167	-0.559764	-0.398	-27.235
6733	SRPK2	0.405	1.57929	0.629167	1.85499	0.264667	0.404498	0.132667	0.462876
26576	SRPK3	0.347667	0.654403	0.5275	4.77184	-0.547167	-0.336488	0.460667	0.766448
23524	SRRM2	0.72775	3.33573	0.88425	10.1832	0.82975	3.75629	0.453333	0.991585
6755	SSTR5	0.453167	1.16785	0.24075	0.454322	-0.141167	-0.160863	0.234417	0.397379
23166	STAB1	0.623778	4.20562	0.712111	2.71664	0.633889	2.17875	0.947333	12.0828
80765	STARD5	0.708778	2.72081	0.403667	0.670921	0.666444	2.33454	0.451556	0.849819
6793	STK10	0.486	2.99698	0.760833	5.00456	0.695333	38.8164	0.968833	95.591
6794	STK11	0.591	2.57963	0.666	23.5467	0.921333	41.5839	0.9125	43.499
8576	STK16	0.5575	1.15211	0.406	1.27029	0.891333	7.91131	-0.0416667	-0.0281223
9263	STK17A	0.0521667	1.0692	0.342667	121.151	-0.0328333	-0.0799197	0.0181667	0.110899
9262	STK17B	0.1475	0.961274	0.386667	1.15203	0.685667	2.6494	0.671833	60.6457
8859	STK19	0.387167	1.01962	0.470167	1.42584	0.42	5.00536	0.409833	1.33649
8428	STK24	0.349667	1.5107	0.346167	0.728141	0.301	0.332734	0.440167	0.670064
10494	STK25	0.343333	3.03467	0.251667	3.15897	-1.5335	-0.6403	0.489	19.9486
6788	STK3	0.583	1.05975	0.6775	3.05461	0.783667	12.0464	0.9505	56.7976
55351	STK32B	0.452167	4.17948	0.4805	1.77732	0.7395	2.61235	-0.7195	-0.336076
140901	STK35	0.335	1.35878	0.6715	8.16313	0.6135	1.45006	0.647	5.4681
27148	STK36	0.094	0.55084	0.0873333	1.33282	-0.360833	-0.694279	-0.0346667	-0.213776
11329	STK38	0.347833	44.7191	0.208	0.930875	0.1515	0.748265	-0.0306667	-0.0534543
23012	STK38L	0.2625	2.53689	0.456667	0.858048	0.688	2.21132	0.154	0.37593
27347	STK39	0.147667	0.70235	0.547167	4.05136	0.729667	2.19554	0.626833	2.90648
6789	STK4	0.052	0.360486	0.112833	0.577456	0.371	5.87321	0.1545	2.45501
83931	STK40	0.419	0.844899	0.364667	1.17565	0.489667	2.90151	0.912333	7.14152
55437	STRADB	0.293667	0.964336	0.300333	1.87936	0.0956667	0.221792	0.326667	1.70262
252983	STXBP4	0.442417	1.27267	0.5595	1.58478	0.297417	1.21564	0.733583	2.39751
55959	SULF2	0.46375	1.54657	0.679833	2.76266	0.536333	1.14828	0.6005	1.88265
6850	SYK	0.485333	1.93524	0.192333	1.21429	0.265	2.39213	0.579333	2.42876
9344	TAOK2	0.0133333	0.0518977	0.277667	2.25678	-0.3695	-0.356043	0.264667	0.33479
51347	TAOK3	0.679833	1.50458	0.813667	3.0658	0.889667	5.68454	0.684167	1.38685
80222	TARS2	0.691333	2.64522	0.730083	2.91181	0.899417	16.9576	0.63875	3.58035
10607	TBL3	0.58425	2.7977	0.545083	1.55433	0.65625	1.57985	0.7875	5.02809
30009	TBX21	0.430333	1.78832	0.232917	0.987668	-0.0185833	-0.0486809	0.154	0.459911
7006	TEC	0.499167	2.59851	0.685667	5.38711	0.842667	4.54851	0.7225	3.67984
7010	TEK	0.230167	0.764694	0.256	1.04635	-0.165333	-2.17842	0.1785	4.2786
10420	TESK2	0.223167	1.1048	0.187333	0.385445	0.539	2.05646	0.138	0.469891
7030	TFE3	0.108	1.76233	0.192167	4.45516	0.116833	0.603754	-0.4625	-11.6108
7046	TGFBR1	0.187333	2.09155	0.475667	3.01206	0.733833	23.409	0.38	0.964237
7048	TGFBR2	0.1325	0.797376	0.700333	6.19013	0.066	0.141851	0.578167	1.10146
10469	TIMM44	0.50775	2.34558	0.599417	2.70852	0.6905	3.76049	0.24725	0.504384
54962	TIPIN	0.5195	1.04131	0.509583	2.24624	0.76675	2.4232	0.877417	5.56631
7083	TK1	0.660833	2.57928	0.622167	10.774	0.702333	4.79059	0.639	3.75491
7084	TK2	0.438667	0.942564	0.571333	1.7201	0.429267	0.522478	0.6144	1.73525
9874	TLK1	-0.05	-0.38852	0.112667	1.00001	-0.867833	-1.617	-0.356667	-0.223583
5651	TMPRSS15	0.394	1.45104	0.281333	10.2896	0.532833	8.79619	0.681	2.30402
3371	TNC	0.241167	3.03615	0.404167	1.76232	0.588	2.9984	0.393167	15.0276
8784	TNFRSF18	0.358667	2.16196	0.552667	3.24172	0.590667	1.58615	0.612556	2.54876
23043	TNIK	0.0473333	1.76156	0.2345	7.36962	-0.270333	-0.265738	-0.0405	-0.240992
8711	TNK1	0.457	1.13918	0.679	18.0047	0.881	7.24373	0.813833	11.7843
10188	TNK2	0.804583	2.40878	0.941583	8.49354	0.873667	3.6863	0.932667	7.08555
112858	TP53RK	0.510667	1.24516	0.532167	2.09637	0.692333	2.63201	0.4835	0.696069
89882	TPD52L3	0.370933	0.923217	0.499733	1.50161	0.773467	5.36911	0.618867	1.43559
80342	TRAF3IP3	0.719333	2.22116	0.777833	5.84083	0.907167	13.0467	0.631333	1.39798
23471	TRAM1	0.327333	1.69302	0.260556	0.62023	0.448333	6.20112	0.112444	0.360162
10131	TRAP1	0.594222	1.62405	0.623222	2.18424	0.697444	2.65304	0.694889	3.09642
28951	TRIB2	0.4435	1.12067	0.894333	7.77528	0.902667	7.56856	0.9045	13.0972
10107	TRIM10	0.161222	0.401168	0.668333	1.66431	0.441556	0.48502	0.443444	0.594978
9830	TRIM14	0.151583	0.368945	0.430833	1.45029	0.15125	0.26897	0.322083	0.665897
6737	TRIM21	0.186111	1.19903	0.521667	1.94459	-0.289556	-0.272339	0.466778	1.16717
8805	TRIM24	-0.03	-0.0586	0.118833	0.260014	-0.356	-2.17009	0.385833	10.9863
51592	TRIM33	-0.00566667	-0.0121915	0.427167	0.969671	-0.267667	-0.158916	0.567833	1.78057
53840	TRIM34	0.26625	0.746006	0.292	0.731453	0.233167	1.07499	0.291167	0.630185
84675	TRIM55	0.229333	1.43692	0.4	1.35302	-0.158222	-0.199645	-0.313889	-0.621086
166655	TRIM60	0.283917	5.68995	0.2505	1.04869	0.0214167	0.0403925	0.757833	4.10427
7204	TRIO	0.154	3.20278	0.405333	2.33019	0.552667	1.54668	0.441333	0.83965
54822	TRPM7	0.372833	1.0812	0.4585	0.950293	0.622833	3.22644	-0.372333	-0.212265
8295	TRRAP	0.476167	23.2207	0.568167	2.3749	0.9035	85.1828	0.631	4.92115
60385	TSKS	0.352	0.601212	0.287	2.03618	-0.202333	-4.5661	0.254167	0.530417
83942	TSSK1B	0.647333	2.11914	0.494167	2.95708	0.0871667	0.0886638	0.479833	0.840876
23617	TSSK2	0.6065	2.11435	0.6245	1.38791	0.855	4.25758	0.736833	2.12517
81629	TSSK3	0.624167	1.90102	0.8855	16.55	0.961833	20.3021	0.978667	57.6685
283629	TSSK4	0.2885	1.35548	0.459333	51.2838	0.468167	0.71014	0.383667	0.564019
84630	TTBK1	0.319167	1.54051	0.490167	5.48707	0.174	0.214101	0.606333	4.4973
146057	TTBK2	0.4665	0.921841	0.304833	3.58254	0.122667	0.182096	0.602167	3.18154
7272	TTK	0.713833	5.10715	0.795833	7.94455	0.860667	34.4481	0.897	211.425
10382	TUBB4	0.234444	2.39755	0.374222	0.741547	0.335667	3.52048	0.317	0.613382
11344	TWF2	0.560333	1.08651	0.4905	0.700443	0.946833	13.0849	0.591833	2.0907
7294	TXK	0.598667	23.0903	0.549167	2.93071	0.5475	1.91496	0.51	1.43866
10628	TXNIP	0.132333	2.11069	0.307	1.40962	0.610167	1.96861	0.383667	1.08229
10907	TXNL4A	0.567333	1.04289	0.461667	1.61608	0.474833	0.955214	0.102833	0.164574
54957	TXNL4B	0.399417	7.86403	0.733167	2.63885	0.501167	1.19335	0.284167	0.567536
7297	TYK2	0.14	0.320027	0.367833	0.622491	0.426833	0.637866	-0.2055	-9.1775
7301	TYRO3	0.468167	1.27243	0.144333	0.387076	0.528	6.12053	0.698167	10.9301
7305	TYROBP	-0.0383333	-0.531485	0.292333	0.890995	0.199333	0.618202	0.2435	1.08176
7318	UBA7	0.455	1.09975	0.539583	1.45108	0.337917	0.512875	0.231667	0.275821
7334	UBE2N	0.268583	1.3354	0.57575	2.46149	0.282083	0.437418	0.32975	0.595322
92181	UBTD2	0.465778	1.09378	0.709	1.93785	0.731333	2.80197	0.468889	0.68377
83549	UCK1	0.6535	1.74925	0.525333	0.906754	0.887167	7.92406	0.423167	0.566176
7371	UCK2	0.412333	0.785886	0.388333	0.5237	0.248667	0.254955	0.2265	0.291111
54963	UCKL1	0.285167	1.99318	0.1985	2.57543	0.122	0.344609	0.464833	8.68776
127933	UHMK1	0.257	0.69627	0.412333	0.691455	0.441667	0.598669	0.665833	8.28414
8408	ULK1	0.0886667	0.569971	0.197833	3.2659	0.563667	1.70817	-0.209667	-0.35782
9706	ULK2	0.7005	1.59869	0.716333	1.80258	0.9275	8.80324	0.375333	0.422837
54986	ULK4	0.2855	48.451	0.468	1.8522	0.143833	0.191116	0.524167	1.48952
84833	USMG5	0.206833	0.56871	0.610833	1.76656	0.447	0.75436	0.727667	3.89802
84132	USP42	0.571333	1.08565	0.683222	1.62469	0.379111	0.443364	0.726444	1.99597
7415	VCP	0.283667	4.1876	0.242	0.67719	0.4075	0.840642	0.534917	2.35642
8875	VNN2	0.559	1.46896	0.557917	1.32019	0.572833	1.54793	0.25825	0.497218
7444	VRK2	0.386667	1.17513	0.5925	1.70656	0.5945	1.3282	-0.0101667	-0.0372805
51231	VRK3	0.291333	0.603527	0.758667	3.38816	0.628833	1.48962	0.2355	0.221884
51186	WBP5	0.1475	1.25422	0.15475	0.554824	0.230417	0.67271	-0.13375	-0.276684
57418	WDR18	0.333667	1.35807	0.189917	1.31373	-0.00275	-0.00625458	0.467833	4.54696
151525	WDSUB1	0.193667	0.484468	0.4205	0.609925	0.287667	0.321344	0.491	1.58534
65125	WNK1	0.675333	2.64806	0.543667	2.32051	0.839	37.0789	0.616833	8.69436
65268	WNK2	0.517667	1.04089	0.434	1.59007	0.724167	4.63406	0.754667	3.1025
65267	WNK3	0.191667	2.13993	0.589667	5.73794	0.697833	40.5569	0.852833	4.7924
89780	WNT3A	0.56075	2.10821	0.670917	6.60306	0.726667	2.99575	0.412083	0.95464
7511	XPNPEP1	0.785167	3.52506	0.7205	4.20471	0.949	19.7366	0.8855	10.1263
7514	XPO1	0.785417	2.31307	0.719667	2.57693	0.746833	2.03759	0.772417	4.00178
7516	XRCC2	0.320583	1.50722	0.143167	0.569425	0.0335	0.0721531	0.34225	1.18334
2547	XRCC6	0.285222	1.63631	0.266889	0.865515	-0.540778	-1.20479	0.357556	0.708675
9942	XYLB	0.1585	0.360955	0.273833	1.40481	0.178	0.260231	-0.163167	-0.737228
7525	YES1	0.559	2.84369	0.591333	29.8668	0.737333	4.62757	0.313833	8.06959
80122	YSK4	0.225333	0.392128	0.2075	0.507405	-0.558833	-0.359177	-0.527167	-1.35304
7535	ZAP70	0.334667	1.36526	0.5055	0.787029	0.66	1.50061	-0.0215	-0.0229939
57621	ZBTB2	0.673	3.43515	0.695333	3.46051	0.791083	6.55557	0.754167	6.27839
51530	ZC3HC1	0.419167	15.7378	0.591	1.3114	0.936667	11.6881	0.946333	8.29536
23613	ZMYND8	0.327333	2.69139	0.570333	4.5828	0.4765	1.97617	0.565167	1.89849
256112	ZNF37B	0.509	1.50402	0.327167	0.58305	0.372083	0.633082	0.471167	0.843766
