# Supplementary material for: RNAi-based small molecule repositioning reveals clinically approved urea-based kinase inhibitors as broadly active antivirals
Source: PLoS Pathog. 2019 Mar 18;15(3):e1007601. doi: 10.1371/journal.ppat.1007601 (PMC6422253; doi:10.1371/journal.ppat.1007601)
Supplement: S4 Table — (XLSX) [file ppat.1007601.s016.xlsx]

## Sheet: Table_S4
Table S4: Gene enrichment analysis with DAVID
Annotation Cluster 1	Enrichment Score: 2.0632688724000277
Category	Term	Count	%	PValue	Genes	List Total	Pop Hits	Pop Total	Fold Enrichment	Bonferroni	Benjamini	FDR
GOTERM_BP_ALL	GO:0050657~nucleic acid transport	5	3.7594	0.00784206	4928, 9775, 7514, 10482, 23165	120	7	886	5.27381	0.999809	0.999809	11.8145
GOTERM_BP_ALL	GO:0051028~mRNA transport	5	3.7594	0.00784206	4928, 9775, 7514, 10482, 23165	120	7	886	5.27381	0.999809	0.999809	11.8145
GOTERM_BP_ALL	GO:0051236~establishment of RNA localization	5	3.7594	0.00784206	4928, 9775, 7514, 10482, 23165	120	7	886	5.27381	0.999809	0.999809	11.8145
GOTERM_BP_ALL	GO:0006403~RNA localization	5	3.7594	0.00784206	4928, 9775, 7514, 10482, 23165	120	7	886	5.27381	0.999809	0.999809	11.8145
GOTERM_BP_ALL	GO:0050658~RNA transport	5	3.7594	0.00784206	4928, 9775, 7514, 10482, 23165	120	7	886	5.27381	0.999809	0.999809	11.8145
GOTERM_BP_ALL	GO:0015931~nucleobase, nucleoside, nucleotide and nucleic acid transport	5	3.7594	0.0140681	4928, 9775, 7514, 10482, 23165	120	8	886	4.61458	1	0.954177	20.2486
Annotation Cluster 2	Enrichment Score: 1.5999607098232147
Category	Term	Count	%	PValue	Genes	List Total	Pop Hits	Pop Total	Fold Enrichment	Bonferroni	Benjamini	FDR
GOTERM_BP_ALL	GO:0000280~nuclear division	9	6.76692	0.0251211	54962, 91754, 6787, 9493, 9088, 1017, 10300, 1018, 983	120	28	886	2.37321	1	0.968574	33.3888
GOTERM_BP_ALL	GO:0048285~organelle fission	9	6.76692	0.0251211	54962, 91754, 6787, 9493, 9088, 1017, 10300, 1018, 983	120	28	886	2.37321	1	0.968574	33.3888
GOTERM_BP_ALL	GO:0000087~M phase of mitotic cell cycle	9	6.76692	0.0251211	54962, 91754, 6787, 9493, 9088, 1017, 10300, 1018, 983	120	28	886	2.37321	1	0.968574	33.3888
GOTERM_BP_ALL	GO:0007067~mitosis	9	6.76692	0.0251211	54962, 91754, 6787, 9493, 9088, 1017, 10300, 1018, 983	120	28	886	2.37321	1	0.968574	33.3888
Annotation Cluster 3	Enrichment Score: 1.5085012597006353
Category	Term	Count	%	PValue	Genes	List Total	Pop Hits	Pop Total	Fold Enrichment	Bonferroni	Benjamini	FDR
GOTERM_BP_ALL	GO:0006606~protein import into nucleus	5	3.7594	0.0227251	3725, 4928, 3837, 7514, 23165	120	9	886	4.10185	1	0.971925	30.7256
GOTERM_BP_ALL	GO:0051170~nuclear import	5	3.7594	0.0227251	3725, 4928, 3837, 7514, 23165	120	9	886	4.10185	1	0.971925	30.7256
GOTERM_BP_ALL	GO:0034504~protein localization in nucleus	5	3.7594	0.0340077	3725, 4928, 3837, 7514, 23165	120	10	886	3.69167	1	0.984742	42.4511
GOTERM_BP_ALL	GO:0017038~protein import	5	3.7594	0.0340077	3725, 4928, 3837, 7514, 23165	120	10	886	3.69167	1	0.984742	42.4511
GOTERM_BP_ALL	GO:0033365~protein localization in organelle	5	3.7594	0.0480098	3725, 4928, 3837, 7514, 23165	120	11	886	3.35606	1	0.978151	54.4203
Annotation Cluster 4	Enrichment Score: 1.0912206044632837
Category	Term	Count	%	PValue	Genes	List Total	Pop Hits	Pop Total	Fold Enrichment	Bonferroni	Benjamini	FDR
GOTERM_CC_ALL	GO:0070013~intracellular organelle lumen	23	17.2932	0.0712661	3725, 51701, 3837, 6636, 7514, 9088, 1017, 4193, 23451, 10295, 6208, 22938, 10482, 80222, 983, 10001, 4928, 9775, 23476, 10607, 6787, 9493, 10594	117	118	839	1.39773	1	0.888849	60.648
GOTERM_CC_ALL	GO:0043233~organelle lumen	23	17.2932	0.0771615	3725, 51701, 3837, 6636, 7514, 9088, 1017, 4193, 23451, 10295, 6208, 22938, 10482, 80222, 983, 10001, 4928, 9775, 23476, 10607, 6787, 9493, 10594	117	119	839	1.38598	1	0.876044	63.6854
GOTERM_CC_ALL	GO:0031974~membrane-enclosed lumen	23	17.2932	0.09684	3725, 51701, 3837, 6636, 7514, 9088, 1017, 4193, 23451, 10295, 6208, 22938, 10482, 80222, 983, 10001, 4928, 9775, 23476, 10607, 6787, 9493, 10594	117	122	839	1.3519	1	0.828898	72.3308
Annotation Cluster 5	Enrichment Score: 0.9289855841786526
Category	Term	Count	%	PValue	Genes	List Total	Pop Hits	Pop Total	Fold Enrichment	Bonferroni	Benjamini	FDR
KEGG_PATHWAY	hsa03040:Spliceosome	5	3.7594	0.0193485	9775, 6636, 10594, 23451, 22938	62	9	472	4.22939	0.824285	0.824285	19.111
GOTERM_CC_ALL	GO:0005681~spliceosome	5	3.7594	0.0916387	9775, 6636, 10594, 23451, 22938	117	13	839	2.75805	1	0.86455	70.2521
GOTERM_BP_ALL	GO:0008380~RNA splicing	5	3.7594	0.213766	9775, 6636, 10594, 23451, 22938	120	18	886	2.05093	1	0.997724	97.8521
GOTERM_BP_ALL	GO:0006397~mRNA processing	5	3.7594	0.244458	9775, 6636, 10594, 23451, 22938	120	19	886	1.94298	1	0.99868	98.8628
GOTERM_BP_ALL	GO:0016071~mRNA metabolic process	5	3.7594	0.244458	9775, 6636, 10594, 23451, 22938	120	19	886	1.94298	1	0.99868	98.8628
Annotation Cluster 6	Enrichment Score: 0.9071910152414282
Category	Term	Count	%	PValue	Genes	List Total	Pop Hits	Pop Total	Fold Enrichment	Bonferroni	Benjamini	FDR
GOTERM_BP_ALL	GO:0006886~intracellular protein transport	8	6.01504	0.0947124	3725, 4928, 3837, 7514, 1315, 10300, 1173, 23165	120	30	886	1.96889	1	0.990967	79.5872
GOTERM_BP_ALL	GO:0034613~cellular protein localization	8	6.01504	0.141583	3725, 4928, 3837, 7514, 1315, 10300, 1173, 23165	120	33	886	1.7899	1	0.996745	91.2663
GOTERM_BP_ALL	GO:0070727~cellular macromolecule localization	8	6.01504	0.141583	3725, 4928, 3837, 7514, 1315, 10300, 1173, 23165	120	33	886	1.7899	1	0.996745	91.2663
Annotation Cluster 7	Enrichment Score: 0.7742492119932124
Category	Term	Count	%	PValue	Genes	List Total	Pop Hits	Pop Total	Fold Enrichment	Bonferroni	Benjamini	FDR
GOTERM_BP_ALL	GO:0006364~rRNA processing	3	2.25564	0.136186	9775, 10607, 6208	120	5	886	4.43	1	0.997815	90.347
GOTERM_BP_ALL	GO:0016072~rRNA metabolic process	3	2.25564	0.186879	9775, 10607, 6208	120	6	886	3.69167	1	0.998074	96.3253
GOTERM_BP_ALL	GO:0042254~ribosome biogenesis	3	2.25564	0.186879	9775, 10607, 6208	120	6	886	3.69167	1	0.998074	96.3253
Annotation Cluster 8	Enrichment Score: 0.7254016390108264
Category	Term	Count	%	PValue	Genes	List Total	Pop Hits	Pop Total	Fold Enrichment	Bonferroni	Benjamini	FDR
GOTERM_CC_ALL	GO:0030137~COPI-coated vesicle	3	2.25564	0.0517524	1315, 29993, 11316	117	3	839	7.17094	0.999984	0.936914	48.8458
GOTERM_CC_ALL	GO:0005798~Golgi-associated vesicle	3	2.25564	0.0942158	1315, 29993, 11316	117	4	839	5.37821	1	0.846051	71.2994
GOTERM_CC_ALL	GO:0030135~coated vesicle	3	2.25564	0.462875	1315, 29993, 11316	117	11	839	1.95571	1	0.963658	99.9606
GOTERM_CC_ALL	GO:0044431~Golgi apparatus part	3	2.25564	0.555746	1315, 29993, 11316	117	13	839	1.65483	1	0.970278	99.9964
Annotation Cluster 9	Enrichment Score: 0.6764969575080482
Category	Term	Count	%	PValue	Genes	List Total	Pop Hits	Pop Total	Fold Enrichment	Bonferroni	Benjamini	FDR
GOTERM_BP_ALL	GO:0000377~RNA splicing, via transesterification reactions with bulged adenosine as nucleophile	4	3.00752	0.210622	6636, 10594, 23451, 22938	120	12	886	2.46111	1	0.997816	97.7107
GOTERM_BP_ALL	GO:0000375~RNA splicing, via transesterification reactions	4	3.00752	0.210622	6636, 10594, 23451, 22938	120	12	886	2.46111	1	0.997816	97.7107
GOTERM_BP_ALL	GO:0000398~nuclear mRNA splicing, via spliceosome	4	3.00752	0.210622	6636, 10594, 23451, 22938	120	12	886	2.46111	1	0.997816	97.7107
Annotation Cluster 10	Enrichment Score: 0.6087479933950992
Category	Term	Count	%	PValue	Genes	List Total	Pop Hits	Pop Total	Fold Enrichment	Bonferroni	Benjamini	FDR
GOTERM_BP_ALL	GO:0015031~protein transport	9	6.76692	0.190273	3725, 4928, 3837, 7514, 1315, 10300, 1173, 23165, 11316	120	42	886	1.58214	1	0.997625	96.5627
GOTERM_BP_ALL	GO:0045184~establishment of protein localization	9	6.76692	0.208765	3725, 4928, 3837, 7514, 1315, 10300, 1173, 23165, 11316	120	43	886	1.54535	1	0.998286	97.6232
GOTERM_BP_ALL	GO:0008104~protein localization	9	6.76692	0.375597	3725, 4928, 3837, 7514, 1315, 10300, 1173, 23165, 11316	120	51	886	1.30294	1	0.999667	99.9458
Annotation Cluster 11	Enrichment Score: 0.5624014123860318
Category	Term	Count	%	PValue	Genes	List Total	Pop Hits	Pop Total	Fold Enrichment	Bonferroni	Benjamini	FDR
GOTERM_BP_ALL	GO:0010558~negative regulation of macromolecule biosynthetic process	7	5.26316	0.22754	54962, 9775, 4193, 1027, 3299, 6208, 22938	120	31	886	1.6672	1	0.998054	98.3803
GOTERM_BP_ALL	GO:0031327~negative regulation of cellular biosynthetic process	7	5.26316	0.300517	54962, 9775, 4193, 1027, 3299, 6208, 22938	120	34	886	1.5201	1	0.999512	99.668
GOTERM_BP_ALL	GO:0009890~negative regulation of biosynthetic process	7	5.26316	0.300517	54962, 9775, 4193, 1027, 3299, 6208, 22938	120	34	886	1.5201	1	0.999512	99.668
Annotation Cluster 12	Enrichment Score: 0.5360464284903919
Category	Term	Count	%	PValue	Genes	List Total	Pop Hits	Pop Total	Fold Enrichment	Bonferroni	Benjamini	FDR
GOTERM_BP_ALL	GO:0046907~intracellular transport	10	7.5188	0.151065	3725, 4928, 3837, 7514, 1315, 10300, 10482, 1173, 23165, 11316	120	46	886	1.60507	1	0.997367	92.6859
GOTERM_BP_ALL	GO:0051649~establishment of localization in cell	10	7.5188	0.373932	3725, 4928, 3837, 7514, 1315, 10300, 10482, 1173, 23165, 11316	120	58	886	1.27299	1	0.999693	99.9435
GOTERM_BP_ALL	GO:0051641~cellular localization	10	7.5188	0.43642	3725, 4928, 3837, 7514, 1315, 10300, 10482, 1173, 23165, 11316	120	61	886	1.21038	1	0.999865	99.9895
Annotation Cluster 13	Enrichment Score: 0.5202440459891765
Category	Term	Count	%	PValue	Genes	List Total	Pop Hits	Pop Total	Fold Enrichment	Bonferroni	Benjamini	FDR
GOTERM_CC_ALL	GO:0030659~cytoplasmic vesicle membrane	4	3.00752	0.263165	1315, 4193, 1173, 11316	117	13	839	2.20644	1	0.913112	97.877
GOTERM_CC_ALL	GO:0012506~vesicle membrane	4	3.00752	0.303546	1315, 4193, 1173, 11316	117	14	839	2.04884	1	0.931936	98.9572
GOTERM_CC_ALL	GO:0044433~cytoplasmic vesicle part	4	3.00752	0.344203	1315, 4193, 1173, 11316	117	15	839	1.91225	1	0.935583	99.5117
Annotation Cluster 14	Enrichment Score: 0.37395979397375184
Category	Term	Count	%	PValue	Genes	List Total	Pop Hits	Pop Total	Fold Enrichment	Bonferroni	Benjamini	FDR
GOTERM_BP_ALL	GO:0001934~positive regulation of protein amino acid phosphorylation	4	3.00752	0.366175	659, 10188, 7272, 2475	120	16	886	1.84583	1	0.999777	99.9312
GOTERM_BP_ALL	GO:0045937~positive regulation of phosphate metabolic process	4	3.00752	0.443429	659, 10188, 7272, 2475	120	18	886	1.64074	1	0.999839	99.9914
GOTERM_BP_ALL	GO:0010562~positive regulation of phosphorus metabolic process	4	3.00752	0.443429	659, 10188, 7272, 2475	120	18	886	1.64074	1	0.999839	99.9914
GOTERM_BP_ALL	GO:0042327~positive regulation of phosphorylation	4	3.00752	0.443429	659, 10188, 7272, 2475	120	18	886	1.64074	1	0.999839	99.9914
Annotation Cluster 15	Enrichment Score: 0.3313466961963996
Category	Term	Count	%	PValue	Genes	List Total	Pop Hits	Pop Total	Fold Enrichment	Bonferroni	Benjamini	FDR
GOTERM_BP_ALL	GO:0006221~pyrimidine nucleotide biosynthetic process	3	2.25564	0.345805	5631, 4832, 29922	120	9	886	2.46111	1	0.999696	99.886
GOTERM_BP_ALL	GO:0006220~pyrimidine nucleotide metabolic process	3	2.25564	0.446913	5631, 4832, 29922	120	11	886	2.01364	1	0.999835	99.9922
GOTERM_BP_ALL	GO:0009116~nucleoside metabolic process	3	2.25564	0.656003	5631, 4832, 29922	120	16	886	1.38437	1	0.999982	100
Annotation Cluster 16	Enrichment Score: 0.3229774627428688
Category	Term	Count	%	PValue	Genes	List Total	Pop Hits	Pop Total	Fold Enrichment	Bonferroni	Benjamini	FDR
GOTERM_CC_ALL	GO:0044450~microtubule organizing center part	3	2.25564	0.143104	10300, 8209, 3932	117	5	839	4.30256	1	0.865703	85.7463
GOTERM_CC_ALL	GO:0005813~centrosome	3	2.25564	0.850716	10300, 8209, 3932	117	23	839	0.93534	1	0.997025	100
GOTERM_CC_ALL	GO:0005815~microtubule organizing center	3	2.25564	0.882331	10300, 8209, 3932	117	25	839	0.860513	1	0.998421	100
Annotation Cluster 17	Enrichment Score: 0.2724657850488627
Category	Term	Count	%	PValue	Genes	List Total	Pop Hits	Pop Total	Fold Enrichment	Bonferroni	Benjamini	FDR
GOTERM_BP_ALL	GO:0009952~anterior/posterior pattern formation	3	2.25564	0.446913	659, 4920, 23451	120	11	886	2.01364	1	0.999835	99.9922
GOTERM_BP_ALL	GO:0003002~regionalization	3	2.25564	0.494171	659, 4920, 23451	120	12	886	1.84583	1	0.999837	99.9981
GOTERM_BP_ALL	GO:0007389~pattern specification process	3	2.25564	0.68945	659, 4920, 23451	120	17	886	1.30294	1	0.999989	100
Annotation Cluster 18	Enrichment Score: 0.26423416503136904
Category	Term	Count	%	PValue	Genes	List Total	Pop Hits	Pop Total	Fold Enrichment	Bonferroni	Benjamini	FDR
GOTERM_BP_ALL	GO:0006007~glucose catabolic process	3	2.25564	0.446913	5208, 5313, 5213	120	11	886	2.01364	1	0.999835	99.9922
GOTERM_BP_ALL	GO:0046164~alcohol catabolic process	3	2.25564	0.446913	5208, 5313, 5213	120	11	886	2.01364	1	0.999835	99.9922
GOTERM_BP_ALL	GO:0046365~monosaccharide catabolic process	3	2.25564	0.446913	5208, 5313, 5213	120	11	886	2.01364	1	0.999835	99.9922
GOTERM_BP_ALL	GO:0019320~hexose catabolic process	3	2.25564	0.446913	5208, 5313, 5213	120	11	886	2.01364	1	0.999835	99.9922
GOTERM_BP_ALL	GO:0016052~carbohydrate catabolic process	3	2.25564	0.494171	5208, 5313, 5213	120	12	886	1.84583	1	0.999837	99.9981
GOTERM_BP_ALL	GO:0044275~cellular carbohydrate catabolic process	3	2.25564	0.494171	5208, 5313, 5213	120	12	886	1.84583	1	0.999837	99.9981
REACTOME_PATHWAY	REACT_15380:Diabetes pathways	3	2.25564	0.879462	5208, 5313, 5213	48	22	308	0.875	1	0.994528	100
GOTERM_BP_ALL	GO:0006006~glucose metabolic process	3	2.25564	0.897976	5208, 5313, 5213	120	27	886	0.82037	1	0.999999	100
Annotation Cluster 19	Enrichment Score: 0.2487816597903098
Category	Term	Count	%	PValue	Genes	List Total	Pop Hits	Pop Total	Fold Enrichment	Bonferroni	Benjamini	FDR
GOTERM_BP_ALL	GO:0006810~transport	20	15.0376	0.45069	3725, 3837, 7514, 1017, 1315, 1027, 10482, 23165, 65125, 23166, 4928, 9775, 5298, 10300, 55652, 29993, 3932, 1173, 527, 11316	120	135	886	1.09383	1	0.999832	99.993
GOTERM_BP_ALL	GO:0051234~establishment of localization	20	15.0376	0.494617	3725, 3837, 7514, 1017, 1315, 1027, 10482, 23165, 65125, 23166, 4928, 9775, 5298, 10300, 55652, 29993, 3932, 1173, 527, 11316	120	138	886	1.07005	1	0.999822	99.9982
GOTERM_BP_ALL	GO:0051179~localization	20	15.0376	0.804467	3725, 3837, 7514, 1017, 1315, 1027, 10482, 23165, 65125, 23166, 4928, 9775, 5298, 10300, 55652, 29993, 3932, 1173, 527, 11316	120	163	886	0.90593	1	0.999996	100
Annotation Cluster 20	Enrichment Score: 0.18467148506052392
Category	Term	Count	%	PValue	Genes	List Total	Pop Hits	Pop Total	Fold Enrichment	Bonferroni	Benjamini	FDR
GOTERM_BP_ALL	GO:0009152~purine ribonucleotide biosynthetic process	4	3.00752	0.480736	5631, 4832, 29922, 527	120	19	886	1.55439	1	0.999833	99.9971
GOTERM_BP_ALL	GO:0009260~ribonucleotide biosynthetic process	4	3.00752	0.516854	5631, 4832, 29922, 527	120	20	886	1.47667	1	0.999863	99.9991
GOTERM_BP_ALL	GO:0006164~purine nucleotide biosynthetic process	4	3.00752	0.516854	5631, 4832, 29922, 527	120	20	886	1.47667	1	0.999863	99.9991
GOTERM_BP_ALL	GO:0009150~purine ribonucleotide metabolic process	4	3.00752	0.551609	5631, 4832, 29922, 527	120	21	886	1.40635	1	0.999907	99.9997
GOTERM_BP_ALL	GO:0009259~ribonucleotide metabolic process	4	3.00752	0.584871	5631, 4832, 29922, 527	120	22	886	1.34242	1	0.999953	99.9999
GOTERM_BP_ALL	GO:0006163~purine nucleotide metabolic process	4	3.00752	0.616547	5631, 4832, 29922, 527	120	23	886	1.28406	1	0.999973	100
GOTERM_BP_ALL	GO:0009165~nucleotide biosynthetic process	4	3.00752	0.616547	5631, 4832, 29922, 527	120	23	886	1.28406	1	0.999973	100
GOTERM_BP_ALL	GO:0034404~nucleobase, nucleoside and nucleotide biosynthetic process	4	3.00752	0.646576	5631, 4832, 29922, 527	120	24	886	1.23056	1	0.999979	100
GOTERM_BP_ALL	GO:0034654~nucleobase, nucleoside, nucleotide and nucleic acid biosynthetic process	4	3.00752	0.646576	5631, 4832, 29922, 527	120	24	886	1.23056	1	0.999979	100
GOTERM_BP_ALL	GO:0046483~heterocycle metabolic process	4	3.00752	0.843768	5631, 4832, 29922, 527	120	33	886	0.894949	1	0.999997	100
GOTERM_BP_ALL	GO:0006753~nucleoside phosphate metabolic process	4	3.00752	0.88418	5631, 4832, 29922, 527	120	36	886	0.82037	1	0.999999	100
GOTERM_BP_ALL	GO:0009117~nucleotide metabolic process	4	3.00752	0.88418	5631, 4832, 29922, 527	120	36	886	0.82037	1	0.999999	100
GOTERM_BP_ALL	GO:0055086~nucleobase, nucleoside and nucleotide metabolic process	4	3.00752	0.915086	5631, 4832, 29922, 527	120	39	886	0.757265	1	1	100
Annotation Cluster 21	Enrichment Score: 0.1841948804397228
Category	Term	Count	%	PValue	Genes	List Total	Pop Hits	Pop Total	Fold Enrichment	Bonferroni	Benjamini	FDR
REACTOME_PATHWAY	REACT_474:Metabolism of carbohydrates	5	3.7594	0.402329	5631, 2584, 5208, 5313, 5213	48	21	308	1.52778	1	0.962901	98.8413
GOTERM_BP_ALL	GO:0005996~monosaccharide metabolic process	5	3.7594	0.793335	5631, 2584, 5208, 5313, 5213	120	39	886	0.946581	1	0.999996	100
GOTERM_BP_ALL	GO:0044262~cellular carbohydrate metabolic process	5	3.7594	0.877763	5631, 2584, 5208, 5313, 5213	120	45	886	0.82037	1	0.999999	100
Annotation Cluster 22	Enrichment Score: 0.18253970053063526
Category	Term	Count	%	PValue	Genes	List Total	Pop Hits	Pop Total	Fold Enrichment	Bonferroni	Benjamini	FDR
GOTERM_BP_ALL	GO:0019217~regulation of fatty acid metabolic process	3	2.25564	0.580715	5564, 6794, 2475	120	14	886	1.58214	1	0.999952	99.9999
GOTERM_BP_ALL	GO:0046320~regulation of fatty acid oxidation	3	2.25564	0.580715	5564, 6794, 2475	120	14	886	1.58214	1	0.999952	99.9999
GOTERM_BP_ALL	GO:0019216~regulation of lipid metabolic process	3	2.25564	0.656003	5564, 6794, 2475	120	16	886	1.38437	1	0.999982	100
GOTERM_BP_ALL	GO:0010565~regulation of cellular ketone metabolic process	3	2.25564	0.656003	5564, 6794, 2475	120	16	886	1.38437	1	0.999982	100
KEGG_PATHWAY	hsa04920:Adipocytokine signaling pathway	3	2.25564	0.842488	5564, 6794, 2475	62	24	472	0.951613	1	0.99774	100
Annotation Cluster 23	Enrichment Score: 0.17327609741355365
Category	Term	Count	%	PValue	Genes	List Total	Pop Hits	Pop Total	Fold Enrichment	Bonferroni	Benjamini	FDR
GOTERM_BP_ALL	GO:0016310~phosphorylation	56	42.1053	0.626553	23031, 57172, 7294, 2584, 80216, 10295, 640, 983, 2475, 8569, 9833, 4920, 5585, 23617, 2046, 81629, 166614, 22848, 79012, 5605, 4216, 2324, 3716, 27, 7786, 23476, 8986, 1455, 6300, 2268, 6794, 55561, 8649, 9024, 6787, 6788, 51347, 10110, 7272, 659, 1263, 51701, 9088, 1017, 1018, 65125, 2242, 5293, 91754, 5298, 4919, 10188, 2869, 3932, 5295, 527	120	418	886	0.989155	1	0.99997	100
GOTERM_BP_ALL	GO:0006793~phosphorus metabolic process	56	42.1053	0.694396	23031, 57172, 7294, 2584, 80216, 10295, 640, 983, 2475, 8569, 9833, 4920, 5585, 23617, 2046, 81629, 166614, 22848, 79012, 5605, 4216, 2324, 3716, 27, 7786, 23476, 8986, 1455, 6300, 2268, 6794, 55561, 8649, 9024, 6787, 6788, 51347, 10110, 7272, 659, 1263, 51701, 9088, 1017, 1018, 65125, 2242, 5293, 91754, 5298, 4919, 10188, 2869, 3932, 5295, 527	120	425	886	0.972863	1	0.999988	100
GOTERM_BP_ALL	GO:0006796~phosphate metabolic process	56	42.1053	0.694396	23031, 57172, 7294, 2584, 80216, 10295, 640, 983, 2475, 8569, 9833, 4920, 5585, 23617, 2046, 81629, 166614, 22848, 79012, 5605, 4216, 2324, 3716, 27, 7786, 23476, 8986, 1455, 6300, 2268, 6794, 55561, 8649, 9024, 6787, 6788, 51347, 10110, 7272, 659, 1263, 51701, 9088, 1017, 1018, 65125, 2242, 5293, 91754, 5298, 4919, 10188, 2869, 3932, 5295, 527	120	425	886	0.972863	1	0.999988	100
Annotation Cluster 24	Enrichment Score: 0.1692413612429628
Category	Term	Count	%	PValue	Genes	List Total	Pop Hits	Pop Total	Fold Enrichment	Bonferroni	Benjamini	FDR
GOTERM_BP_ALL	GO:0046854~phosphoinositide phosphorylation	3	2.25564	0.538824	5293, 5298, 5295	120	13	886	1.70385	1	0.999883	99.9996
GOTERM_BP_ALL	GO:0046834~lipid phosphorylation	3	2.25564	0.538824	5293, 5298, 5295	120	13	886	1.70385	1	0.999883	99.9996
GOTERM_BP_ALL	GO:0030258~lipid modification	3	2.25564	0.619775	5293, 5298, 5295	120	15	886	1.47667	1	0.99997	100
GOTERM_BP_ALL	GO:0030384~phosphoinositide metabolic process	3	2.25564	0.838046	5293, 5298, 5295	120	23	886	0.963043	1	0.999997	100
KEGG_PATHWAY	hsa04070:Phosphatidylinositol signaling system	3	2.25564	0.944926	5293, 5298, 5295	62	33	472	0.692082	1	0.999494	100
Annotation Cluster 25	Enrichment Score: 0.13775260604982575
Category	Term	Count	%	PValue	Genes	List Total	Pop Hits	Pop Total	Fold Enrichment	Bonferroni	Benjamini	FDR
GOTERM_BP_ALL	GO:0045944~positive regulation of transcription from RNA polymerase II promoter	3	2.25564	0.68945	10001, 3725, 3299	120	17	886	1.30294	1	0.999989	100
GOTERM_BP_ALL	GO:0051254~positive regulation of RNA metabolic process	3	2.25564	0.748376	10001, 3725, 3299	120	19	886	1.16579	1	0.999994	100
GOTERM_BP_ALL	GO:0045893~positive regulation of transcription, DNA-dependent	3	2.25564	0.748376	10001, 3725, 3299	120	19	886	1.16579	1	0.999994	100
Annotation Cluster 26	Enrichment Score: 0.13603224088638197
Category	Term	Count	%	PValue	Genes	List Total	Pop Hits	Pop Total	Fold Enrichment	Bonferroni	Benjamini	FDR
GOTERM_BP_ALL	GO:0009145~purine nucleoside triphosphate biosynthetic process	3	2.25564	0.68945	4832, 29922, 527	120	17	886	1.30294	1	0.999989	100
GOTERM_BP_ALL	GO:0009201~ribonucleoside triphosphate biosynthetic process	3	2.25564	0.68945	4832, 29922, 527	120	17	886	1.30294	1	0.999989	100
GOTERM_BP_ALL	GO:0009206~purine ribonucleoside triphosphate biosynthetic process	3	2.25564	0.68945	4832, 29922, 527	120	17	886	1.30294	1	0.999989	100
GOTERM_BP_ALL	GO:0009142~nucleoside triphosphate biosynthetic process	3	2.25564	0.720203	4832, 29922, 527	120	18	886	1.23056	1	0.99999	100
GOTERM_BP_ALL	GO:0009199~ribonucleoside triphosphate metabolic process	3	2.25564	0.748376	4832, 29922, 527	120	19	886	1.16579	1	0.999994	100
GOTERM_BP_ALL	GO:0009205~purine ribonucleoside triphosphate metabolic process	3	2.25564	0.748376	4832, 29922, 527	120	19	886	1.16579	1	0.999994	100
GOTERM_BP_ALL	GO:0009144~purine nucleoside triphosphate metabolic process	3	2.25564	0.7741	4832, 29922, 527	120	20	886	1.1075	1	0.999995	100
GOTERM_BP_ALL	GO:0009141~nucleoside triphosphate metabolic process	3	2.25564	0.79752	4832, 29922, 527	120	21	886	1.05476	1	0.999996	100
Annotation Cluster 27	Enrichment Score: 0.1345051073365701
Category	Term	Count	%	PValue	Genes	List Total	Pop Hits	Pop Total	Fold Enrichment	Bonferroni	Benjamini	FDR
GOTERM_BP_ALL	GO:0030097~hemopoiesis	4	3.00752	0.616547	6208, 3932, 5295, 10202	120	23	886	1.28406	1	0.999973	100
GOTERM_BP_ALL	GO:0048534~hemopoietic or lymphoid organ development	4	3.00752	0.674927	6208, 3932, 5295, 10202	120	25	886	1.18133	1	0.999985	100
GOTERM_BP_ALL	GO:0002520~immune system development	4	3.00752	0.701592	6208, 3932, 5295, 10202	120	26	886	1.1359	1	0.999989	100
GOTERM_BP_ALL	GO:0002376~immune system process	4	3.00752	0.992367	6208, 3932, 5295, 10202	120	60	886	0.492222	1	1	100
Annotation Cluster 28	Enrichment Score: 0.12116345530773422
Category	Term	Count	%	PValue	Genes	List Total	Pop Hits	Pop Total	Fold Enrichment	Bonferroni	Benjamini	FDR
GOTERM_BP_ALL	GO:0043436~oxoacid metabolic process	5	3.7594	0.756548	6301, 5564, 5208, 10295, 80222	120	37	886	0.997748	1	0.999994	100
GOTERM_BP_ALL	GO:0042180~cellular ketone metabolic process	5	3.7594	0.756548	6301, 5564, 5208, 10295, 80222	120	37	886	0.997748	1	0.999994	100
GOTERM_BP_ALL	GO:0019752~carboxylic acid metabolic process	5	3.7594	0.756548	6301, 5564, 5208, 10295, 80222	120	37	886	0.997748	1	0.999994	100
Annotation Cluster 29	Enrichment Score: 0.11735602716191981
Category	Term	Count	%	PValue	Genes	List Total	Pop Hits	Pop Total	Fold Enrichment	Bonferroni	Benjamini	FDR
GOTERM_MF_ALL	GO:0019210~kinase inhibitor activity	3	2.25564	0.697514	51347, 1027, 65125	125	17	910	1.28471	1	0.999999	100
GOTERM_MF_ALL	GO:0004860~protein kinase inhibitor activity	3	2.25564	0.697514	51347, 1027, 65125	125	17	910	1.28471	1	0.999999	100
GOTERM_MF_ALL	GO:0019887~protein kinase regulator activity	3	2.25564	0.913746	51347, 1027, 65125	125	28	910	0.78	1	1	100
Annotation Cluster 30	Enrichment Score: 0.11673968328743238
Category	Term	Count	%	PValue	Genes	List Total	Pop Hits	Pop Total	Fold Enrichment	Bonferroni	Benjamini	FDR
GOTERM_BP_ALL	GO:0043687~post-translational protein modification	54	40.6015	0.693513	23031, 57172, 7294, 80216, 10295, 640, 983, 2475, 8569, 9833, 4920, 5585, 23617, 2046, 81629, 166614, 22848, 79012, 5605, 4216, 4193, 2324, 3716, 3299, 27, 7786, 23476, 8986, 1455, 6300, 2268, 6794, 55561, 8649, 9024, 6787, 6788, 51347, 10110, 7272, 659, 1263, 51701, 9088, 1017, 1018, 65125, 2242, 5293, 91754, 4919, 10188, 2869, 3932	120	410	886	0.972439	1	0.999989	100
GOTERM_BP_ALL	GO:0006464~protein modification process	54	40.6015	0.795023	23031, 57172, 7294, 80216, 10295, 640, 983, 2475, 8569, 9833, 4920, 5585, 23617, 2046, 81629, 166614, 22848, 79012, 5605, 4216, 4193, 2324, 3716, 3299, 27, 7786, 23476, 8986, 1455, 6300, 2268, 6794, 55561, 8649, 9024, 6787, 6788, 51347, 10110, 7272, 659, 1263, 51701, 9088, 1017, 1018, 65125, 2242, 5293, 91754, 4919, 10188, 2869, 3932	120	422	886	0.944787	1	0.999996	100
GOTERM_BP_ALL	GO:0043412~biopolymer modification	54	40.6015	0.809742	23031, 57172, 7294, 80216, 10295, 640, 983, 2475, 8569, 9833, 4920, 5585, 23617, 2046, 81629, 166614, 22848, 79012, 5605, 4216, 4193, 2324, 3716, 3299, 27, 7786, 23476, 8986, 1455, 6300, 2268, 6794, 55561, 8649, 9024, 6787, 6788, 51347, 10110, 7272, 659, 1263, 51701, 9088, 1017, 1018, 65125, 2242, 5293, 91754, 4919, 10188, 2869, 3932	120	424	886	0.94033	1	0.999996	100
Annotation Cluster 31	Enrichment Score: 0.11052783638748048
Category	Term	Count	%	PValue	Genes	List Total	Pop Hits	Pop Total	Fold Enrichment	Bonferroni	Benjamini	FDR
GOTERM_MF_ALL	GO:0005524~ATP binding	67	50.3759	0.714226	23031, 57172, 7294, 2584, 80216, 10295, 640, 983, 2475, 8569, 154043, 9833, 9493, 55500, 4920, 5585, 10131, 23617, 2046, 81629, 166614, 22848, 79012, 5605, 4216, 2324, 3716, 27, 80222, 7786, 4832, 5313, 8986, 6301, 1455, 6300, 55561, 2268, 6794, 56848, 5213, 9775, 9024, 6787, 5208, 6788, 51347, 10110, 7083, 7272, 659, 1263, 51701, 9088, 1017, 1018, 65125, 2242, 5631, 5293, 91754, 29922, 4919, 529…	125	502	910	0.971633	1	0.999999	100
GOTERM_MF_ALL	GO:0032559~adenyl ribonucleotide binding	67	50.3759	0.757641	23031, 57172, 7294, 2584, 80216, 10295, 640, 983, 2475, 8569, 154043, 9833, 9493, 55500, 4920, 5585, 10131, 23617, 2046, 81629, 166614, 22848, 79012, 5605, 4216, 2324, 3716, 27, 80222, 7786, 4832, 5313, 8986, 6301, 1455, 6300, 55561, 2268, 6794, 56848, 5213, 9775, 9024, 6787, 5208, 6788, 51347, 10110, 7083, 7272, 659, 1263, 51701, 9088, 1017, 1018, 65125, 2242, 5631, 5293, 91754, 29922, 4919, 529…	125	507	910	0.962051	1	1	100
GOTERM_MF_ALL	GO:0030554~adenyl nucleotide binding	67	50.3759	0.765883	23031, 57172, 7294, 2584, 80216, 10295, 640, 983, 2475, 8569, 154043, 9833, 9493, 55500, 4920, 5585, 10131, 23617, 2046, 81629, 166614, 22848, 79012, 5605, 4216, 2324, 3716, 27, 80222, 7786, 4832, 5313, 8986, 6301, 1455, 6300, 55561, 2268, 6794, 56848, 5213, 9775, 9024, 6787, 5208, 6788, 51347, 10110, 7083, 7272, 659, 1263, 51701, 9088, 1017, 1018, 65125, 2242, 5631, 5293, 91754, 29922, 4919, 529…	125	508	910	0.960157	1	0.999999	100
GOTERM_MF_ALL	GO:0001882~nucleoside binding	67	50.3759	0.773972	23031, 57172, 7294, 2584, 80216, 10295, 640, 983, 2475, 8569, 154043, 9833, 9493, 55500, 4920, 5585, 10131, 23617, 2046, 81629, 166614, 22848, 79012, 5605, 4216, 2324, 3716, 27, 80222, 7786, 4832, 5313, 8986, 6301, 1455, 6300, 55561, 2268, 6794, 56848, 5213, 9775, 9024, 6787, 5208, 6788, 51347, 10110, 7083, 7272, 659, 1263, 51701, 9088, 1017, 1018, 65125, 2242, 5631, 5293, 91754, 29922, 4919, 529…	125	509	910	0.958271	1	0.999999	100
GOTERM_MF_ALL	GO:0001883~purine nucleoside binding	67	50.3759	0.773972	23031, 57172, 7294, 2584, 80216, 10295, 640, 983, 2475, 8569, 154043, 9833, 9493, 55500, 4920, 5585, 10131, 23617, 2046, 81629, 166614, 22848, 79012, 5605, 4216, 2324, 3716, 27, 80222, 7786, 4832, 5313, 8986, 6301, 1455, 6300, 55561, 2268, 6794, 56848, 5213, 9775, 9024, 6787, 5208, 6788, 51347, 10110, 7083, 7272, 659, 1263, 51701, 9088, 1017, 1018, 65125, 2242, 5631, 5293, 91754, 29922, 4919, 529…	125	509	910	0.958271	1	0.999999	100
GOTERM_MF_ALL	GO:0032555~purine ribonucleotide binding	67	50.3759	0.804732	23031, 57172, 7294, 2584, 80216, 10295, 640, 983, 2475, 8569, 154043, 9833, 9493, 55500, 4920, 5585, 10131, 23617, 2046, 81629, 166614, 22848, 79012, 5605, 4216, 2324, 3716, 27, 80222, 7786, 4832, 5313, 8986, 6301, 1455, 6300, 55561, 2268, 6794, 56848, 5213, 9775, 9024, 6787, 5208, 6788, 51347, 10110, 7083, 7272, 659, 1263, 51701, 9088, 1017, 1018, 65125, 2242, 5631, 5293, 91754, 29922, 4919, 529…	125	513	910	0.950799	1	0.999999	100
GOTERM_MF_ALL	GO:0032553~ribonucleotide binding	67	50.3759	0.804732	23031, 57172, 7294, 2584, 80216, 10295, 640, 983, 2475, 8569, 154043, 9833, 9493, 55500, 4920, 5585, 10131, 23617, 2046, 81629, 166614, 22848, 79012, 5605, 4216, 2324, 3716, 27, 80222, 7786, 4832, 5313, 8986, 6301, 1455, 6300, 55561, 2268, 6794, 56848, 5213, 9775, 9024, 6787, 5208, 6788, 51347, 10110, 7083, 7272, 659, 1263, 51701, 9088, 1017, 1018, 65125, 2242, 5631, 5293, 91754, 29922, 4919, 529…	125	513	910	0.950799	1	0.999999	100
GOTERM_MF_ALL	GO:0017076~purine nucleotide binding	67	50.3759	0.812013	23031, 57172, 7294, 2584, 80216, 10295, 640, 983, 2475, 8569, 154043, 9833, 9493, 55500, 4920, 5585, 10131, 23617, 2046, 81629, 166614, 22848, 79012, 5605, 4216, 2324, 3716, 27, 80222, 7786, 4832, 5313, 8986, 6301, 1455, 6300, 55561, 2268, 6794, 56848, 5213, 9775, 9024, 6787, 5208, 6788, 51347, 10110, 7083, 7272, 659, 1263, 51701, 9088, 1017, 1018, 65125, 2242, 5631, 5293, 91754, 29922, 4919, 529…	125	514	910	0.948949	1	0.999999	100
Annotation Cluster 32	Enrichment Score: 0.10919843930674494
Category	Term	Count	%	PValue	Genes	List Total	Pop Hits	Pop Total	Fold Enrichment	Bonferroni	Benjamini	FDR
GOTERM_BP_ALL	GO:0010556~regulation of macromolecule biosynthetic process	16	12.0301	0.711646	3725, 57621, 51701, 1017, 4193, 1027, 3299, 6208, 22938, 2475, 10001, 8569, 54962, 9775, 60468, 8986	120	123	886	0.960434	1	0.99999	100
GOTERM_BP_ALL	GO:0031326~regulation of cellular biosynthetic process	16	12.0301	0.812962	3725, 57621, 51701, 1017, 4193, 1027, 3299, 6208, 22938, 2475, 10001, 8569, 54962, 9775, 60468, 8986	120	132	886	0.894949	1	0.999996	100
GOTERM_BP_ALL	GO:0009889~regulation of biosynthetic process	16	12.0301	0.812962	3725, 57621, 51701, 1017, 4193, 1027, 3299, 6208, 22938, 2475, 10001, 8569, 54962, 9775, 60468, 8986	120	132	886	0.894949	1	0.999996	100
Annotation Cluster 33	Enrichment Score: 0.10220012556918893
Category	Term	Count	%	PValue	Genes	List Total	Pop Hits	Pop Total	Fold Enrichment	Bonferroni	Benjamini	FDR
GOTERM_BP_ALL	GO:0045941~positive regulation of transcription	4	3.00752	0.726582	10001, 3725, 1017, 3299	120	27	886	1.09383	1	0.99999	100
GOTERM_BP_ALL	GO:0010628~positive regulation of gene expression	4	3.00752	0.771668	10001, 3725, 1017, 3299	120	29	886	1.01839	1	0.999995	100
GOTERM_BP_ALL	GO:0045935~positive regulation of nucleobase, nucleoside, nucleotide and nucleic acid metabolic process	4	3.00752	0.810561	10001, 3725, 1017, 3299	120	31	886	0.952688	1	0.999996	100
GOTERM_BP_ALL	GO:0051173~positive regulation of nitrogen compound metabolic process	4	3.00752	0.858418	10001, 3725, 1017, 3299	120	34	886	0.868627	1	0.999998	100
Annotation Cluster 34	Enrichment Score: 0.09347174907688655
Category	Term	Count	%	PValue	Genes	List Total	Pop Hits	Pop Total	Fold Enrichment	Bonferroni	Benjamini	FDR
GOTERM_BP_ALL	GO:0007276~gamete generation	4	3.00752	0.749927	5997, 23617, 2475, 81629	120	28	886	1.05476	1	0.999994	100
GOTERM_BP_ALL	GO:0019953~sexual reproduction	4	3.00752	0.791859	5997, 23617, 2475, 81629	120	30	886	0.984444	1	0.999996	100
GOTERM_BP_ALL	GO:0048609~reproductive process in a multicellular organism	4	3.00752	0.843768	5997, 23617, 2475, 81629	120	33	886	0.894949	1	0.999997	100
GOTERM_BP_ALL	GO:0032504~multicellular organism reproduction	4	3.00752	0.843768	5997, 23617, 2475, 81629	120	33	886	0.894949	1	0.999997	100
Annotation Cluster 35	Enrichment Score: 0.08395916601911281
Category	Term	Count	%	PValue	Genes	List Total	Pop Hits	Pop Total	Fold Enrichment	Bonferroni	Benjamini	FDR
GOTERM_BP_ALL	GO:0010557~positive regulation of macromolecule biosynthetic process	5	3.7594	0.793335	10001, 3725, 1017, 3299, 2475	120	39	886	0.946581	1	0.999996	100
GOTERM_BP_ALL	GO:0031328~positive regulation of cellular biosynthetic process	5	3.7594	0.840104	10001, 3725, 1017, 3299, 2475	120	42	886	0.878968	1	0.999997	100
GOTERM_BP_ALL	GO:0009891~positive regulation of biosynthetic process	5	3.7594	0.840104	10001, 3725, 1017, 3299, 2475	120	42	886	0.878968	1	0.999997	100
Annotation Cluster 36	Enrichment Score: 0.07324985872035082
Category	Term	Count	%	PValue	Genes	List Total	Pop Hits	Pop Total	Fold Enrichment	Bonferroni	Benjamini	FDR
GOTERM_BP_ALL	GO:0010604~positive regulation of macromolecule metabolic process	10	7.5188	0.824409	10001, 3725, 659, 1017, 4193, 10188, 7272, 3299, 983, 2475	120	84	886	0.878968	1	0.999997	100
GOTERM_BP_ALL	GO:0031325~positive regulation of cellular metabolic process	10	7.5188	0.84563	10001, 3725, 659, 1017, 4193, 10188, 7272, 3299, 983, 2475	120	86	886	0.858527	1	0.999997	100
GOTERM_BP_ALL	GO:0009893~positive regulation of metabolic process	10	7.5188	0.864822	10001, 3725, 659, 1017, 4193, 10188, 7272, 3299, 983, 2475	120	88	886	0.839015	1	0.999998	100
Annotation Cluster 37	Enrichment Score: 0.06464311393224992
Category	Term	Count	%	PValue	Genes	List Total	Pop Hits	Pop Total	Fold Enrichment	Bonferroni	Benjamini	FDR
GOTERM_MF_ALL	GO:0017111~nucleoside-triphosphatase activity	4	3.00752	0.851037	9775, 9493, 10300, 527	125	33	910	0.882424	1	0.999999	100
GOTERM_MF_ALL	GO:0016462~pyrophosphatase activity	4	3.00752	0.865286	9775, 9493, 10300, 527	125	34	910	0.856471	1	0.999999	100
GOTERM_MF_ALL	GO:0016818~hydrolase activity, acting on acid anhydrides, in phosphorus-containing anhydrides	4	3.00752	0.865286	9775, 9493, 10300, 527	125	34	910	0.856471	1	0.999999	100
GOTERM_MF_ALL	GO:0016817~hydrolase activity, acting on acid anhydrides	4	3.00752	0.865286	9775, 9493, 10300, 527	125	34	910	0.856471	1	0.999999	100
Annotation Cluster 38	Enrichment Score: 0.052228843542882576
Category	Term	Count	%	PValue	Genes	List Total	Pop Hits	Pop Total	Fold Enrichment	Bonferroni	Benjamini	FDR
GOTERM_BP_ALL	GO:0042325~regulation of phosphorylation	12	9.02256	0.88173	3725, 659, 8649, 5208, 4216, 9088, 10188, 1027, 5585, 56848, 7272, 2475	120	107	886	0.828037	1	0.999999	100
GOTERM_BP_ALL	GO:0019220~regulation of phosphate metabolic process	12	9.02256	0.889178	3725, 659, 8649, 5208, 4216, 9088, 10188, 1027, 5585, 56848, 7272, 2475	120	108	886	0.82037	1	0.999999	100
GOTERM_BP_ALL	GO:0051174~regulation of phosphorus metabolic process	12	9.02256	0.889178	3725, 659, 8649, 5208, 4216, 9088, 10188, 1027, 5585, 56848, 7272, 2475	120	108	886	0.82037	1	0.999999	100
Annotation Cluster 39	Enrichment Score: 0.043778582195513685
Category	Term	Count	%	PValue	Genes	List Total	Pop Hits	Pop Total	Fold Enrichment	Bonferroni	Benjamini	FDR
KEGG_PATHWAY	hsa05213:Endometrial cancer	3	2.25564	0.842488	5293, 5605, 5295	62	24	472	0.951613	1	0.99774	100
KEGG_PATHWAY	hsa05223:Non-small cell lung cancer	3	2.25564	0.887848	5293, 5605, 5295	62	27	472	0.845878	1	0.998787	100
KEGG_PATHWAY	hsa04810:Regulation of actin cytoskeleton	3	2.25564	0.988011	5293, 5605, 5295	62	45	472	0.507527	1	0.999976	100
Annotation Cluster 40	Enrichment Score: 0.026616773067317395
Category	Term	Count	%	PValue	Genes	List Total	Pop Hits	Pop Total	Fold Enrichment	Bonferroni	Benjamini	FDR
GOTERM_MF_ALL	GO:0016301~kinase activity	65	48.8722	0.920277	23031, 57172, 7294, 2584, 80216, 10295, 640, 983, 2475, 8569, 9833, 55500, 4920, 29993, 5585, 23617, 2046, 81629, 166614, 22848, 79012, 5605, 4216, 2324, 3716, 27, 7786, 4832, 5313, 8986, 1740, 1455, 6300, 55561, 2268, 6794, 56848, 1027, 5213, 8649, 9024, 6787, 5208, 6788, 51347, 10110, 7083, 7272, 659, 1263, 51701, 9088, 1017, 1018, 65125, 2242, 5631, 5293, 91754, 29922, 4919, 5298, 10188, 2869,…	125	519	910	0.911753	1	1	100
GOTERM_MF_ALL	GO:0016772~transferase activity, transferring phosphorus-containing groups	65	48.8722	0.935024	23031, 57172, 7294, 2584, 80216, 10295, 640, 983, 2475, 8569, 9833, 55500, 4920, 29993, 5585, 23617, 2046, 81629, 166614, 22848, 79012, 5605, 4216, 2324, 3716, 27, 7786, 4832, 5313, 8986, 1740, 1455, 6300, 55561, 2268, 6794, 56848, 1027, 5213, 8649, 9024, 6787, 5208, 6788, 51347, 10110, 7083, 7272, 659, 1263, 51701, 9088, 1017, 1018, 65125, 2242, 5631, 5293, 91754, 29922, 4919, 5298, 10188, 2869,…	125	523	910	0.90478	1	1	100
GOTERM_MF_ALL	GO:0016740~transferase activity	65	48.8722	0.96696	23031, 57172, 7294, 2584, 80216, 10295, 640, 983, 2475, 8569, 9833, 55500, 4920, 29993, 5585, 23617, 2046, 81629, 166614, 22848, 79012, 5605, 4216, 2324, 3716, 27, 7786, 4832, 5313, 8986, 1740, 1455, 6300, 55561, 2268, 6794, 56848, 1027, 5213, 8649, 9024, 6787, 5208, 6788, 51347, 10110, 7083, 7272, 659, 1263, 51701, 9088, 1017, 1018, 65125, 2242, 5631, 5293, 91754, 29922, 4919, 5298, 10188, 2869,…	125	535	910	0.884486	1	1	100
Annotation Cluster 41	Enrichment Score: 0.01979261595355144
Category	Term	Count	%	PValue	Genes	List Total	Pop Hits	Pop Total	Fold Enrichment	Bonferroni	Benjamini	FDR
GOTERM_BP_ALL	GO:0045597~positive regulation of cell differentiation	3	2.25564	0.919564	3725, 659, 3299	120	29	886	0.763793	1	1	100
GOTERM_BP_ALL	GO:0051094~positive regulation of developmental process	3	2.25564	0.956332	3725, 659, 3299	120	34	886	0.651471	1	1	100
GOTERM_BP_ALL	GO:0045595~regulation of cell differentiation	3	2.25564	0.991817	3725, 659, 3299	120	47	886	0.471277	1	1	100
Annotation Cluster 42	Enrichment Score: 0.00934308952281339
Category	Term	Count	%	PValue	Genes	List Total	Pop Hits	Pop Total	Fold Enrichment	Bonferroni	Benjamini	FDR
GOTERM_BP_ALL	GO:0043065~positive regulation of apoptosis	5	3.7594	0.958172	3725, 6788, 4832, 1027, 3932	120	56	886	0.659226	1	1	100
GOTERM_BP_ALL	GO:0043068~positive regulation of programmed cell death	5	3.7594	0.966024	3725, 6788, 4832, 1027, 3932	120	58	886	0.636494	1	1	100
GOTERM_BP_ALL	GO:0010942~positive regulation of cell death	5	3.7594	0.966024	3725, 6788, 4832, 1027, 3932	120	58	886	0.636494	1	1	100
GOTERM_BP_ALL	GO:0012501~programmed cell death	5	3.7594	0.990893	3725, 6788, 4832, 1027, 3932	120	70	886	0.527381	1	1	100
GOTERM_BP_ALL	GO:0008219~cell death	5	3.7594	0.995974	3725, 6788, 4832, 1027, 3932	120	77	886	0.479437	1	1	100
GOTERM_BP_ALL	GO:0016265~death	5	3.7594	0.995974	3725, 6788, 4832, 1027, 3932	120	77	886	0.479437	1	1	100
Annotation Cluster 43	Enrichment Score: 0.00910690576028358
Category	Term	Count	%	PValue	Genes	List Total	Pop Hits	Pop Total	Fold Enrichment	Bonferroni	Benjamini	FDR
GOTERM_BP_ALL	GO:0043066~negative regulation of apoptosis	4	3.00752	0.977605	1409, 56848, 983, 10202	120	51	886	0.579085	1	1	100
GOTERM_BP_ALL	GO:0060548~negative regulation of cell death	4	3.00752	0.980072	1409, 56848, 983, 10202	120	52	886	0.567949	1	1	100
GOTERM_BP_ALL	GO:0043069~negative regulation of programmed cell death	4	3.00752	0.980072	1409, 56848, 983, 10202	120	52	886	0.567949	1	1	100
Annotation Cluster 44	Enrichment Score: 0.0037748039040215024
Category	Term	Count	%	PValue	Genes	List Total	Pop Hits	Pop Total	Fold Enrichment	Bonferroni	Benjamini	FDR
GOTERM_BP_ALL	GO:0042981~regulation of apoptosis	9	6.76692	0.989595	1409, 3725, 6788, 4832, 1027, 56848, 3932, 983, 10202	120	110	886	0.604091	1	1	100
GOTERM_BP_ALL	GO:0043067~regulation of programmed cell death	9	6.76692	0.992223	1409, 3725, 6788, 4832, 1027, 56848, 3932, 983, 10202	120	113	886	0.588053	1	1	100
GOTERM_BP_ALL	GO:0010941~regulation of cell death	9	6.76692	0.992223	1409, 3725, 6788, 4832, 1027, 56848, 3932, 983, 10202	120	113	886	0.588053	1	1	100
