# Supplementary material for: RNAi-based small molecule repositioning reveals clinically approved urea-based kinase inhibitors as broadly active antivirals
Source: PLoS Pathog. 2019 Mar 18;15(3):e1007601. doi: 10.1371/journal.ppat.1007601 (PMC6422253; doi:10.1371/journal.ppat.1007601)
Supplement: S5 Table — (XLSX) [file ppat.1007601.s017.xlsx]

## Sheet: Table_S5
Table S5: Gene enrichment analysis with IPA
Ingenuity Canonical Pathways	-log(p-value)	Ratio	Molecules
RAN Signaling	1.74E00	1.05E-01	KPNB1,XPO1
tRNA Charging	1.74E00	5.26E-02	TARS2,SARS
Mitotic Roles of Polo-Like Kinase	1.46E00	5.71E-02	KIF23,PLK3,PKMYT1,CDK1
Estrogen-mediated S-phase Entry	1.46E00	1.11E-01	CDKN1B,CDK1,CDK2
ATM Signaling	1.4E00	8.06E-02	JUN,MDM2,MAPK12,CDK1,CDK2
Regulation of eIF4 and p70S6K Signaling	1.29E00	6.1E-02	MTOR,MAP2K2,EIF4A3,PIK3R1,MKNK1,EIF3A,PIK3CD,MAPK12,EIF3C/EIF3CL,RPS14
GADD45 Signaling	1.26E00	1.3E-01	MAP3K4,CDK1,CDK2
Prostate Cancer Signaling	8.99E-01	7.45E-02	MTOR,MAP2K2,PIK3R1,MDM2,PIK3CD,CDKN1B,CDK2
Selenocysteine Biosynthesis II (Archaea and Eukaryotes)	8.71E-01	1.67E-01	SARS
OX40 Signaling Pathway	8.64E-01	2.15E-02	JUN,MAPK12
Hypoxia Signaling in the Cardiovascular System	8.64E-01	2.99E-02	JUN,MDM2
PI3K/AKT Signaling	7.93E-01	5.11E-02	MTOR,JAK1,MAP2K2,PIK3R1,MDM2,PIK3CD,CDKN1B
SAPK/JNK Signaling	7.45E-01	6.86E-02	MAP3K12,LCK,JUN,PIK3R1,PIK3CD,MAP3K4,MAPK12
PDGF Signaling	7.45E-01	8.86E-02	JAK1,JUN,ABL2,SPHK2,MAP2K2,PIK3R1,PIK3CD
MIF Regulation of Innate Immunity	7.27E-01	4.44E-02	JUN,MAPK12
Role of JAK1, JAK2 and TYK2 in Interferon Signaling	7.27E-01	7.69E-02	JAK1,IFNGR2
Glycolysis I	7.27E-01	8.33E-02	PKLR,PFKM
Interferon Signaling	7.27E-01	5.88E-02	JAK1,IFNGR2
Role of Tissue Factor in Cancer	7.16E-01	7.08E-02	BLK,LCK,MTOR,PIK3R1,RPS6KA4,PIK3CD,MAPK12,FGR
CNTF Signaling	6.86E-01	1.09E-01	MTOR,JAK1,MAP2K2,PIK3R1,RPS6KA4,PIK3CD
Pancreatic Adenocarcinoma Signaling	6.76E-01	6.9E-02	JAK1,MAP2K2,PIK3R1,MDM2,PIK3CD,CDKN1B,MAPK12,CDK2
Regulation of Cellular Mechanics by Calpain Protease	6.74E-01	4.17E-02	CDKN1B,CDK1,CDK2
GDNF Family Ligand-Receptor Interactions	6.74E-01	7.14E-02	JUN,MAP2K2,PIK3R1,PIK3CD,MAPK12
Systemic Lupus Erythematosus Signaling	6.58E-01	2.86E-02	LCK,MTOR,JUN,PRPF8,SNRPF,PIK3R1,PIK3CD
IL-2 Signaling	6.4E-01	1.07E-01	LCK,JAK1,JUN,MAP2K2,PIK3R1,PIK3CD
CD27 Signaling in Lymphocytes	6.23E-01	8.93E-02	MAP3K12,JUN,MAP2K2,MAP3K4,MAPK12
Antiproliferative Role of TOB in T Cell Signaling	6.19E-01	7.69E-02	CDKN1B,CDK2
Bupropion Degradation	6E-01	3.85E-02	CYP2U1
Nicotine Degradation III	6E-01	1.92E-02	CYP2U1
Androgen Biosynthesis	6E-01	7.14E-02	CYP17A1
PRPP Biosynthesis I	6E-01	3.33E-01	PRPS1
Melatonin Degradation I	6E-01	1.82E-02	CYP2U1
Nicotine Degradation II	6E-01	1.64E-02	CYP2U1
Serotonin Degradation	6E-01	1.64E-02	DHRS2
Colanic Acid Building Blocks Biosynthesis	6E-01	7.14E-02	GALK1
Salvage Pathways of Pyrimidine Deoxyribonucleotides	6E-01	1.11E-01	TK1
Superpathway of Melatonin Degradation	6E-01	1.67E-02	CYP2U1
Noradrenaline and Adrenaline Degradation	6E-01	2.78E-02	DHRS2
Acetone Degradation I (to Methylglyoxal)	6E-01	3.7E-02	CYP2U1
Glucocorticoid Biosynthesis	6E-01	8.33E-02	CYP17A1
Galactose Degradation I (Leloir Pathway)	6E-01	2E-01	GALK1
Ethanol Degradation II	6E-01	3.03E-02	DHRS2
GABA Receptor Signaling	6E-01	2.13E-02	AP2M1
HMGB1 Signaling	5.97E-01	6.19E-02	JUN,MAP2K2,PIK3R1,IFNGR2,PIK3CD,MAPK12
UVA-Induced MAPK Signaling	5.97E-01	6.45E-02	MTOR,JUN,PIK3R1,RPS6KA4,PIK3CD,MAPK12
mTOR Signaling	5.83E-01	5.05E-02	MTOR,PRKAB1,EIF4A3,PIK3R1,STK11,EIF3A,RPS6KA4,PIK3CD,EIF3C/EIF3CL,RPS14
Glioblastoma Multiforme Signaling	5.8E-01	4.4E-02	MTOR,MAP2K2,PIK3R1,MDM2,PIK3CD,CDKN1B,CDK2
IL-15 Signaling	5.57E-01	9.23E-02	LCK,JAK1,MAP2K2,PIK3R1,PIK3CD,MAPK12
PI3K Signaling in B Lymphocytes	5.57E-01	4.51E-02	BLK,JUN,MAP2K2,PIK3R1,PIK3AP1,PIK3CD
Aryl Hydrocarbon Receptor Signaling	5.57E-01	2.7E-02	JUN,MDM2,CDKN1B,CDK2
iNOS Signaling	5.57E-01	8.33E-02	JAK1,JUN,IFNGR2,MAPK12
EIF2 Signaling	5.44E-01	3.65E-02	MAP2K2,EIF4A3,PIK3R1,EIF3A,PIK3CD,EIF3C/EIF3CL,RPS14
DNA damage-induced 14-3-3σ Signaling	5.32E-01	9.52E-02	CDK1,CDK2
Reelin Signaling in Neurons	5.19E-01	7.32E-02	BLK,LCK,PIK3R1,PIK3CD,MAPK12,FGR
Tec Kinase Signaling	5.05E-01	4.52E-02	BLK,LCK,TXK,JAK1,PIK3R1,PIK3CD,MAPK12,FGR
ErbB2-ErbB3 Signaling	4.93E-01	8.47E-02	JUN,MAP2K2,PIK3R1,PIK3CD,CDKN1B
JAK/Stat Signaling	4.93E-01	7.14E-02	MTOR,JAK1,MAP2K2,PIK3R1,PIK3CD
IL-17 Signaling	4.84E-01	8.11E-02	JAK1,JUN,MAP2K2,PIK3R1,PIK3CD,MAPK12
FLT3 Signaling in Hematopoietic Progenitor Cells	4.84E-01	7.79E-02	MTOR,MAP2K2,PIK3R1,RPS6KA4,PIK3CD,MAPK12
Mouse Embryonic Stem Cell Pluripotency	4.84E-01	6.06E-02	JAK1,MAP2K2,PIK3R1,BMPR2,PIK3CD,MAPK12
EGF Signaling	4.84E-01	1.03E-01	MTOR,JAK1,JUN,PIK3R1,PIK3CD,MAPK12
T Cell Receptor Signaling	4.84E-01	5.83E-02	LCK,TXK,JUN,MAP2K2,PIK3R1,PIK3CD
Role of JAK1 and JAK3 in γc Cytokine Signaling	4.65E-01	6.15E-02	JAK1,FES,PIK3R1,PIK3CD
BMP signaling pathway	4.65E-01	4.94E-02	JUN,MAP2K2,BMPR2,MAPK12
Role of CHK Proteins in Cell Cycle Checkpoint Control	4.6E-01	3.51E-02	CDK1,CDK2
Cardiomyocyte Differentiation via BMP Receptors	4.53E-01	4.55E-02	BMPR2
Lipid Antigen Presentation by CD1	4.53E-01	3.45E-02	AP2M1
Cell Cycle Regulation by BTG Family Proteins	4.53E-01	2.78E-02	CDK2
Maturity Onset Diabetes of Young (MODY) Signaling	4.53E-01	3.85E-02	PKLR
G Protein Signaling Mediated by Tubby	4.53E-01	2.5E-02	LCK
Role of JAK2 in Hormone-like Cytokine Signaling	4.53E-01	2.78E-02	JAK1
Estrogen Biosynthesis	4.53E-01	2.63E-02	CYP2U1
ILK Signaling	4.52E-01	3.14E-02	MTOR,JUN,PIK3R1,RPS6KA4,PIK3CD,MAPK12
4-1BB Signaling in T Lymphocytes	4.35E-01	8.57E-02	JUN,MAP2K2,MAPK12
Cell Cycle: G1/S Checkpoint Regulation	4.35E-01	4.23E-02	MDM2,CDKN1B,CDK2
Antiproliferative Role of Somatostatin Receptor 2	4.26E-01	5.88E-02	MAP2K2,PIK3R1,PIK3CD,CDKN1B
Clathrin-mediated Endocytosis Signaling	4.22E-01	2.59E-02	AP2M1,PIK3R1,AAK1,MDM2,PIK3CD
14-3-3-mediated Signaling	4.21E-01	5.88E-02	JUN,MAP2K2,PIK3R1,STK11,PIK3CD,CDKN1B,MAPK12
Role of NFAT in Regulation of the Immune Response	4.21E-01	3.68E-02	LCK,JUN,MAP2K2,CSNK1G2,PIK3R1,XPO1,PIK3CD
CD28 Signaling in T Helper Cells	4.21E-01	4.8E-02	LCK,JUN,MAP2K2,PIK3R1,PIK3CD,MAPK12
Oncostatin M Signaling	4E-01	5.88E-02	JAK1,MAP2K2
IL-17A Signaling in Gastric Cells	4E-01	8E-02	JUN,MAPK12
Role of IL-17F in Allergic Inflammatory Airway Diseases	4E-01	4.26E-02	MAP2K2,RPS6KA4
Pyrimidine Ribonucleotides De Novo Biosynthesis	4E-01	6.67E-02	NME3,NME7
Pyrimidine Ribonucleotides Interconversion	4E-01	7.14E-02	NME3,NME7
HGF Signaling	3.98E-01	7.77E-02	MAP3K12,JUN,MAP2K2,PIK3R1,PIK3CD,MAP3K4,MAPK12,CDK2
AMPK Signaling	3.98E-01	5.44E-02	MTOR,PRKAB1,PIK3R1,STK11,PIK3CD,MAPK12,PFKFB2,PFKM
PTEN Signaling	3.98E-01	6.11E-02	MAP2K2,PIK3R1,FLT4,BMPR2,PIK3CD,CDKN1B,CNKSR3,MAGI2
Acute Phase Response Signaling	3.92E-01	3.45E-02	MTOR,JUN,MAP2K2,PIK3R1,PIK3CD,MAPK12
IL-9 Signaling	3.91E-01	7.89E-02	JAK1,PIK3R1,PIK3CD
Agrin Interactions at Neuromuscular Junction	3.91E-01	4.41E-02	JUN,PKLR,MAPK12
Regulation of IL-2 Expression in Activated and Anergic T Lymphocytes	3.91E-01	3.53E-02	JUN,MAP2K2,MAPK12
Cell Cycle: G2/M DNA Damage Checkpoint Regulation	3.91E-01	6.12E-02	PKMYT1,MDM2,CDK1
HIF1α Signaling	3.9E-01	4.76E-02	JUN,PIK3R1,MDM2,PIK3CD,MAPK12
Role of NANOG in Mammalian Embryonic Stem Cell Pluripotency	3.9E-01	4.27E-02	JAK1,MAP2K2,PIK3R1,BMPR2,PIK3CD
CTLA4 Signaling in Cytotoxic T Lymphocytes	3.89E-01	4.3E-02	LCK,AP2M1,PIK3R1,PIK3CD
Chemokine Signaling	3.89E-01	5.8E-02	JUN,MAP2K2,CAMK1G,MAPK12
TGF-β Signaling	3.89E-01	4.3E-02	JUN,MAP2K2,BMPR2,MAPK12
p53 Signaling	3.61E-01	5E-02	JUN,PIK3R1,MDM2,PIK3CD,CDK2
T Helper Cell Differentiation	3.57E-01	1.41E-02	IFNGR2
Primary Immunodeficiency Signaling	3.57E-01	1.61E-02	LCK
Phosphatidylethanolamine Biosynthesis II	3.57E-01	1.11E-01	ETNK1
IL-4 Signaling	3.56E-01	5.26E-02	MTOR,JAK1,PIK3R1,PIK3CD
IL-10 Signaling	3.52E-01	4.17E-02	JAK1,JUN,MAPK12
Role of p14/p19ARF in Tumor Suppression	3.52E-01	9.38E-02	PIK3R1,MDM2,PIK3CD
Hepatic Fibrosis / Hepatic Stellate Cell Activation	3.49E-01	1.41E-02	FLT4,IFNGR2
Role of JAK family kinases in IL-6-type Cytokine Signaling	3.49E-01	7.69E-02	JAK1,MAPK12
Pyrimidine Deoxyribonucleotides De Novo Biosynthesis I	3.49E-01	8.33E-02	NME3,NME7
Wnt/β-catenin Signaling	3.34E-01	2.87E-02	JUN,NLK,CSNK1G2,BMPR2,MDM2
TR/RXR Activation	3.26E-01	4.49E-02	MTOR,PIK3R1,MDM2,PIK3CD
RANK Signaling in Osteoclasts	3.24E-01	7.53E-02	MAP3K12,JUN,MAP2K2,PIK3R1,PIK3CD,MAP3K4,MAPK12
B Cell Receptor Signaling	3.18E-01	5.45E-02	MAP3K12,MTOR,JUN,MAP2K2,PIK3R1,PIK3AP1,PIK3CD,MAP3K4,MAPK12
Cyclins and Cell Cycle Regulation	3.17E-01	3.33E-02	CDKN1B,CDK1,CDK2
STAT3 Pathway	3.08E-01	6.76E-02	MAP3K12,MAP2K2,FLT4,BMPR2,MAPK12
FXR/RXR Activation	3.05E-01	2.33E-02	PKLR,MAPK12
Caveolar-mediated Endocytosis Signaling	3.05E-01	2.41E-02	COPE,COPB1
IL-22 Signaling	3.05E-01	8.33E-02	JAK1,MAPK12
IL-15 Production	3.05E-01	6.9E-02	TXK,JAK1
April Mediated Signaling	3.05E-01	4.76E-02	JUN,MAPK12
Renal Cell Carcinoma Signaling	2.98E-01	5.56E-02	JUN,MAP2K2,PIK3R1,PIK3CD
Role of IL-17A in Arthritis	2.98E-01	6.67E-02	MAP2K2,PIK3R1,PIK3CD,MAPK12
PKCθ Signaling in T Lymphocytes	2.95E-01	4.48E-02	MAP3K12,LCK,JUN,PIK3R1,PIK3CD,MAP3K4
Glucocorticoid Receptor Signaling	2.92E-01	2.86E-02	JAK1,JUN,MAP2K2,PRKAB1,PIK3R1,PIK3CD,MAPK12,FKBP5
Salvage Pathways of Pyrimidine Ribonucleotides	2.92E-01	8.42E-02	NME3,MAP2K2,GRK5,TTK,NME7,CDK1,PKN1,CDK2
Parkinson's Signaling	2.88E-01	6.25E-02	MAPK12
Endoplasmic Reticulum Stress Pathway	2.88E-01	5.56E-02	TAOK3
CD40 Signaling	2.85E-01	7.25E-02	JUN,MAP2K2,PIK3R1,PIK3CD,MAPK12
IL-3 Signaling	2.85E-01	6.85E-02	JAK1,JUN,MAP2K2,PIK3R1,PIK3CD
Ceramide Signaling	2.73E-01	4.76E-02	JUN,SPHK2,PIK3R1,PIK3CD
Melanoma Signaling	2.73E-01	9.09E-02	MAP2K2,PIK3R1,MDM2,PIK3CD
B Cell Activating Factor Signaling	2.68E-01	4.55E-02	JUN,MAPK12
IL-17A Signaling in Fibroblasts	2.68E-01	5.13E-02	JUN,MAPK12
Estrogen Receptor Signaling	2.68E-01	1.49E-02	MAP2K2,MED6
Chronic Myeloid Leukemia Signaling	2.63E-01	4.81E-02	MAP2K2,PIK3R1,MDM2,PIK3CD,CDKN1B
Production of Nitric Oxide and Reactive Oxygen Species in Macrophages	2.58E-01	4.3E-02	MAP3K12,JAK1,JUN,PIK3R1,IFNGR2,PIK3CD,MAP3K4,MAPK12
Type I Diabetes Mellitus Signaling	2.57E-01	2.59E-02	JAK1,IFNGR2,MAPK12
Pyridoxal 5'-phosphate Salvage Pathway	2.55E-01	9.09E-02	MAP2K2,GRK5,TTK,CDK1,PKN1,CDK2
Gα12/13 Signaling	2.43E-01	4.03E-02	JUN,MAP2K2,PIK3R1,PIK3CD,MAPK12
IL-17A Signaling in Airway Cells	2.43E-01	7.14E-02	JAK1,MAP2K2,PIK3R1,PIK3CD,MAPK12
Cell Cycle Control of Chromosomal Replication	2.36E-01	3.23E-02	CDK2
nNOS Signaling in Neurons	2.35E-01	4.26E-02	DLG2,PFKM
Gαs Signaling	2.35E-01	1.68E-02	RGS2,MAP2K2
Thyroid Cancer Signaling	1.95E-01	2.44E-02	MAP2K2
