# Supplementary material for: RNAi-based small molecule repositioning reveals clinically approved urea-based kinase inhibitors as broadly active antivirals
Source: PLoS Pathog. 2019 Mar 18;15(3):e1007601. doi: 10.1371/journal.ppat.1007601 (PMC6422253; doi:10.1371/journal.ppat.1007601)
Supplement: S7 Table — (XLSX) [file ppat.1007601.s019.xlsx]

## Sheet: Table_S7
Table S7: Differentially required gene categories associated with regulation of RNA splicing
GO domain biological process	GO domain cellular compartment	GO domain molecular function	KEGG	Reactome
Regulation of RNA splicing	Nuclear speck
mRNA processing
