# Supplementary material for: RNAi-based small molecule repositioning reveals clinically approved urea-based kinase inhibitors as broadly active antivirals
Source: PLoS Pathog. 2019 Mar 18;15(3):e1007601. doi: 10.1371/journal.ppat.1007601 (PMC6422253; doi:10.1371/journal.ppat.1007601)
Supplement: S8 Table — (XLSX) [file ppat.1007601.s020.xlsx]

## Sheet: Table_S8
Table S8: Differentially required gene categories associated with cellular RNA polymerase activity
GO domain biological process	GO domain cellular compartment	GO domain molecular function	KEGG	Reactome
	DNA-directed RNA polymerase I complex	RNA polymerase I activity	RNA polymerase	MicroRNA (miRNA) Biogenesis
	DNA-directed RNA polymerase II, core complex	RNA polymerase II transcription cofactor activity		Regulatory RNA pathways
	DNA-directed RNA polymerase III complex	RNA polymerase III activity
