# Supplementary material for: RNAi-based small molecule repositioning reveals clinically approved urea-based kinase inhibitors as broadly active antivirals
Source: PLoS Pathog. 2019 Mar 18;15(3):e1007601. doi: 10.1371/journal.ppat.1007601 (PMC6422253; doi:10.1371/journal.ppat.1007601)
Supplement: S9 Table — (XLSX) [file ppat.1007601.s021.xlsx]

## Sheet: Table_S9
Table S9: Genes significantly different required between the four virus strains
Gene ID	Gene Symbol	p-value
9625	AATK	0.00108796
25	ABL1	0.00316992
90	ACVR1	0.0238054
91	ACVR1B	0.000758013
92	ACVR2A	0.00315494
11033	ADAP1	0.00275724
57143	ADCK1	2.3994e-09
10768	AHCYL1	0.000381012
51390	AIG1	5.13668e-06
203	AK1	0.00394101
205	AK4	0.000382282
11215	AKAP11	0.00919859
11214	AKAP13	8.44273e-11
8852	AKAP4	6.98934e-05
10270	AKAP8	0.000640182
26993	AKAP8L	0.000405756
207	AKT1	6.5813e-05
208	AKT2	0
126133	ALDH16A1	0.00226044
501	ALDH7A1	0.0015197
60529	ALX4	0.00369605
253650	ANKRD18A	0.00100728
54518	APBB1IP	0.00214453
10297	APC2	0.00303516
85300	ATCAY	0.000799679
472	ATM	3.18008e-08
27032	ATP2C1	0.0103954
537	ATP6AP1	0
10159	ATP6AP2	0.00380412
533	ATP6V0B	2.21837e-05
9114	ATP6V0D1	0.000677943
523	ATP6V1A	7.85947e-07
526	ATP6V1B2	0.0119573
6790	AURKA	1.60358e-05
54998	AURKAIP1	0.00129734
9212	AURKB	1.41237e-09
6795	AURKC	0.0454058
51582	AZIN1	0.00373404
11041	B3GNT1	3.05861e-09
93010	B3GNT7	0.0199642
55971	BAIAP2L1	0.00063668
8938	BAIAP3	0.00747496
613	BCR	0.000255065
57596	BEGAIN	0.0393094
660	BMX	0.00428145
673	BRAF	0.00129734
8019	BRD3	1.34438e-08
121053	C12orf45	0.00285797
84520	C14orf142	2.35813e-05
115708	C14orf172	0.0050873
64149	C17orf75	2.63553e-07
127703	C1orf216	0.0312243
56911	C21orf7	0.0279446
112597	C2orf59	0.000538564
221491	C6orf1	1.19567e-10
81688	C6orf62	0.000638233
10241	CALCOCO2	3.64348e-06
818	CAMK2G	0.000870882
55450	CAMK2N1	0.000324554
8573	CASK	3.54522e-09
9994	CASP8AP2	0.0021196
85417	CCNB3	0.00253429
9578	CDC42BPB	0.0014148
51755	CDK12	1.4492e-06
65061	CDK15	0.000394662
5128	CDK17	0.0196707
8851	CDK5R1	0.0445508
1022	CDK7	0.000501932
1025	CDK9	2.48387e-12
6792	CDKL5	0.00510551
1056	CEL	0.0341756
375298	CERKL	0.000667209
10036	CHAF1A	0.00358501
1119	CHKA	1.20564e-05
23563	CHST5	3.71995e-11
1147	CHUK	1.10228e-12
10518	CIB2	6.15597e-09
51550	CINP	4.51404e-05
11113	CIT	0.00344212
1152	CKB	0.00201559
548596	CKMT1A	0.00816106
1159	CKMT1B	5.28289e-08
25932	CLIC4	0.00054754
51727	CMPK1	6.23957e-05
26507	CNNM1	0.000427827
1375	CPT1B	0.000463045
57585	CRAMP1L	5.81498e-06
122011	CSNK1A1L	6.23957e-05
53944	CSNK1G1	3.29016e-06
7818	DAP3	0.0467379
23604	DAPK2	0.00203598
4921	DDR2	0.000547202
91319	DERL3	0.00130487
1606	DGKA	0
8527	DGKD	2.95391e-08
9162	DGKI	0.00780082
1609	DGKQ	0.00565181
9231	DLG5	0.0445508
1796	DOK1	0.000752493
25778	DSTYK	0.00054955
1956	EGFR	0.0134778
8666	EIF3G	2.63553e-07
1974	EIF4A2	4.84501e-05
2039	EPB49	0.000243837
1969	EPHA2	0.0141791
2043	EPHA4	1.51024e-06
285220	EPHA6	0.00949027
2045	EPHA7	0.000640182
2049	EPHB3	0.000519914
2066	ERBB4	0.0445508
2081	ERN1	2.40805e-06
10595	ERN2	3.40492e-06
9780	FAM38A	0.0454058
26190	FBXW2	0.0236872
343413	FCRL6	0.026754
2241	FER	0.0471237
83706	FERMT3	1.56162e-07
9965	FGF19	4.18171e-09
2263	FGFR2	4.18227e-09
23770	FKBP8	1.51024e-06
401172	FLJ33360	0.000578094
2318	FLNC	2.07542e-14
2322	FLT3	1.26744e-05
2444	FRK	0.000312304
197258	FUK	0.00203598
2585	GALK2	0.00208388
23193	GANAB	0.0177343
28964	GIT1	0.0223115
2710	GK	0.0101487
2712	GK2	0.00166719
390212	GPR152	0.0014455
160897	GPR180	8.81835e-05
2868	GRK4	0.000505111
2912	GRM2	2.34427e-05
2932	GSK3B	1.71213e-05
2948	GSTM4	6.08916e-09
3000	GUCY2D	0.000119876
57493	HEG1	0.000174761
9146	HGS	3.43727e-10
26275	HIBCH	0.00180419
10114	HIPK3	0.0174772
3101	HK3	0.00332629
25998	IBTK	0.041236
59082	ICEBERG	0.0477112
24138	IFIT5	7.02474e-07
3550	IK	0.000817718
8518	IKBKAP	0
9641	IKBKE	7.72818e-07
3552	IL1A	2.34582e-07
3611	ILK	0.00366413
9807	IP6K1	0.000123486
389123	IQCF2	0.0117753
134728	IRAK1BP1	4.29909e-05
3660	IRF2	0.000501932
3706	ITPKA	4.84501e-05
80271	ITPKC	5.8336e-06
3718	JAK3	2.00829e-07
152789	JAKMIP1	1.95111e-10
84056	KATNAL1	0.00120124
9196	KCNAB3	9.55577e-05
3768	KCNJ12	0.00764609
10945	KDELR1	0.0122187
3791	KDR	0.00578311
23379	KIAA0947	0.0443665
54462	KIAA1128	0.000149045
200185	KRTCAP2	0.000975869
283455	KSR2	0.00349505
23367	LARP1	0.000292253
79603	LASS4	0.00579658
284269	LOC284269	0.00506926
646610	LOC646610	1.90957e-05
9361	LONP1	1.75974e-05
120892	LRRK2	0.0017398
80740	LY6G6C	0.000890705
4067	LYN	4.05036e-06
4117	MAK	0.000321257
5606	MAP2K3	0.03095
5607	MAP2K5	2.49596e-10
4294	MAP3K10	0.0340667
9175	MAP3K13	0.000167715
9020	MAP3K14	2.10451e-07
389840	MAP3K15	7.16524e-08
11184	MAP4K1	0.000315706
8491	MAP4K3	6.23957e-05
5603	MAPK13	0.000442593
5598	MAPK7	0.00931676
23542	MAPK8IP2	6.76344e-05
7867	MAPKAPK3	0.0255365
8550	MAPKAPK5	0.0158654
4193	MDM2	0.031436
1955	MEGF9	0.00379249
92312	MEX3A	0.00110793
2872	MKNK2	0.000667713
23417	MLYCD	0.000640182
4482	MSRA	0.0117223
4486	MST1R	0
51765	MST4	0.00054955
4499	MT1M	0.0454939
23040	MYT1L	0.00254509
4668	NAGA	4.55779e-14
55707	NECAP2	0.031695
341676	NEK5	0.00304851
284086	NEK8	6.76347e-07
4809	NHP2L1	1.07131e-08
10201	NME6	0.00538005
4861	NPAS1	0.0312243
4306	NR3C2	0.00123114
29959	NRBP1	1.44783e-06
4900	NRGN	0.000640182
4915	NTRK2	0.000522798
4916	NTRK3	0.0011383
81788	NUAK2	0.0456134
56000	NXF3	0.0350652
165140	OXER1	0.000362987
196463	P76	9.94244e-07
80227	PAAF1	0.00725443
29763	PACSIN3	9.4905e-08
55872	PBK	0.00412306
5105	PCK1	0.00117401
5159	PDGFRB	0.0128645
5157	PDGFRL	0.000114893
149420	PDIK1L	5.07423e-09
5164	PDK2	2.34582e-07
5210	PFKFB4	7.90637e-15
5211	PFKL	0.00115389
5226	PGD	0.00323861
5255	PHKA1	0.000277324
5261	PHKG2	0.0494549
55361	PI4K2A	0.00634992
5286	PIK3C2A	0.00964704
5294	PIK3CG	0.000666922
5292	PIM1	4.7264e-05
11040	PIM2	0.0422447
5300	PIN1	1.60121e-07
5305	PIP4K2A	0.0381148
79837	PIP4K2C	5.71478e-09
8395	PIP5K1B	0.0340445
5314	PKHD1	0.0267193
5570	PKIB	4.18171e-09
5315	PKM2	0.000143606
5338	PLD2	0.0414068
23654	PLXNB2	0.0340667
26073	POLDIP2	0.0209807
51426	POLK	0.000501932
54866	PPP1R14D	0.0180265
25824	PRDX5	0.0340667
5563	PRKAA2	2.40163e-06
5566	PRKACA	0.00015385
51422	PRKAG2	0.0115953
5573	PRKAR1A	3.55898e-06
5577	PRKAR2B	0.000174761
5578	PRKCA	0.00452481
5584	PRKCI	0.00380412
5588	PRKCQ	1.10707e-07
5592	PRKG1	0.0389175
221823	PRPS1L1	1.28118e-10
5660	PSAP	2.93737e-10
5689	PSMB1	0.000831574
5691	PSMB3	0.0180038
5692	PSMB4	0.00439549
5694	PSMB6	0.0168482
5696	PSMB8	0.00842254
5698	PSMB9	0.0157919
5716	PSMD10	2.95494e-05
5717	PSMD11	0.0154599
5718	PSMD12	0.00902217
10213	PSMD14	4.37486e-13
5710	PSMD4	0.00368268
5747	PTK2	3.90032e-08
5753	PTK6	0.00368268
5798	PTPRN	0.0493273
5805	PTS	4.66562e-05
10890	RAB10	1.11129e-10
29127	RACGAP1	6.87092e-06
5894	RAF1	6.51023e-05
10048	RANBP9	0.00274236
56729	RETN	0.000501932
117584	RFFL	0.000315706
55781	RIOK2	1.20118e-05
8780	RIOK3	0.000802565
54101	RIPK4	0.0161374
6093	ROCK1	0.0297674
9475	ROCK2	0.0426878
6224	RPS20	2.02265e-10
6188	RPS3	1.2586e-08
6189	RPS3A	2.16956e-06
6195	RPS6KA1	0.000525144
6197	RPS6KA3	0.027658
9252	RPS6KA5	1.39631e-06
6198	RPS6KB1	3.72374e-11
83694	RPS6KL1	0.00048479
6294	SAFB	1.79554e-07
388228	SBK1	0.000273844
58506	SCAF1	0.000640182
113178	SCAMP4	0.0335047
6382	SDC1	2.17153e-05
10262	SF3B4	1.19567e-10
6439	SFTPB	0.00316004
81858	SHARPIN	0.0142633
8778	SIGLEC5	0.0291786
23235	SIK2	4.12429e-05
6500	SKP1	0.000262004
9356	SLC22A6	8.01514e-06
60386	SLC25A19	1.86577e-05
114789	SLC25A25	0.00637071
6550	SLC9A3	0.0121647
9368	SLC9A3R1	0.0443665
54861	SNRK	1.91793e-06
6625	SNRP70	1.59163e-08
51429	SNX9	0.00317141
124044	SPATA2L	0.00964704
8877	SPHK1	0.000197577
84926	SPRYD3	0.00838358
6714	SRC	0.0327505
6733	SRPK2	4.35142e-06
26576	SRPK3	0.0218565
23524	SRRM2	0.00139538
80765	STARD5	0.00647843
6793	STK10	5.82575e-14
8576	STK16	4.33333e-10
9262	STK17B	2.32485e-05
55351	STK32B	0.00123114
140901	STK35	0.034063
23012	STK38L	0.00153213
27347	STK39	1.22267e-07
83931	STK40	1.47586e-14
252983	STXBP4	6.4421e-05
6850	SYK	0.0223875
7006	TEC	0.000501932
7046	TGFBR1	0.0337206
7048	TGFBR2	1.1972e-05
7084	TK2	7.3614e-07
5651	TMPRSS15	0.0110055
8784	TNFRSF18	0.03095
8711	TNK1	0.000249696
89882	TPD52L3	0.000646385
28951	TRIB2	2.21363e-08
10107	TRIM10	0.000896174
6737	TRIM21	0.00707409
51592	TRIM33	0.00621418
166655	TRIM60	7.81084e-08
7204	TRIO	0.0286509
8295	TRRAP	3.2356e-07
146057	TTBK2	0.00653349
11344	TWF2	5.19986e-07
10907	TXNL4A	0.0443665
54957	TXNL4B	0.000260791
7301	TYRO3	0.0340667
127933	UHMK1	4.18171e-09
8408	ULK1	0.0145242
9706	ULK2	0.0209807
84833	USMG5	0.0247059
84132	USP42	0.00957076
7444	VRK2	0.00223294
51231	VRK3	2.17153e-05
65267	WNK3	1.79499e-08
7535	ZAP70	0.000179745
51530	ZC3HC1	0
23613	ZMYND8	0.00958022
256112	ZNF37B	0.0169739
