# Supplementary material for: RNAi-based small molecule repositioning reveals clinically approved urea-based kinase inhibitors as broadly active antivirals
Source: PLoS Pathog. 2019 Mar 18;15(3):e1007601. doi: 10.1371/journal.ppat.1007601 (PMC6422253; doi:10.1371/journal.ppat.1007601)
Supplement: S10 Table — (XLSX) [file ppat.1007601.s022.xlsx]

## Sheet: GO BP
GO ID	genes	siRNAs	p-value	WSN replication [POC]	PA replication [POC]	VN replication [POC]	THW replication [POC]	description
GO:0000002	2	5	3.8892e-06	65.7937	40.0923	44.8224	64.9068	mitochondrial genome maintenance
GO:0000045	3	7	0.418772	69.8173	62.8534	50.4626	63.3084	autophagic vacuole assembly
GO:0000059	2	7	0.997751	65.7937	40.0923	44.8224	64.9068	protein import into nucleus, docking
GO:0000060	2	5	0.419546	65.7937	40.0923	44.8224	64.9068	protein import into nucleus, translocation
GO:0000070	4	11	0.00389735	65.7937	40.0923	44.8224	64.9068	mitotic sister chromatid segregation
GO:0000075	3	8	0.216299	44.7666	40.4514	54.619	31.7111	cell cycle checkpoint
GO:0000077	8	17	0.846746	65.4238	61.4039	58.8894	60.2477	DNA damage checkpoint
GO:0000079	13	32	0.0299094	65.7937	40.0923	44.8224	64.9068	regulation of cyclin-dependent protein serine/threonine kinase activity
GO:0000080	4	10	0.10456	65.7937	40.0923	44.8224	64.9068	mitotic G1 phase
GO:0000082	47	144	0.00145618	61.0972	58.0199	49.272	60.9835	G1/S transition of mitotic cell cycle
GO:0000083	2	4	0.115266	65.7937	40.0923	44.8224	64.9068	regulation of transcription involved in G1/S transition of mitotic cell cycle
GO:0000085	2	5	0.42652	65.7937	40.0923	44.8224	64.9068	mitotic G2 phase
GO:0000086	26	49	0.0437961	61.0026	49.3074	49.9771	54.1681	G2/M transition of mitotic cell cycle
GO:0000096	2	7	9.13082e-09	65.7937	40.0923	44.8224	64.9068	sulfur amino acid metabolic process
GO:0000122	32	80	0.0341976	65.7937	40.0923	44.8224	64.9068	negative regulation of transcription from RNA polymerase II promoter
GO:0000165	38	70	0.00193256	65.7937	40.0923	44.8224	64.9068	MAPK cascade
GO:0000184	12	29	0.0391326	65.7937	40.0923	44.8224	64.9068	nuclear-transcribed mRNA catabolic process, nonsense-mediated decay
GO:0000186	25	45	0.000463101	71.8812	52.353	66.6792	61.7528	activation of MAPKK activity
GO:0000187	34	73	0.00603266	65.6182	56.2504	68.797	61.4629	activation of MAPK activity
GO:0000209	23	86	0.260205	65.7937	40.0923	44.8224	64.9068	protein polyubiquitination
GO:0000226	8	15	0.0018113	65.7937	40.0923	44.8224	64.9068	microtubule cytoskeleton organization
GO:0000245	2	4	0.0353566	65.7937	40.0923	44.8224	64.9068	spliceosomal complex assembly
GO:0000281	3	9	0.00681182	65.7937	40.0923	44.8224	64.9068	mitotic cytokinesis
GO:0000288	2	6	0.0264672	65.7937	40.0923	44.8224	64.9068	nuclear-transcribed mRNA catabolic process, deadenylation-dependent decay
GO:0000289	2	6	0.0264672	65.7937	40.0923	44.8224	64.9068	nuclear-transcribed mRNA poly(A) tail shortening
GO:0000302	4	10	0.245912	65.7937	40.0923	44.8224	64.9068	response to reactive oxygen species
GO:0000375	5	11	0.636983	65.7937	40.0923	44.8224	64.9068	RNA splicing, via transesterification reactions
GO:0000380	2	5	0.614679	73.021	69.8683	62.7031	56.4835	alternative mRNA splicing, via spliceosome
GO:0000381	2	7	0.840118	65.7937	40.0923	44.8224	64.9068	regulation of alternative mRNA splicing, via spliceosome
GO:0000398	18	42	0.14968	65.7937	40.0923	44.8224	64.9068	mRNA splicing, via spliceosome
GO:0000413	4	14	0.157251	65.7937	40.0923	44.8224	64.9068	protein peptidyl-prolyl isomerization
GO:0000718	2	6	0.156328	65.7937	40.0923	44.8224	64.9068	nucleotide-excision repair, DNA damage removal
GO:0000723	3	6	0.00407016	65.7937	40.0923	44.8224	64.9068	telomere maintenance
GO:0000724	5	17	0.0782071	61.8539	56.2082	72.0318	58.459	double-strand break repair via homologous recombination
GO:0000902	7	20	0.253476	79.4787	71.6878	66.3706	67.2562	cell morphogenesis
GO:0000910	11	25	0.0567759	53.9423	46.7071	36.325	48.3266	cytokinesis
GO:0001501	12	26	0.296596	65.7937	40.0923	44.8224	64.9068	skeletal system development
GO:0001502	3	5	0.260055	47.1687	35.5095	20.7141	40.8233	cartilage condensation
GO:0001503	4	8	0.555145	65.7937	40.0923	44.8224	64.9068	ossification
GO:0001504	2	7	0.32901	65.7937	40.0923	44.8224	64.9068	neurotransmitter uptake
GO:0001523	2	7	0.608681	65.7937	40.0923	44.8224	64.9068	retinoid metabolic process
GO:0001525	31	63	0.107767	64.1235	60.4943	64.7511	56.6543	angiogenesis
GO:0001541	2	4	0.582714	65.7937	40.0923	44.8224	64.9068	ovarian follicle development
GO:0001556	2	3	0.0224856	65.7937	40.0923	44.8224	64.9068	oocyte maturation
GO:0001558	11	19	0.000894677	65.7937	40.0923	44.8224	64.9068	regulation of cell growth
GO:0001568	5	10	0.0223424	57.1749	32.6909	41.1708	60.2917	blood vessel development
GO:0001569	4	8	0.017792	65.7937	40.0923	44.8224	64.9068	patterning of blood vessels
GO:0001570	7	15	0.000809048	65.7937	40.0923	44.8224	64.9068	vasculogenesis
GO:0001578	3	8	0.125599	65.7937	40.0923	44.8224	64.9068	microtubule bundle formation
GO:0001649	3	8	0.276096	65.7937	40.0923	44.8224	64.9068	osteoblast differentiation
GO:0001654	4	8	0.882841	36.383	42.3792	34.3338	38.0802	eye development
GO:0001655	3	5	0.414526	65.7937	40.0923	44.8224	64.9068	urogenital system development
GO:0001657	5	9	0.0392961	65.7937	40.0923	44.8224	64.9068	ureteric bud development
GO:0001658	3	5	0.586188	55.1541	52.1745	36.3757	50.9005	branching involved in ureteric bud morphogenesis
GO:0001666	15	37	0.00370746	65.7937	40.0923	44.8224	64.9068	response to hypoxia
GO:0001672	2	3	0.041665	65.7937	40.0923	44.8224	64.9068	regulation of chromatin assembly or disassembly
GO:0001678	4	7	0.301622	70.67	49.938	51.5567	61.7563	cellular glucose homeostasis
GO:0001701	23	50	0.0630098	66.5309	61.227	69.2081	73.1688	in utero embryonic development
GO:0001702	4	9	0.185279	62.6163	49.4876	59.2403	42.2929	gastrulation with mouth forming second
GO:0001707	5	13	0.71649	65.7937	40.0923	44.8224	64.9068	mesoderm formation
GO:0001731	4	12	0.164504	28.6547	30.5383	15.5084	15.9649	formation of translation preinitiation complex
GO:0001755	4	7	0.00540932	65.7937	40.0923	44.8224	64.9068	neural crest cell migration
GO:0001756	6	18	0.225842	65.7937	40.0923	44.8224	64.9068	somitogenesis
GO:0001759	3	4	0.0036411	65.7937	40.0923	44.8224	64.9068	organ induction
GO:0001764	16	31	0.000172959	65.7937	40.0923	44.8224	64.9068	neuron migration
GO:0001779	5	9	0.284423	65.7937	40.0923	44.8224	64.9068	natural killer cell differentiation
GO:0001782	4	8	0.159822	65.69	49.277	69.3176	50.8668	B cell homeostasis
GO:0001816	5	10	0.0847759	64.7543	42.196	42.4056	54.9641	cytokine production
GO:0001818	2	4	0.181733	65.7937	40.0923	44.8224	64.9068	negative regulation of cytokine production
GO:0001822	6	13	0.00995477	65.7937	40.0923	44.8224	64.9068	kidney development
GO:0001824	4	9	0.00363232	77.3757	67.9369	40.3077	77.7483	blastocyst development
GO:0001836	2	6	0.536591	65.7937	40.0923	44.8224	64.9068	release of cytochrome c from mitochondria
GO:0001837	4	7	0.00494115	92.9624	64.6564	68.2602	51.4527	epithelial to mesenchymal transition
GO:0001841	3	6	0.0720385	65.7937	40.0923	44.8224	64.9068	neural tube formation
GO:0001843	3	7	0.0574165	65.7937	40.0923	44.8224	64.9068	neural tube closure
GO:0001865	2	4	0.277138	65.7937	40.0923	44.8224	64.9068	NK T cell differentiation
GO:0001886	2	8	0.588526	57.0637	64.043	69.6597	72.8429	endothelial cell morphogenesis
GO:0001889	8	17	0.183345	65.7937	40.0923	44.8224	64.9068	liver development
GO:0001890	5	9	0.00217705	65.7937	40.0923	44.8224	64.9068	placenta development
GO:0001894	4	8	0.432876	65.7937	40.0923	44.8224	64.9068	tissue homeostasis
GO:0001932	8	15	0.0764284	65.7937	40.0923	44.8224	64.9068	regulation of protein phosphorylation
GO:0001933	4	8	0.000167312	65.7937	40.0923	44.8224	64.9068	negative regulation of protein phosphorylation
GO:0001934	31	64	0.141216	65.7937	40.0923	44.8224	64.9068	positive regulation of protein phosphorylation
GO:0001935	3	5	0.494047	68.4619	53.6022	74.3158	59.6047	endothelial cell proliferation
GO:0001937	2	3	0.112469	65.7937	40.0923	44.8224	64.9068	negative regulation of endothelial cell proliferation
GO:0001938	13	27	0.589052	65.7937	40.0923	44.8224	64.9068	positive regulation of endothelial cell proliferation
GO:0001942	4	11	0.199486	59.7486	61.6898	43.0738	56.3022	hair follicle development
GO:0001944	4	10	0.330497	65.7937	40.0923	44.8224	64.9068	vasculature development
GO:0001945	4	10	0.180127	65.7937	40.0923	44.8224	64.9068	lymph vessel development
GO:0001946	4	7	0.858888	65.7937	40.0923	44.8224	64.9068	lymphangiogenesis
GO:0001947	2	8	0.784395	59.4556	58.9002	55.5056	70.4901	heart looping
GO:0001952	3	9	0.000166819	65.7937	40.0923	44.8224	64.9068	regulation of cell-matrix adhesion
GO:0001953	4	8	0.0891581	65.7937	40.0923	44.8224	64.9068	negative regulation of cell-matrix adhesion
GO:0001954	6	11	0.327732	65.7937	40.0923	44.8224	64.9068	positive regulation of cell-matrix adhesion
GO:0001958	2	4	0.546317	78.852	62.8389	76.0595	86.3576	endochondral ossification
GO:0001959	2	7	0.174726	65.7937	40.0923	44.8224	64.9068	regulation of cytokine-mediated signaling pathway
GO:0001961	2	4	0.500675	65.7937	40.0923	44.8224	64.9068	positive regulation of cytokine-mediated signaling pathway
GO:0001974	4	7	0.538146	78.329	66.4223	61.1315	69.2747	blood vessel remodeling
GO:0001975	3	4	0.00674769	65.7937	40.0923	44.8224	64.9068	response to amphetamine
GO:0002009	2	4	0.210206	65.7937	40.0923	44.8224	64.9068	morphogenesis of an epithelium
GO:0002021	2	7	0.148988	65.7937	40.0923	44.8224	64.9068	response to dietary excess
GO:0002026	4	9	0.255283	65.7937	40.0923	44.8224	64.9068	regulation of the force of heart contraction
GO:0002027	4	6	0.000418012	65.7937	40.0923	44.8224	64.9068	regulation of heart rate
GO:0002028	3	6	0.261007	65.7937	40.0923	44.8224	64.9068	regulation of sodium ion transport
GO:0002029	2	4	0.247944	55.5275	35.8528	27.9606	28.2946	desensitization of G-protein coupled receptor protein signaling pathway
GO:0002031	2	6	0.565064	45.6996	29.8217	36.3336	43.6206	G-protein coupled receptor internalization
GO:0002040	4	7	0.394033	65.7937	40.0923	44.8224	64.9068	sprouting angiogenesis
GO:0002042	2	4	0.652718	82.1186	65.9923	75.2368	63.4723	cell migration involved in sprouting angiogenesis
GO:0002053	6	13	0.0162023	65.7937	40.0923	44.8224	64.9068	positive regulation of mesenchymal cell proliferation
GO:0002062	5	8	0.000648812	65.794	48.7246	31.4795	74.3387	chondrocyte differentiation
GO:0002063	2	6	0.297284	49.3516	33.86	58.0072	45.4344	chondrocyte development
GO:0002088	4	9	0.0914016	65.7937	40.0923	44.8224	64.9068	lens development in camera-type eye
GO:0002089	2	5	0.327154	65.7937	40.0923	44.8224	64.9068	lens morphogenesis in camera-type eye
GO:0002092	4	10	0.154759	65.7937	40.0923	44.8224	64.9068	positive regulation of receptor internalization
GO:0002224	39	82	0.000127394	65.7937	40.0923	44.8224	64.9068	toll-like receptor signaling pathway
GO:0002250	8	15	0.0759746	61.1577	50.2645	41.3339	58.3294	adaptive immune response
GO:0002281	3	6	0.462091	65.7937	40.0923	44.8224	64.9068	macrophage activation involved in immune response
GO:0002283	2	4	0.566956	65.7937	40.0923	44.8224	64.9068	neutrophil activation involved in immune response
GO:0002318	3	7	0.262605	65.7937	40.0923	44.8224	64.9068	myeloid progenitor cell differentiation
GO:0002320	2	4	0.333648	65.7937	40.0923	44.8224	64.9068	lymphoid progenitor cell differentiation
GO:0002326	2	2	0.11723	73.6345	65.8392	83.4233	114.876	B cell lineage commitment
GO:0002328	2	3	0.247909	65.7937	40.0923	44.8224	64.9068	pro-B cell differentiation
GO:0002474	19	78	0.0387759	62.869	61.7944	48.7108	63.4548	antigen processing and presentation of peptide antigen via MHC class I
GO:0002479	19	78	0.0387759	62.869	61.7944	48.7108	63.4548	antigen processing and presentation of exogenous peptide antigen via MHC class I, TAP-dependent
GO:0002551	2	4	0.477279	65.7937	40.0923	44.8224	64.9068	mast cell chemotaxis
GO:0002553	2	3	0.125136	75.127	41.8206	39.0709	42.0354	histamine secretion by mast cell
GO:0002576	10	24	0.0911667	65.7937	40.0923	44.8224	64.9068	platelet degranulation
GO:0002675	2	6	0.259989	65.7937	40.0923	44.8224	64.9068	positive regulation of acute inflammatory response
GO:0002679	2	4	0.0727183	65.7937	40.0923	44.8224	64.9068	respiratory burst involved in defense response
GO:0002755	35	74	0.000236446	65.7937	40.0923	44.8224	64.9068	MyD88-dependent toll-like receptor signaling pathway
GO:0002756	33	70	0.000852754	65.7937	40.0923	44.8224	64.9068	MyD88-independent toll-like receptor signaling pathway
GO:0002762	3	6	0.671641	65.7937	40.0923	44.8224	64.9068	negative regulation of myeloid leukocyte differentiation
GO:0002768	2	4	0.127811	55.527	33.8915	22.9998	27.4195	immune response-regulating cell surface receptor signaling pathway
GO:0002902	2	3	0.125136	65.7937	40.0923	44.8224	64.9068	regulation of B cell apoptotic process
GO:0002931	3	7	0.000483328	65.7937	40.0923	44.8224	64.9068	response to ischemia
GO:0003007	5	14	0.0462086	64.916	59.596	76.1609	81.8435	heart morphogenesis
GO:0003009	2	7	2.1506e-05	65.7937	40.0923	44.8224	64.9068	skeletal muscle contraction
GO:0003157	2	4	0.283818	68.3574	60.4978	42.4929	45.6337	endocardium development
GO:0003323	2	4	0.233464	65.7937	40.0923	44.8224	64.9068	type B pancreatic cell development
GO:0003351	5	10	0.384766	68.8748	70.1145	83.995	79.6138	epithelial cilium movement
GO:0003416	2	4	0.337381	76.9573	66.3181	95.2498	76.1411	endochondral bone growth
GO:0005513	3	4	0.00674769	87.4571	74.3457	48.1168	104.572	detection of calcium ion
GO:0005975	50	112	0.000954714	61.0182	51.3366	60.3484	57.6982	carbohydrate metabolic process
GO:0005976	4	7	0.0129791	65.7937	40.0923	44.8224	64.9068	polysaccharide metabolic process
GO:0005977	10	26	0.104844	68.8143	60.2257	61.6119	73.2735	glycogen metabolic process
GO:0005978	7	13	0.642815	73.0105	64.8297	67.3403	75.2634	glycogen biosynthetic process
GO:0005979	2	4	0.827703	65.7937	40.0923	44.8224	64.9068	regulation of glycogen biosynthetic process
GO:0005980	9	17	0.00149215	70.491	62.5108	57.5002	85.9468	glycogen catabolic process
GO:0006000	4	6	0.0123175	59.1164	33.0877	18.3289	35.9032	fructose metabolic process
GO:0006002	3	6	0.200116	62.7569	44.1481	60.3929	42.1538	fructose 6-phosphate metabolic process
GO:0006003	5	8	0.0217261	67.5503	41.1294	35.7235	52.8649	fructose 2,6-bisphosphate metabolic process
GO:0006006	35	62	0.00907931	67.5385	55.3992	55.6894	60.3514	glucose metabolic process
GO:0006012	2	4	0.271833	40.5437	46.3875	71.4737	52.3551	galactose metabolic process
GO:0006024	2	5	0.859337	57.6349	49.1599	46.373	45.6825	glycosaminoglycan biosynthetic process
GO:0006044	3	10	0.0394313	65.7937	40.0923	44.8224	64.9068	N-acetylglucosamine metabolic process
GO:0006071	2	4	0.357343	37.5022	46.9555	65.8067	53.6613	glycerol metabolic process
GO:0006072	2	4	0.357343	37.5022	46.9555	65.8067	53.6613	glycerol-3-phosphate metabolic process
GO:0006090	5	9	0.15163	65.7937	40.0923	44.8224	64.9068	pyruvate metabolic process
GO:0006091	5	9	0.264825	72.2807	61.8972	62.5404	80.567	generation of precursor metabolites and energy
GO:0006094	7	14	0.122563	68.8346	50.3209	55.7057	56.1855	gluconeogenesis
GO:0006096	15	26	0.0161051	62.6596	46.1191	46.6537	47.3868	glycolysis
GO:0006110	3	6	0.0572912	65.7937	40.0923	44.8224	64.9068	regulation of glycolysis
GO:0006111	2	5	0.437573	65.7937	40.0923	44.8224	64.9068	regulation of gluconeogenesis
GO:0006112	19	35	0.0625389	65.5137	52.8096	53.454	60.8208	energy reserve metabolic process
GO:0006139	10	23	0.209119	65.7937	40.0923	44.8224	64.9068	nucleobase-containing compound metabolic process
GO:0006144	6	16	0.00149034	65.7937	40.0923	44.8224	64.9068	purine nucleobase metabolic process
GO:0006165	12	23	0.428857	65.7937	40.0923	44.8224	64.9068	nucleoside diphosphate phosphorylation
GO:0006166	2	4	0.266822	65.7937	40.0923	44.8224	64.9068	purine ribonucleoside salvage
GO:0006172	2	2	0.154455	106.311	104.196	75.761	62.8897	ADP biosynthetic process
GO:0006183	7	14	0.444964	58.2072	48.1803	57.274	61.8745	GTP biosynthetic process
GO:0006184	5	17	0.0184083	64.3161	45.7875	61.5013	48.9702	GTP catabolic process
GO:0006200	7	21	0.00984789	75.1234	59.8142	54.6321	74.2739	ATP catabolic process
GO:0006206	5	13	0.558839	65.7937	40.0923	44.8224	64.9068	pyrimidine nucleobase metabolic process
GO:0006228	7	14	0.444964	65.7937	40.0923	44.8224	64.9068	UTP biosynthetic process
GO:0006241	7	14	0.444964	58.2072	48.1803	57.274	61.8745	CTP biosynthetic process
GO:0006260	9	18	0.489464	51.7636	49.5424	49.2392	41.4436	DNA replication
GO:0006281	32	70	0.0203414	62.2376	52.6662	53.4881	60.8503	DNA repair
GO:0006282	2	6	0.398759	65.7937	40.0923	44.8224	64.9068	regulation of DNA repair
GO:0006283	5	10	0.670897	65.7937	40.0923	44.8224	64.9068	transcription-coupled nucleotide-excision repair
GO:0006289	5	10	0.670897	65.7937	40.0923	44.8224	64.9068	nucleotide-excision repair
GO:0006302	5	12	0.0179155	74.9393	70.7495	84.1227	58.5181	double-strand break repair
GO:0006303	3	8	8.62261e-09	52.6655	49.0799	103.412	41.8825	double-strand break repair via nonhomologous end joining
GO:0006309	2	6	0.0277573	48.0575	44.3848	67.7306	35.8099	apoptotic DNA fragmentation
GO:0006310	6	20	0.00075144	66.5119	54.4656	44.6529	75.4766	DNA recombination
GO:0006325	2	6	0.156255	62.9795	57.0468	70.6922	43.4421	chromatin organization
GO:0006334	2	7	0.00415126	65.7937	40.0923	44.8224	64.9068	nucleosome assembly
GO:0006338	4	7	0.0820562	50.4888	34.2054	19.3214	32.763	chromatin remodeling
GO:0006357	21	50	6.0773e-05	65.7937	40.0923	44.8224	64.9068	regulation of transcription from RNA polymerase II promoter
GO:0006360	4	9	0.267797	65.7937	40.0923	44.8224	64.9068	transcription from RNA polymerase I promoter
GO:0006361	4	9	0.267797	65.7937	40.0923	44.8224	64.9068	transcription initiation from RNA polymerase I promoter
GO:0006362	3	7	0.488442	65.7937	40.0923	44.8224	64.9068	transcription elongation from RNA polymerase I promoter
GO:0006363	3	7	0.488442	65.7937	40.0923	44.8224	64.9068	termination of RNA polymerase I transcription
GO:0006364	5	12	0.427141	65.7937	40.0923	44.8224	64.9068	rRNA processing
GO:0006366	11	32	0.0458627	65.7937	40.0923	44.8224	64.9068	transcription from RNA polymerase II promoter
GO:0006367	16	32	6.25442e-05	65.7937	40.0923	44.8224	64.9068	transcription initiation from RNA polymerase II promoter
GO:0006368	7	17	0.259329	65.7937	40.0923	44.8224	64.9068	transcription elongation from RNA polymerase II promoter
GO:0006370	4	9	0.711243	47.0962	53.7262	55.5379	45.8258	7-methylguanosine mRNA capping
GO:0006383	2	3	0.00031064	65.7937	40.0923	44.8224	64.9068	transcription from RNA polymerase III promoter
GO:0006385	2	3	0.00031064	65.7937	40.0923	44.8224	64.9068	transcription elongation from RNA polymerase III promoter
GO:0006386	2	3	0.00031064	65.7937	40.0923	44.8224	64.9068	termination of RNA polymerase III transcription
GO:0006396	4	9	0.415603	65.7937	40.0923	44.8224	64.9068	RNA processing
GO:0006397	13	37	8.70604e-08	65.7937	40.0923	44.8224	64.9068	mRNA processing
GO:0006406	3	8	0.369377	65.7937	40.0923	44.8224	64.9068	mRNA export from nucleus
GO:0006412	26	70	0.0267109	65.7937	40.0923	44.8224	64.9068	translation
GO:0006413	15	42	0.0225819	65.7937	40.0923	44.8224	64.9068	translational initiation
GO:0006414	12	31	0.305875	65.7937	40.0923	44.8224	64.9068	translational elongation
GO:0006415	10	26	0.0656538	65.7937	40.0923	44.8224	64.9068	translational termination
GO:0006417	10	23	0.613273	65.7937	40.0923	44.8224	64.9068	regulation of translation
GO:0006418	2	8	0.446947	65.7937	40.0923	44.8224	64.9068	tRNA aminoacylation for protein translation
GO:0006446	6	18	0.0513393	65.7937	40.0923	44.8224	64.9068	regulation of translational initiation
GO:0006457	9	28	0.0845698	65.7937	40.0923	44.8224	64.9068	protein folding
GO:0006461	8	22	1.59939e-07	65.7937	40.0923	44.8224	64.9068	protein complex assembly
GO:0006464	20	51	0.00710764	66.4381	51.4636	59.4823	59.704	cellular protein modification process
GO:0006469	15	29	0.324078	65.7937	40.0923	44.8224	64.9068	negative regulation of protein kinase activity
GO:0006470	4	13	3.83186e-06	65.7937	40.0923	44.8224	64.9068	protein dephosphorylation
GO:0006475	2	3	0.834665	65.7937	40.0923	44.8224	64.9068	internal protein amino acid acetylation
GO:0006486	4	16	0.449328	65.7937	40.0923	44.8224	64.9068	protein glycosylation
GO:0006508	14	42	0.100432	65.7937	40.0923	44.8224	64.9068	proteolysis
GO:0006509	2	6	0.0881701	65.7937	40.0923	44.8224	64.9068	membrane protein ectodomain proteolysis
GO:0006511	11	39	0.0768879	65.7937	40.0923	44.8224	64.9068	ubiquitin-dependent protein catabolic process
GO:0006520	4	14	0.585653	55.0084	59.4311	53.4011	66.6081	cellular amino acid metabolic process
GO:0006521	19	77	0.00397201	65.7937	40.0923	44.8224	64.9068	regulation of cellular amino acid metabolic process
GO:0006536	3	12	0.680971	78.6741	78.5626	89.4945	79.695	glutamate metabolic process
GO:0006555	2	7	0.197517	65.7937	40.0923	44.8224	64.9068	methionine metabolic process
GO:0006596	2	6	0.0633152	65.7937	40.0923	44.8224	64.9068	polyamine biosynthetic process
GO:0006600	5	9	0.0371253	62.2903	47.5566	32.03	47.8924	creatine metabolic process
GO:0006605	6	13	0.657059	65.7937	40.0923	44.8224	64.9068	protein targeting
GO:0006606	3	6	0.361013	65.7937	40.0923	44.8224	64.9068	protein import into nucleus
GO:0006611	5	12	0.984923	65.7937	40.0923	44.8224	64.9068	protein export from nucleus
GO:0006612	2	4	0.240256	65.7937	40.0923	44.8224	64.9068	protein targeting to membrane
GO:0006614	12	31	0.13158	65.7937	40.0923	44.8224	64.9068	SRP-dependent cotranslational protein targeting to membrane
GO:0006626	2	6	0.384627	65.7937	40.0923	44.8224	64.9068	protein targeting to mitochondrion
GO:0006629	8	21	0.0898521	65.7937	40.0923	44.8224	64.9068	lipid metabolic process
GO:0006631	2	6	0.574969	75.0448	59.2556	69.5012	65.4865	fatty acid metabolic process
GO:0006633	10	21	0.0685374	62.11	47.5599	48.7994	59.4286	fatty acid biosynthetic process
GO:0006641	3	9	0.762134	65.7937	40.0923	44.8224	64.9068	triglyceride metabolic process
GO:0006644	30	72	0.294603	65.7937	40.0923	44.8224	64.9068	phospholipid metabolic process
GO:0006646	4	8	0.00693915	65.7937	40.0923	44.8224	64.9068	phosphatidylethanolamine biosynthetic process
GO:0006655	2	7	2.25073e-07	65.7937	40.0923	44.8224	64.9068	phosphatidylglycerol biosynthetic process
GO:0006656	2	4	1.25347e-05	65.7937	40.0923	44.8224	64.9068	phosphatidylcholine biosynthetic process
GO:0006657	2	4	1.25347e-05	93.9285	76.8961	59.6113	138.218	CDP-choline pathway
GO:0006661	25	61	0.821337	65.7937	40.0923	44.8224	64.9068	phosphatidylinositol biosynthetic process
GO:0006665	9	24	0.068441	65.7937	40.0923	44.8224	64.9068	sphingolipid metabolic process
GO:0006670	2	4	0.499658	65.7937	40.0923	44.8224	64.9068	sphingosine metabolic process
GO:0006672	2	7	8.74141e-05	79.913	62.4821	64.7057	114.81	ceramide metabolic process
GO:0006687	3	10	0.0626534	81.817	56.7865	60.0379	60.7884	glycosphingolipid metabolic process
GO:0006691	2	5	0.223633	65.7937	40.0923	44.8224	64.9068	leukotriene metabolic process
GO:0006695	4	5	0.899445	61.1182	54.9523	50.6579	57.6417	cholesterol biosynthetic process
GO:0006700	2	7	0.442297	51.0216	69.1306	68.6935	64.8416	C21-steroid hormone biosynthetic process
GO:0006704	2	8	0.183439	50.7993	54.2835	70.1513	43.2984	glucocorticoid biosynthetic process
GO:0006730	3	10	0.173637	65.7937	40.0923	44.8224	64.9068	one-carbon metabolic process
GO:0006749	3	12	0.906912	66.9126	67.2035	65.3548	61.3994	glutathione metabolic process
GO:0006750	2	8	0.932385	72.1456	67.6949	78.0798	70.7284	glutathione biosynthetic process
GO:0006754	3	7	0.601607	56.8047	42.1364	45.9012	47.7196	ATP biosynthetic process
GO:0006766	7	14	0.0331387	65.7937	40.0923	44.8224	64.9068	vitamin metabolic process
GO:0006767	7	14	0.0331387	65.7937	40.0923	44.8224	64.9068	water-soluble vitamin metabolic process
GO:0006805	9	31	0.466309	65.7937	40.0923	44.8224	64.9068	xenobiotic metabolic process
GO:0006807	2	6	0.0535432	65.7937	40.0923	44.8224	64.9068	nitrogen compound metabolic process
GO:0006810	19	52	0.0208636	65.7937	40.0923	44.8224	64.9068	transport
GO:0006811	12	33	0.21218	65.7937	40.0923	44.8224	64.9068	ion transport
GO:0006812	6	23	0.113811	61.0717	52.6829	45.632	58.0952	cation transport
GO:0006813	9	26	0.0719959	65.7937	40.0923	44.8224	64.9068	potassium ion transport
GO:0006814	6	20	0.000847283	65.7937	40.0923	44.8224	64.9068	sodium ion transport
GO:0006816	9	19	0.171829	72.8309	67.9219	78.5156	85.4532	calcium ion transport
GO:0006820	2	7	0.41416	55.6664	42.3604	61.9583	46.7216	anion transport
GO:0006821	2	5	0.194087	65.2549	61.9061	62.7704	37.8101	chloride transport
GO:0006833	7	13	0.432046	65.7937	40.0923	44.8224	64.9068	water transport
GO:0006853	5	10	0.000539778	67.5343	48.8238	34.5986	73.3145	carnitine shuttle
GO:0006869	5	16	0.873523	65.7937	40.0923	44.8224	64.9068	lipid transport
GO:0006874	5	15	0.441712	78.8146	70.147	65.9246	70.5202	cellular calcium ion homeostasis
GO:0006879	6	20	3.21165e-09	50.5618	41.2917	30.0198	75.875	cellular iron ion homeostasis
GO:0006885	4	11	0.0311514	65.7937	40.0923	44.8224	64.9068	regulation of pH
GO:0006886	21	56	0.0765475	65.7937	40.0923	44.8224	64.9068	intracellular protein transport
GO:0006887	6	11	0.766977	62.6504	53.3608	55.704	59.7612	exocytosis
GO:0006888	2	6	0.0705858	65.8311	59.9912	50.5214	34.1111	ER to Golgi vesicle-mediated transport
GO:0006890	7	15	0.180935	65.7937	40.0923	44.8224	64.9068	retrograde vesicle-mediated transport, Golgi to ER
GO:0006891	3	7	0.869068	65.7937	40.0923	44.8224	64.9068	intra-Golgi vesicle-mediated transport
GO:0006897	12	29	0.024064	57.5842	41.1096	53.2995	45.012	endocytosis
GO:0006898	6	16	0.0118524	65.7937	40.0923	44.8224	64.9068	receptor-mediated endocytosis
GO:0006909	6	11	0.656936	65.7937	40.0923	44.8224	64.9068	phagocytosis
GO:0006913	11	33	0.00769052	65.7937	40.0923	44.8224	64.9068	nucleocytoplasmic transport
GO:0006914	8	18	0.00127514	70.7715	48.5601	43.3388	46.1995	autophagy
GO:0006919	12	28	0.379494	56.752	51.0975	58.2049	60.8971	activation of cysteine-type endopeptidase activity involved in apoptotic process
GO:0006921	11	25	0.107984	67.1	57.9057	52.3196	58.0008	cellular component disassembly involved in execution phase of apoptosis
GO:0006926	2	3	0.0397725	65.7937	40.0923	44.8224	64.9068	virus-infected cell apoptotic process
GO:0006928	9	21	3.89628e-05	62.3788	38.5391	63.4498	42.5589	cellular component movement
GO:0006935	8	23	0.114436	71.6588	56.057	63.7334	66.9508	chemotaxis
GO:0006936	7	10	0.117664	65.7937	40.0923	44.8224	64.9068	muscle contraction
GO:0006937	2	5	0.354516	65.7937	40.0923	44.8224	64.9068	regulation of muscle contraction
GO:0006939	4	9	0.0454683	65.7937	40.0923	44.8224	64.9068	smooth muscle contraction
GO:0006940	2	4	0.191849	65.7937	40.0923	44.8224	64.9068	regulation of smooth muscle contraction
GO:0006941	2	3	0.346586	65.7937	40.0923	44.8224	64.9068	striated muscle contraction
GO:0006950	32	61	0.000188433	65.7937	40.0923	44.8224	64.9068	response to stress
GO:0006952	5	16	0.000410626	66.3029	39.9673	35.4819	38.538	defense response
GO:0006953	2	8	0.53287	65.4104	51.2509	67.9031	65.264	acute-phase response
GO:0006954	32	78	0.0369976	63.7669	56.2254	57.931	54.6937	inflammatory response
GO:0006955	12	33	9.60992e-06	66.1213	63.8017	81.6798	53.1941	immune response
GO:0006959	2	10	0.888447	79.44	80.7261	81.9866	82.9432	humoral immune response
GO:0006968	2	4	0.0335356	97.4023	53.0572	62.2783	78.5653	cellular defense response
GO:0006970	4	10	0.00484279	65.7937	40.0923	44.8224	64.9068	response to osmotic stress
GO:0006972	2	6	0.15916	46.6386	53.2712	74.3653	57.8057	hyperosmotic response
GO:0006974	32	68	0.000104764	68.4463	57.558	68.2263	55.2452	cellular response to DNA damage stimulus
GO:0006975	7	13	0.134142	79.2543	58.7496	70.163	65.8429	DNA damage induced protein phosphorylation
GO:0006977	23	89	0.000717141	61.8702	57.4105	45.02	60.9578	DNA damage response, signal transduction by p53 class mediator resulting in cell cycle arrest
GO:0006978	2	3	0.0397366	65.2611	78.2364	115.441	89.9589	DNA damage response, signal transduction by p53 class mediator resulting in transcription of p21 class mediator
GO:0006979	12	28	6.86807e-06	65.7937	40.0923	44.8224	64.9068	response to oxidative stress
GO:0006983	2	4	0.805872	65.3273	49.7221	56.3589	59.1472	ER overload response
GO:0006987	4	16	0.12507	62.4116	53.8993	58.0007	73.1727	activation of signaling protein activity involved in unfolded protein response
GO:0007005	3	8	0.081685	65.7937	40.0923	44.8224	64.9068	mitochondrion organization
GO:0007010	14	29	3.19499e-05	70.4618	54.088	82.99	66.3764	cytoskeleton organization
GO:0007015	11	21	0.011071	51.9772	39.4244	29.4787	40.2871	actin filament organization
GO:0007017	2	5	0.174159	65.7937	40.0923	44.8224	64.9068	microtubule-based process
GO:0007018	4	9	0.0113283	65.7937	40.0923	44.8224	64.9068	microtubule-based movement
GO:0007030	2	4	0.421953	66.6989	54.8135	48.3533	72.5172	Golgi organization
GO:0007032	2	4	0.657984	56.8826	47.4509	57.4007	40.3464	endosome organization
GO:0007040	3	9	0.049734	65.7937	40.0923	44.8224	64.9068	lysosome organization
GO:0007049	37	83	0.0266839	63.7122	54.7802	58.6698	55.6477	cell cycle
GO:0007050	31	64	0.010326	63.6209	50.5713	55.908	59.2581	cell cycle arrest
GO:0007051	5	9	0.145722	65.7937	40.0923	44.8224	64.9068	spindle organization
GO:0007052	3	5	0.641719	65.7937	40.0923	44.8224	64.9068	mitotic spindle organization
GO:0007059	8	16	0.0289271	63.5406	68.6476	56.5894	81.6924	chromosome segregation
GO:0007067	34	68	0.0146024	65.7937	40.0923	44.8224	64.9068	mitosis
GO:0007076	2	3	0.00277703	65.7937	40.0923	44.8224	64.9068	mitotic chromosome condensation
GO:0007077	8	22	0.867116	65.7937	40.0923	44.8224	64.9068	mitotic nuclear envelope disassembly
GO:0007088	5	9	0.710989	65.7937	40.0923	44.8224	64.9068	regulation of mitosis
GO:0007089	2	5	0.782777	65.7937	40.0923	44.8224	64.9068	traversing start control point of mitotic cell cycle
GO:0007091	4	10	0.867583	65.7937	40.0923	44.8224	64.9068	metaphase/anaphase transition of mitotic cell cycle
GO:0007093	7	17	0.521827	65.7937	40.0923	44.8224	64.9068	mitotic cell cycle checkpoint
GO:0007094	7	18	0.870643	65.7937	40.0923	44.8224	64.9068	mitotic spindle assembly checkpoint
GO:0007126	6	16	0.0929539	65.7937	40.0923	44.8224	64.9068	meiosis
GO:0007127	2	6	0.841669	65.7937	40.0923	44.8224	64.9068	meiosis I
GO:0007154	6	13	0.00618485	65.8902	58.1276	84.7261	56.4921	cell communication
GO:0007155	32	69	0.014263	64.8732	53.1423	60.0938	56.7029	cell adhesion
GO:0007156	4	14	0.414602	66.7041	58.6016	59.5391	52.6031	homophilic cell adhesion
GO:0007158	2	3	0.312161	65.7937	40.0923	44.8224	64.9068	neuron cell-cell adhesion
GO:0007159	3	8	0.0706076	65.7937	40.0923	44.8224	64.9068	leukocyte cell-cell adhesion
GO:0007160	4	7	0.0313067	62.8462	74.5347	90.7899	96.4022	cell-matrix adhesion
GO:0007162	4	7	0.60904	65.7937	40.0923	44.8224	64.9068	negative regulation of cell adhesion
GO:0007163	4	8	1.15815e-05	66.228	54.2024	104.933	52.2205	establishment or maintenance of cell polarity
GO:0007166	27	63	0.441875	64.0994	59.1676	57.7004	60.4451	cell surface receptor signaling pathway
GO:0007167	6	12	0.742264	62.7524	62.338	62.4128	54.5656	enzyme linked receptor protein signaling pathway
GO:0007169	42	82	3.01742e-05	65.7937	40.0923	44.8224	64.9068	transmembrane receptor protein tyrosine kinase signaling pathway
GO:0007172	5	9	9.6058e-05	65.7937	40.0923	44.8224	64.9068	signal complex assembly
GO:0007178	9	16	0.277067	65.7937	40.0923	44.8224	64.9068	transmembrane receptor protein serine/threonine kinase signaling pathway
GO:0007179	19	43	0.0459427	65.7937	40.0923	44.8224	64.9068	transforming growth factor beta receptor signaling pathway
GO:0007186	27	80	0.247281	61.0092	56.2329	59.2797	55.9961	G-protein coupled receptor signaling pathway
GO:0007188	3	8	0.134359	47.895	46.3055	35.8989	26.0115	adenylate cyclase-modulating G-protein coupled receptor signaling pathway
GO:0007190	7	12	0.018699	81.311	65.1508	60.7238	85.1873	activation of adenylate cyclase activity
GO:0007194	2	4	0.020159	65.7937	40.0923	44.8224	64.9068	negative regulation of adenylate cyclase activity
GO:0007202	20	37	0.0077778	73.6612	57.7768	58.5952	67.0994	activation of phospholipase C activity
GO:0007204	7	14	0.00586818	65.7937	40.0923	44.8224	64.9068	positive regulation of cytosolic calcium ion concentration
GO:0007205	17	39	2.10417e-05	65.7937	40.0923	44.8224	64.9068	protein kinase C-activating G-protein coupled receptor signaling pathway
GO:0007213	3	8	0.087624	56.6559	52.78	39.195	31.1768	G-protein coupled acetylcholine receptor signaling pathway
GO:0007217	2	4	0.184357	65.7937	40.0923	44.8224	64.9068	tachykinin receptor signaling pathway
GO:0007218	3	9	0.147232	65.7937	40.0923	44.8224	64.9068	neuropeptide signaling pathway
GO:0007219	7	15	0.277402	65.7937	40.0923	44.8224	64.9068	Notch signaling pathway
GO:0007224	8	15	0.06038	65.7937	40.0923	44.8224	64.9068	smoothened signaling pathway
GO:0007229	13	26	0.530985	59.1886	61.4604	55.3211	64.7266	integrin-mediated signaling pathway
GO:0007249	10	24	5.11193e-05	74.2765	73.2702	100.276	76.5682	I-kappaB kinase/NF-kappaB signaling
GO:0007250	3	6	3.42093e-06	89.9647	69.0849	118.254	52.2182	activation of NF-kappaB-inducing kinase activity
GO:0007252	4	11	5.89978e-05	72.4891	83.0173	83.2895	44.4795	I-kappaB phosphorylation
GO:0007254	26	47	0.0828267	65.7937	40.0923	44.8224	64.9068	JNK cascade
GO:0007256	6	12	0.00152819	80.4044	74.9655	105.928	99.5414	activation of JNKK activity
GO:0007257	20	36	0.222797	63.4562	57.4823	61.5657	69.0706	activation of JUN kinase activity
GO:0007258	4	6	0.0753522	65.7937	40.0923	44.8224	64.9068	JUN phosphorylation
GO:0007259	3	7	0.0312469	65.7937	40.0923	44.8224	64.9068	JAK-STAT cascade
GO:0007260	2	4	0.0739832	65.7937	40.0923	44.8224	64.9068	tyrosine phosphorylation of STAT protein
GO:0007262	2	4	0.0739832	65.7937	40.0923	44.8224	64.9068	STAT protein import into nucleus
GO:0007264	23	59	0.00179731	65.7937	40.0923	44.8224	64.9068	small GTPase mediated signal transduction
GO:0007265	23	43	0.0134862	65.7937	40.0923	44.8224	64.9068	Ras protein signal transduction
GO:0007266	5	14	0.755628	65.7937	40.0923	44.8224	64.9068	Rho protein signal transduction
GO:0007267	11	26	0.462818	62.366	54.9576	61.8052	55.9153	cell-cell signaling
GO:0007268	41	87	0.107079	65.7937	40.0923	44.8224	64.9068	synaptic transmission
GO:0007269	2	6	0.24465	65.7937	40.0923	44.8224	64.9068	neurotransmitter secretion
GO:0007270	2	5	0.000120061	65.7937	40.0923	44.8224	64.9068	neuron-neuron synaptic transmission
GO:0007274	3	9	0.0362584	65.7937	40.0923	44.8224	64.9068	neuromuscular synaptic transmission
GO:0007275	33	80	0.033145	65.7937	40.0923	44.8224	64.9068	multicellular organismal development
GO:0007281	4	8	0.187379	48.5275	32.3698	34.2765	24.7439	germ cell development
GO:0007283	31	74	0.0103021	65.7937	40.0923	44.8224	64.9068	spermatogenesis
GO:0007286	6	12	0.670698	65.7937	40.0923	44.8224	64.9068	spermatid development
GO:0007338	3	8	1.38759e-05	65.7937	40.0923	44.8224	64.9068	single fertilization
GO:0007346	6	12	0.509277	65.7937	40.0923	44.8224	64.9068	regulation of mitotic cell cycle
GO:0007368	7	15	0.340437	59.2159	44.2754	48.6802	54.5918	determination of left/right symmetry
GO:0007369	2	4	0.00218072	80.0222	40.7722	90.5781	44.2968	gastrulation
GO:0007389	4	13	0.196986	65.7937	40.0923	44.8224	64.9068	pattern specification process
GO:0007399	25	63	0.000174248	65.7937	40.0923	44.8224	64.9068	nervous system development
GO:0007405	2	6	0.0413893	65.7937	40.0923	44.8224	64.9068	neuroblast proliferation
GO:0007409	17	35	0.0476953	63.1408	56.6877	47.5961	57.3047	axonogenesis
GO:0007413	3	5	0.0116544	73.6442	79.8155	36.3225	62.4995	axonal fasciculation
GO:0007416	3	8	0.00995614	65.7937	40.0923	44.8224	64.9068	synapse assembly
GO:0007417	11	26	0.39478	56.7214	65.0126	60.4121	55.0891	central nervous system development
GO:0007420	26	56	0.0158176	58.5902	49.1604	62.4782	57.9964	brain development
GO:0007422	2	3	0.946116	65.7937	40.0923	44.8224	64.9068	peripheral nervous system development
GO:0007435	2	3	0.00154452	65.7937	40.0923	44.8224	64.9068	salivary gland morphogenesis
GO:0007498	10	19	0.182287	65.7937	40.0923	44.8224	64.9068	mesoderm development
GO:0007507	24	52	0.0194596	65.6396	56.8447	69.683	66.8473	heart development
GO:0007512	2	5	0.619879	70.614	78.5591	81.464	69.1883	adult heart development
GO:0007517	5	11	0.460633	65.7937	40.0923	44.8224	64.9068	muscle organ development
GO:0007519	6	13	0.030805	65.7937	40.0923	44.8224	64.9068	skeletal muscle tissue development
GO:0007520	2	4	0.0518305	65.7937	40.0923	44.8224	64.9068	myoblast fusion
GO:0007528	7	13	0.253835	65.7937	40.0923	44.8224	64.9068	neuromuscular junction development
GO:0007548	2	6	0.215365	65.7937	40.0923	44.8224	64.9068	sex differentiation
GO:0007565	2	5	0.387283	64.3482	64.9479	52.9315	79.7419	female pregnancy
GO:0007566	2	4	0.0010339	99.5025	53.2007	79.8796	39.1396	embryo implantation
GO:0007567	2	5	0.991348	65.7937	40.0923	44.8224	64.9068	parturition
GO:0007568	12	27	0.347349	59.5724	49.0228	50.8798	53.6135	aging
GO:0007569	2	4	0.595806	36.425	41.0924	24.8072	46.3822	cell aging
GO:0007584	5	11	0.045999	65.7937	40.0923	44.8224	64.9068	response to nutrient
GO:0007585	2	3	0.0807508	65.7937	40.0923	44.8224	64.9068	respiratory gaseous exchange
GO:0007588	2	6	0.0923959	65.2269	83.1966	101.82	82.1447	excretion
GO:0007595	8	20	0.000233293	65.7937	40.0923	44.8224	64.9068	lactation
GO:0007601	7	13	0.0993998	65.7937	40.0923	44.8224	64.9068	visual perception
GO:0007603	11	23	0.456805	65.7937	40.0923	44.8224	64.9068	phototransduction, visible light
GO:0007605	7	20	0.08922	65.7937	40.0923	44.8224	64.9068	sensory perception of sound
GO:0007608	2	4	0.98687	65.7937	40.0923	44.8224	64.9068	sensory perception of smell
GO:0007610	2	5	0.74357	29.7661	45.0271	41.9334	47.1983	behavior
GO:0007611	4	8	0.0214135	65.7937	40.0923	44.8224	64.9068	learning or memory
GO:0007612	5	10	0.310619	65.7937	40.0923	44.8224	64.9068	learning
GO:0007613	2	3	0.187881	65.7937	40.0923	44.8224	64.9068	memory
GO:0007616	5	10	0.158978	65.7937	40.0923	44.8224	64.9068	long-term memory
GO:0007623	7	18	0.313601	63.3766	52.2081	59.8338	52.027	circadian rhythm
GO:0007626	2	6	0.289205	65.7937	40.0923	44.8224	64.9068	locomotory behavior
GO:0007628	3	7	8.76663e-06	63.3211	70.8113	123.316	88.7647	adult walking behavior
GO:0007631	3	5	0.851875	55.8097	48.7153	47.0023	58.3497	feeding behavior
GO:0007635	2	4	0.505529	85.6368	65.9713	68.4475	83.3064	chemosensory behavior
GO:0008016	3	6	0.763163	65.7937	40.0923	44.8224	64.9068	regulation of heart contraction
GO:0008033	2	6	0.554766	65.7937	40.0923	44.8224	64.9068	tRNA processing
GO:0008045	3	5	0.239341	65.7937	40.0923	44.8224	64.9068	motor neuron axon guidance
GO:0008104	10	20	0.780363	65.7937	40.0923	44.8224	64.9068	protein localization
GO:0008150	21	56	0.0586575	62.897	54.666	54.586	63.4765	biological_process
GO:0008152	17	50	0.0761082	65.7937	40.0923	44.8224	64.9068	metabolic process
GO:0008156	2	4	0.089583	65.7937	40.0923	44.8224	64.9068	negative regulation of DNA replication
GO:0008202	5	19	0.426783	65.7937	40.0923	44.8224	64.9068	steroid metabolic process
GO:0008217	4	10	0.000301349	65.7937	40.0923	44.8224	64.9068	regulation of blood pressure
GO:0008219	21	51	3.916e-09	63.5378	52.4685	77.4027	78.6994	cell death
GO:0008277	7	16	0.524053	65.7937	40.0923	44.8224	64.9068	regulation of G-protein coupled receptor protein signaling pathway
GO:0008283	49	111	0.315355	61.7143	57.6318	56.4118	60.1536	cell proliferation
GO:0008286	49	110	0.0155334	61.4384	52.8951	54.8874	57.8178	insulin receptor signaling pathway
GO:0008299	2	2	0.254709	65.7937	40.0923	44.8224	64.9068	isoprenoid biosynthetic process
GO:0008333	2	4	0.0771685	66.5569	42.0588	30.7452	31.7467	endosome to lysosome transport
GO:0008344	5	10	0.505739	48.4044	56.2366	61.7066	52.8944	adult locomotory behavior
GO:0008354	3	7	0.129882	74.826	56.0144	54.259	51.1185	germ cell migration
GO:0008360	15	29	0.112142	65.7937	40.0923	44.8224	64.9068	regulation of cell shape
GO:0008380	20	51	3.92052e-05	65.7937	40.0923	44.8224	64.9068	RNA splicing
GO:0008542	3	6	0.692584	65.7937	40.0923	44.8224	64.9068	visual learning
GO:0008544	5	16	0.145461	72.9453	64.5325	73.3798	83.5864	epidermis development
GO:0008584	8	21	0.0138896	65.7937	40.0923	44.8224	64.9068	male gonad development
GO:0008608	3	8	0.0144439	77.9899	70.7219	49.3569	88.9321	attachment of spindle microtubules to kinetochore
GO:0008610	2	3	0.167044	65.7937	40.0923	44.8224	64.9068	lipid biosynthetic process
GO:0008625	3	6	0.57804	34.1071	36.7452	33.2646	49.4896	extrinsic apoptotic signaling pathway via death domain receptors
GO:0008630	9	18	0.0102914	65.7937	40.0923	44.8224	64.9068	intrinsic apoptotic signaling pathway in response to DNA damage
GO:0008631	5	10	0.0541323	65.7937	40.0923	44.8224	64.9068	intrinsic apoptotic signaling pathway in response to oxidative stress
GO:0008637	8	18	0.192832	61.4375	49.8582	53.637	46.3788	apoptotic mitochondrial changes
GO:0008645	8	22	0.615938	47.0901	41.4438	47.9121	43.516	hexose transport
GO:0008654	2	3	0.54479	65.7937	40.0923	44.8224	64.9068	phospholipid biosynthetic process
GO:0009083	2	4	0.579153	45.9284	23.6265	33.695	29.7127	branched-chain amino acid catabolic process
GO:0009103	44	79	0.00736623	65.7937	40.0923	44.8224	64.9068	lipopolysaccharide biosynthetic process
GO:0009108	2	4	0.00801928	93.3466	58.2993	109.714	105.03	coenzyme biosynthetic process
GO:0009116	5	11	0.178692	65.7937	40.0923	44.8224	64.9068	nucleoside metabolic process
GO:0009142	7	13	0.8256	65.7937	40.0923	44.8224	64.9068	nucleoside triphosphate biosynthetic process
GO:0009156	2	3	0.864514	65.7937	40.0923	44.8224	64.9068	ribonucleoside monophosphate biosynthetic process
GO:0009165	6	15	0.0213112	65.7937	40.0923	44.8224	64.9068	nucleotide biosynthetic process
GO:0009220	2	3	0.834469	65.7937	40.0923	44.8224	64.9068	pyrimidine ribonucleotide biosynthetic process
GO:0009267	5	10	0.555084	57.2504	64.7457	61.2529	71.7576	cellular response to starvation
GO:0009314	5	14	0.128409	65.7937	40.0923	44.8224	64.9068	response to radiation
GO:0009408	5	12	0.0319262	65.7937	40.0923	44.8224	64.9068	response to heat
GO:0009411	6	14	0.110949	65.7937	40.0923	44.8224	64.9068	response to UV
GO:0009416	2	6	0.00181311	65.7937	40.0923	44.8224	64.9068	response to light stimulus
GO:0009435	2	6	0.0759311	65.7937	40.0923	44.8224	64.9068	NAD biosynthetic process
GO:0009611	4	9	0.910458	65.7937	40.0923	44.8224	64.9068	response to wounding
GO:0009612	12	25	0.119404	65.7937	40.0923	44.8224	64.9068	response to mechanical stimulus
GO:0009615	16	44	3.5396e-05	65.7937	40.0923	44.8224	64.9068	response to virus
GO:0009617	3	8	0.0219269	65.7937	40.0923	44.8224	64.9068	response to bacterium
GO:0009636	14	40	0.00663493	65.7937	40.0923	44.8224	64.9068	response to toxic substance
GO:0009651	2	6	0.652711	65.7937	40.0923	44.8224	64.9068	response to salt stress
GO:0009653	4	12	0.143836	59.7574	67.7742	71.606	52.0656	anatomical structure morphogenesis
GO:0009725	5	12	0.0369412	65.7937	40.0923	44.8224	64.9068	response to hormone
GO:0009743	2	6	0.0583052	65.7937	40.0923	44.8224	64.9068	response to carbohydrate
GO:0009749	14	33	0.000416604	65.7937	40.0923	44.8224	64.9068	response to glucose
GO:0009755	3	6	0.136923	74.2865	57.1524	87.9874	67.9062	hormone-mediated signaling pathway
GO:0009790	8	17	0.0260895	67.4608	45.4426	51.7784	61.6931	embryo development
GO:0009791	8	19	0.18308	65.7937	40.0923	44.8224	64.9068	post-embryonic development
GO:0009880	2	4	7.91956e-10	92.0406	76.4719	140.969	29.9379	embryonic pattern specification
GO:0009887	12	25	0.0828891	65.7937	40.0923	44.8224	64.9068	organ morphogenesis
GO:0009950	2	7	0.0449321	60.9659	44.6439	72.2947	79.636	dorsal/ventral axis specification
GO:0009952	12	30	0.663247	54.1652	49.7888	49.8502	56.6508	anterior/posterior pattern specification
GO:0009953	4	10	0.140282	58.7045	53.748	73.4344	72.2503	dorsal/ventral pattern formation
GO:0009966	8	17	0.60449	65.7937	40.0923	44.8224	64.9068	regulation of signal transduction
GO:0009968	2	3	0.282903	65.7937	40.0923	44.8224	64.9068	negative regulation of signal transduction
GO:0010033	14	38	0.000161651	65.7937	40.0923	44.8224	64.9068	response to organic substance
GO:0010035	2	7	0.789497	65.7937	40.0923	44.8224	64.9068	response to inorganic substance
GO:0010038	2	4	0.933743	65.7937	40.0923	44.8224	64.9068	response to metal ion
GO:0010212	6	15	0.354913	65.7937	40.0923	44.8224	64.9068	response to ionizing radiation
GO:0010226	3	5	0.0155836	65.7937	40.0923	44.8224	64.9068	response to lithium ion
GO:0010243	4	7	0.00883868	65.7937	40.0923	44.8224	64.9068	response to organonitrogen compound
GO:0010288	3	12	0.917295	65.7937	40.0923	44.8224	64.9068	response to lead ion
GO:0010332	5	10	0.628935	65.7937	40.0923	44.8224	64.9068	response to gamma radiation
GO:0010389	3	6	0.0474573	65.7937	40.0923	44.8224	64.9068	regulation of G2/M transition of mitotic cell cycle
GO:0010468	11	27	0.597495	65.7937	40.0923	44.8224	64.9068	regulation of gene expression
GO:0010469	3	6	0.832052	65.7937	40.0923	44.8224	64.9068	regulation of receptor activity
GO:0010506	7	13	0.00850674	65.7937	40.0923	44.8224	64.9068	regulation of autophagy
GO:0010507	3	5	0.495001	65.7937	40.0923	44.8224	64.9068	negative regulation of autophagy
GO:0010508	6	15	0.0199205	65.7937	40.0923	44.8224	64.9068	positive regulation of autophagy
GO:0010510	4	7	0.182391	65.7937	40.0923	44.8224	64.9068	regulation of acetyl-CoA biosynthetic process from pyruvate
GO:0010518	3	5	0.297072	65.7937	40.0923	44.8224	64.9068	positive regulation of phospholipase activity
GO:0010543	2	4	0.580544	65.7937	40.0923	44.8224	64.9068	regulation of platelet activation
GO:0010565	2	3	0.0644687	65.7937	40.0923	44.8224	64.9068	regulation of cellular ketone metabolic process
GO:0010575	3	8	0.135967	65.7937	40.0923	44.8224	64.9068	positive regulation vascular endothelial growth factor production
GO:0010591	3	7	0.10581	65.7937	40.0923	44.8224	64.9068	regulation of lamellipodium assembly
GO:0010592	2	4	0.842047	65.7937	40.0923	44.8224	64.9068	positive regulation of lamellipodium assembly
GO:0010594	2	4	0.000123735	65.7937	40.0923	44.8224	64.9068	regulation of endothelial cell migration
GO:0010595	9	18	0.210534	65.7937	40.0923	44.8224	64.9068	positive regulation of endothelial cell migration
GO:0010613	3	5	0.742837	65.7937	40.0923	44.8224	64.9068	positive regulation of cardiac muscle hypertrophy
GO:0010614	2	6	0.610961	65.7937	40.0923	44.8224	64.9068	negative regulation of cardiac muscle hypertrophy
GO:0010628	22	44	0.232838	65.7937	40.0923	44.8224	64.9068	positive regulation of gene expression
GO:0010629	8	16	0.570474	65.7937	40.0923	44.8224	64.9068	negative regulation of gene expression
GO:0010631	3	8	0.941621	50.9476	47.418	54.0932	51.8628	epithelial cell migration
GO:0010634	4	8	0.0688379	65.7937	40.0923	44.8224	64.9068	positive regulation of epithelial cell migration
GO:0010667	3	8	0.0890465	65.7937	40.0923	44.8224	64.9068	negative regulation of cardiac muscle cell apoptotic process
GO:0010715	3	5	0.0305228	65.7937	40.0923	44.8224	64.9068	regulation of extracellular matrix disassembly
GO:0010739	2	3	0.390098	65.7937	40.0923	44.8224	64.9068	positive regulation of protein kinase A signaling
GO:0010744	2	3	0.385551	65.7937	40.0923	44.8224	64.9068	positive regulation of macrophage derived foam cell differentiation
GO:0010745	2	7	0.225119	65.7937	40.0923	44.8224	64.9068	negative regulation of macrophage derived foam cell differentiation
GO:0010748	2	4	0.0306053	65.7937	40.0923	44.8224	64.9068	negative regulation of plasma membrane long-chain fatty acid transport
GO:0010762	2	5	0.0744807	65.7937	40.0923	44.8224	64.9068	regulation of fibroblast migration
GO:0010763	3	7	1.35772e-08	65.7937	40.0923	44.8224	64.9068	positive regulation of fibroblast migration
GO:0010765	5	11	0.0107852	65.7937	40.0923	44.8224	64.9068	positive regulation of sodium ion transport
GO:0010800	7	15	0.00792864	65.7937	40.0923	44.8224	64.9068	positive regulation of peptidyl-threonine phosphorylation
GO:0010803	3	5	0.543541	65.7937	40.0923	44.8224	64.9068	regulation of tumor necrosis factor-mediated signaling pathway
GO:0010811	2	4	0.00345826	65.7937	40.0923	44.8224	64.9068	positive regulation of cell-substrate adhesion
GO:0010818	2	4	0.0727183	65.7937	40.0923	44.8224	64.9068	T cell chemotaxis
GO:0010824	2	6	0.123591	65.7937	40.0923	44.8224	64.9068	regulation of centrosome duplication
GO:0010827	4	13	0.330689	65.7937	40.0923	44.8224	64.9068	regulation of glucose transport
GO:0010830	2	4	0.563011	65.7937	40.0923	44.8224	64.9068	regulation of myotube differentiation
GO:0010831	2	4	0.571402	65.7937	40.0923	44.8224	64.9068	positive regulation of myotube differentiation
GO:0010842	2	3	0.302058	65.7937	40.0923	44.8224	64.9068	retina layer formation
GO:0010862	9	20	0.207048	65.7937	40.0923	44.8224	64.9068	positive regulation of pathway-restricted SMAD protein phosphorylation
GO:0010863	5	8	0.853098	65.7937	40.0923	44.8224	64.9068	positive regulation of phospholipase C activity
GO:0010880	4	6	0.11745	65.7937	40.0923	44.8224	64.9068	regulation of release of sequestered calcium ion into cytosol by sarcoplasmic reticulum
GO:0010881	5	8	0.0227219	65.7937	40.0923	44.8224	64.9068	regulation of cardiac muscle contraction by regulation of the release of sequestered calcium ion
GO:0010887	2	7	0.225119	65.7937	40.0923	44.8224	64.9068	negative regulation of cholesterol storage
GO:0010906	5	10	0.173725	65.7937	40.0923	44.8224	64.9068	regulation of glucose metabolic process
GO:0010907	2	4	0.0306053	65.7937	40.0923	44.8224	64.9068	positive regulation of glucose metabolic process
GO:0010923	5	10	0.883178	65.7937	40.0923	44.8224	64.9068	negative regulation of phosphatase activity
GO:0010942	4	11	1.81723e-06	65.7937	40.0923	44.8224	64.9068	positive regulation of cell death
GO:0010950	2	8	0.196866	65.7937	40.0923	44.8224	64.9068	positive regulation of endopeptidase activity
GO:0010951	4	12	0.948743	65.7937	40.0923	44.8224	64.9068	negative regulation of endopeptidase activity
GO:0010975	2	5	0.500392	65.7937	40.0923	44.8224	64.9068	regulation of neuron projection development
GO:0010976	25	45	0.000428106	65.7937	40.0923	44.8224	64.9068	positive regulation of neuron projection development
GO:0010977	2	9	0.00411305	65.7937	40.0923	44.8224	64.9068	negative regulation of neuron projection development
GO:0012501	2	4	0.00810574	65.7937	40.0923	44.8224	64.9068	programmed cell death
GO:0014003	2	4	0.0101832	65.7937	40.0923	44.8224	64.9068	oligodendrocyte development
GO:0014032	2	9	0.138068	65.7937	40.0923	44.8224	64.9068	neural crest cell development
GO:0014044	2	3	0.0433051	65.7937	40.0923	44.8224	64.9068	Schwann cell development
GO:0014047	2	4	0.0244831	58.6064	33.1517	8.93567	39.3111	glutamate secretion
GO:0014065	9	24	0.0810806	65.7937	40.0923	44.8224	64.9068	phosphatidylinositol 3-kinase signaling
GO:0014068	14	25	0.00546664	65.7937	40.0923	44.8224	64.9068	positive regulation of phosphatidylinositol 3-kinase signaling
GO:0014070	17	44	0.00267717	65.7937	40.0923	44.8224	64.9068	response to organic cyclic compound
GO:0014075	6	12	0.658093	65.7937	40.0923	44.8224	64.9068	response to amine
GO:0014732	2	6	0.536707	65.7937	40.0923	44.8224	64.9068	skeletal muscle atrophy
GO:0014733	2	4	0.00962938	65.7937	40.0923	44.8224	64.9068	regulation of skeletal muscle adaptation
GO:0014823	5	10	0.04244	65.7937	40.0923	44.8224	64.9068	response to activity
GO:0014902	3	7	0.0477699	65.7937	40.0923	44.8224	64.9068	myotube differentiation
GO:0014909	3	8	0.0866988	65.7937	40.0923	44.8224	64.9068	smooth muscle cell migration
GO:0014911	5	10	0.025975	65.7937	40.0923	44.8224	64.9068	positive regulation of smooth muscle cell migration
GO:0015031	14	40	8.1128e-06	65.7937	40.0923	44.8224	64.9068	protein transport
GO:0015701	2	7	0.0835663	55.11	41.991	70.3102	52.2662	bicarbonate transport
GO:0015758	12	32	0.611969	48.4034	44.5621	49.2531	44.7591	glucose transport
GO:0015914	2	7	0.941618	65.7937	40.0923	44.8224	64.9068	phospholipid transport
GO:0015937	6	16	1.41311e-07	87.52	64.4637	113.124	83.9643	coenzyme A biosynthetic process
GO:0015939	3	8	0.00527724	65.7937	40.0923	44.8224	64.9068	pantothenate metabolic process
GO:0015949	9	15	0.120733	65.7937	40.0923	44.8224	64.9068	nucleobase-containing small molecule interconversion
GO:0015991	7	24	1.64323e-05	52.6887	43.4207	39.4184	69.706	ATP hydrolysis coupled proton transport
GO:0015992	6	21	1.29987e-07	65.7937	40.0923	44.8224	64.9068	proton transport
GO:0016032	47	151	0.0578337	65.7937	40.0923	44.8224	64.9068	viral process
GO:0016042	2	7	0.301304	65.7937	40.0923	44.8224	64.9068	lipid catabolic process
GO:0016049	7	14	3.93576e-11	64.1031	43.3933	104.091	53.882	cell growth
GO:0016055	25	56	0.0280057	65.7937	40.0923	44.8224	64.9068	Wnt signaling pathway
GO:0016056	9	16	0.234237	65.7937	40.0923	44.8224	64.9068	rhodopsin mediated signaling pathway
GO:0016070	39	125	0.00259558	65.7937	40.0923	44.8224	64.9068	RNA metabolic process
GO:0016071	38	121	0.00209615	65.7937	40.0923	44.8224	64.9068	mRNA metabolic process
GO:0016079	2	3	0.275816	65.7937	40.0923	44.8224	64.9068	synaptic vesicle exocytosis
GO:0016125	2	8	0.183439	65.7937	40.0923	44.8224	64.9068	sterol metabolic process
GO:0016126	2	3	0.213253	65.7937	40.0923	44.8224	64.9068	sterol biosynthetic process
GO:0016192	14	30	0.0633656	65.7937	40.0923	44.8224	64.9068	vesicle-mediated transport
GO:0016197	6	17	0.00213827	73.5385	54.3247	57.3489	47.5499	endosomal transport
GO:0016239	2	4	0.246048	65.7937	40.0923	44.8224	64.9068	positive regulation of macroautophagy
GO:0016310	21	38	0.157072	65.7937	40.0923	44.8224	64.9068	phosphorylation
GO:0016311	3	10	5.32318e-08	54.0071	46.0413	101.882	47.5447	dephosphorylation
GO:0016337	7	17	0.0262827	73.6874	57.5907	71.3392	78.3837	cell-cell adhesion
GO:0016358	5	10	0.00880698	62.3635	59.2614	42.2589	77.7917	dendrite development
GO:0016477	29	55	0.000184953	75.4856	57.1838	71.2831	65.7239	cell migration
GO:0016482	2	4	0.385174	54.4498	48.5093	61.4004	74.19	cytoplasmic transport
GO:0016485	2	6	0.472038	65.7937	40.0923	44.8224	64.9068	protein processing
GO:0016525	5	10	0.94883	65.7937	40.0923	44.8224	64.9068	negative regulation of angiogenesis
GO:0016567	16	42	0.000111357	65.7937	40.0923	44.8224	64.9068	protein ubiquitination
GO:0016568	4	6	0.184068	91.2319	64.1112	82.6962	72.6197	chromatin modification
GO:0016570	2	4	0.0190925	69.2642	49.8182	24.1542	68.3077	histone modification
GO:0016572	7	14	0.05718	47.405	34.4963	25.2639	29.2653	histone phosphorylation
GO:0016973	2	7	0.127503	65.7937	40.0923	44.8224	64.9068	poly(A)+ mRNA export from nucleus
GO:0017144	2	3	0.134483	70.2472	60.6703	63.421	32.5728	drug metabolic process
GO:0017148	7	14	0.635561	65.7937	40.0923	44.8224	64.9068	negative regulation of translation
GO:0018105	49	93	0.000820807	65.7937	40.0923	44.8224	64.9068	peptidyl-serine phosphorylation
GO:0018107	24	48	0.00676139	65.7937	40.0923	44.8224	64.9068	peptidyl-threonine phosphorylation
GO:0018146	3	12	1.35744e-05	65.7937	40.0923	44.8224	64.9068	keratan sulfate biosynthetic process
GO:0018208	3	11	0.442151	65.7937	40.0923	44.8224	64.9068	peptidyl-proline modification
GO:0018279	3	11	0.000959416	65.7937	40.0923	44.8224	64.9068	protein N-linked glycosylation via asparagine
GO:0018963	2	6	0.281969	65.7937	40.0923	44.8224	64.9068	phthalate metabolic process
GO:0019058	13	34	0.0446969	65.7937	40.0923	44.8224	64.9068	viral life cycle
GO:0019083	10	26	0.0656538	65.7937	40.0923	44.8224	64.9068	viral transcription
GO:0019216	3	6	0.0647359	65.7937	40.0923	44.8224	64.9068	regulation of lipid metabolic process
GO:0019217	3	8	0.0178114	65.7937	40.0923	44.8224	64.9068	regulation of fatty acid metabolic process
GO:0019221	38	101	0.00307079	59.0654	48.3116	53.7233	52.8466	cytokine-mediated signaling pathway
GO:0019233	6	11	0.420657	65.7937	40.0923	44.8224	64.9068	sensory perception of pain
GO:0019287	2	2	0.254709	65.7937	40.0923	44.8224	64.9068	isopentenyl diphosphate biosynthetic process, mevalonate pathway
GO:0019369	4	12	0.661181	56.1485	58.3033	47.3275	56.7407	arachidonic acid metabolic process
GO:0019370	2	6	0.420292	65.7937	40.0923	44.8224	64.9068	leukotriene biosynthetic process
GO:0019371	2	5	0.387283	64.3482	64.9479	52.9315	79.7419	cyclooxygenase pathway
GO:0019395	3	6	0.178786	45.3375	20.0017	40.0112	27.2567	fatty acid oxidation
GO:0019432	2	4	0.0170084	65.7937	40.0923	44.8224	64.9068	triglyceride biosynthetic process
GO:0019433	3	6	0.20366	65.7937	40.0923	44.8224	64.9068	triglyceride catabolic process
GO:0019563	3	5	0.107406	48.099	59.1433	83.2717	60.613	glycerol catabolic process
GO:0019722	9	17	0.55234	64.8411	67.9493	61.9781	73.61	calcium-mediated signaling
GO:0019827	4	10	0.01804	65.7937	40.0923	44.8224	64.9068	stem cell maintenance
GO:0019882	3	12	0.581916	57.2381	52.0036	42.7432	56.61	antigen processing and presentation
GO:0019886	5	13	0.031982	37.3361	19.163	17.0263	15.7074	antigen processing and presentation of exogenous peptide antigen via MHC class II
GO:0019932	2	4	0.00946339	65.7937	40.0923	44.8224	64.9068	second-messenger-mediated signaling
GO:0019933	5	11	0.000215074	60.7626	56.4825	95.5029	57.6357	cAMP-mediated signaling
GO:0019941	2	7	0.210091	65.7937	40.0923	44.8224	64.9068	modification-dependent protein catabolic process
GO:0021545	3	6	0.585164	68.8771	70.4268	80.0217	66.549	cranial nerve development
GO:0021549	3	4	0.292606	79.8314	81.2318	55.8492	83.7862	cerebellum development
GO:0021591	2	4	0.782389	65.7937	40.0923	44.8224	64.9068	ventricular system development
GO:0021631	2	2	0.847954	65.7937	40.0923	44.8224	64.9068	optic nerve morphogenesis
GO:0021680	2	4	9.44385e-08	56.3841	71.5627	151.445	82.9753	cerebellar Purkinje cell layer development
GO:0021707	2	5	0.0733483	73.3762	77.915	84.6591	107.753	cerebellar granule cell differentiation
GO:0021722	2	3	0.112366	65.7937	40.0923	44.8224	64.9068	superior olivary nucleus maturation
GO:0021766	9	19	0.286673	63.1843	55.9053	49.9141	60.4069	hippocampus development
GO:0021769	2	3	0.00358872	65.7937	40.0923	44.8224	64.9068	orbitofrontal cortex development
GO:0021819	3	4	0.292606	65.7937	40.0923	44.8224	64.9068	layer formation in cerebral cortex
GO:0021847	2	3	0.00358872	65.7937	40.0923	44.8224	64.9068	ventricular zone neuroblast division
GO:0021885	2	4	0.317263	75.5572	85.399	59.0066	60.815	forebrain cell migration
GO:0021904	3	8	0.833994	51.583	42.4261	52.4439	52.2854	dorsal/ventral neural tube patterning
GO:0021915	3	9	0.194958	65.7937	40.0923	44.8224	64.9068	neural tube development
GO:0021952	4	6	0.214831	82.2655	77.1099	69.3768	57.6643	central nervous system projection neuron axonogenesis
GO:0021954	3	4	0.626301	60.7362	48.2475	50.3915	68.5795	central nervous system neuron development
GO:0021987	2	3	0.198094	70.7483	62.3811	51.8392	91.2826	cerebral cortex development
GO:0022010	2	5	0.0874557	67.5234	67.3952	87.9814	96.0057	central nervous system myelination
GO:0022038	4	5	0.0177967	83.9395	90.1355	51.4843	90.541	corpus callosum development
GO:0022400	9	16	0.234237	65.7937	40.0923	44.8224	64.9068	regulation of rhodopsin mediated signaling pathway
GO:0022407	3	5	0.00799079	65.7937	40.0923	44.8224	64.9068	regulation of cell-cell adhesion
GO:0022408	2	4	0.000868918	65.7937	40.0923	44.8224	64.9068	negative regulation of cell-cell adhesion
GO:0022904	2	7	0.000475147	65.7937	40.0923	44.8224	64.9068	respiratory electron transport chain
GO:0023014	11	20	0.0503035	65.7937	40.0923	44.8224	64.9068	signal transduction by phosphorylation
GO:0030010	9	16	0.000111347	63.7914	45.8957	31.9524	62.214	establishment of cell polarity
GO:0030030	8	18	0.0484049	50.4272	52.003	33.5834	40.6912	cell projection organization
GO:0030032	2	4	0.610654	65.7937	40.0923	44.8224	64.9068	lamellipodium assembly
GO:0030036	20	41	0.00129683	66.2631	59.9017	79.2258	73.9511	actin cytoskeleton organization
GO:0030071	3	8	0.909737	65.7937	40.0923	44.8224	64.9068	regulation of mitotic metaphase/anaphase transition
GO:0030073	3	6	0.283278	71.5476	57.1053	67.207	83.1253	insulin secretion
GO:0030097	11	24	0.00556728	62.8948	47.2085	52.0224	67.9509	hemopoiesis
GO:0030098	4	6	0.0225485	65.7937	40.0923	44.8224	64.9068	lymphocyte differentiation
GO:0030099	4	8	0.000242633	65.7937	40.0923	44.8224	64.9068	myeloid cell differentiation
GO:0030100	3	8	0.0109095	65.7937	40.0923	44.8224	64.9068	regulation of endocytosis
GO:0030148	6	14	0.0753093	65.7937	40.0923	44.8224	64.9068	sphingolipid biosynthetic process
GO:0030154	28	65	0.0060749	58.1786	47.242	59.8073	53.5903	cell differentiation
GO:0030155	10	17	0.000477906	65.7937	40.0923	44.8224	64.9068	regulation of cell adhesion
GO:0030162	3	10	0.912992	65.7937	40.0923	44.8224	64.9068	regulation of proteolysis
GO:0030163	8	22	0.0381516	65.7937	40.0923	44.8224	64.9068	protein catabolic process
GO:0030177	3	8	0.00120948	65.7937	40.0923	44.8224	64.9068	positive regulation of Wnt signaling pathway
GO:0030178	4	9	0.111584	65.7937	40.0923	44.8224	64.9068	negative regulation of Wnt signaling pathway
GO:0030182	16	33	0.0101997	65.7937	40.0923	44.8224	64.9068	neuron differentiation
GO:0030183	6	12	0.342734	65.6526	51.3293	64.6847	67.1202	B cell differentiation
GO:0030198	15	38	0.797604	58.9033	55.3892	59.3189	59.0654	extracellular matrix organization
GO:0030199	2	4	0.248214	77.369	66.9649	90.6902	62.5453	collagen fibril organization
GO:0030203	4	15	4.89728e-06	61.5161	51.15	53.3418	23.5171	glycosaminoglycan metabolic process
GO:0030212	2	4	0.0520603	43.4643	50.4327	10.8422	44.0437	hyaluronan metabolic process
GO:0030216	8	17	0.190786	65.7937	40.0923	44.8224	64.9068	keratinocyte differentiation
GO:0030217	6	14	0.771794	65.7937	40.0923	44.8224	64.9068	T cell differentiation
GO:0030218	7	15	0.243041	60.6436	47.7322	60.1434	49.517	erythrocyte differentiation
GO:0030262	3	8	0.516822	69.7609	58.5793	63.8825	53.478	apoptotic nuclear changes
GO:0030282	2	4	3.66997e-06	72.9303	65.0806	124.338	38.3691	bone mineralization
GO:0030307	13	28	0.68915	65.7937	40.0923	44.8224	64.9068	positive regulation of cell growth
GO:0030308	12	26	0.0934837	65.7937	40.0923	44.8224	64.9068	negative regulation of cell growth
GO:0030316	3	9	0.000131738	65.7937	40.0923	44.8224	64.9068	osteoclast differentiation
GO:0030324	10	22	0.0334622	65.7937	40.0923	44.8224	64.9068	lung development
GO:0030325	3	7	0.595422	45.1422	47.0433	41.693	32.7508	adrenal gland development
GO:0030334	11	19	0.00430014	65.7937	40.0923	44.8224	64.9068	regulation of cell migration
GO:0030335	23	42	0.0123624	65.7937	40.0923	44.8224	64.9068	positive regulation of cell migration
GO:0030336	9	20	0.568857	65.7937	40.0923	44.8224	64.9068	negative regulation of cell migration
GO:0030433	2	8	0.0251877	68.1142	56.7367	50.308	37.0149	ER-associated ubiquitin-dependent protein catabolic process
GO:0030500	2	4	0.0125793	65.7937	40.0923	44.8224	64.9068	regulation of bone mineralization
GO:0030501	6	14	0.519755	65.7937	40.0923	44.8224	64.9068	positive regulation of bone mineralization
GO:0030509	8	17	0.797974	65.7817	57.9051	61.9627	62.9417	BMP signaling pathway
GO:0030510	2	5	0.0299082	65.7937	40.0923	44.8224	64.9068	regulation of BMP signaling pathway
GO:0030511	6	12	0.27382	65.7937	40.0923	44.8224	64.9068	positive regulation of transforming growth factor beta receptor signaling pathway
GO:0030512	6	16	0.151177	65.7937	40.0923	44.8224	64.9068	negative regulation of transforming growth factor beta receptor signaling pathway
GO:0030513	4	8	0.687411	65.7937	40.0923	44.8224	64.9068	positive regulation of BMP signaling pathway
GO:0030514	2	4	0.00378047	65.7937	40.0923	44.8224	64.9068	negative regulation of BMP signaling pathway
GO:0030517	3	5	1.51991e-06	65.7937	40.0923	44.8224	64.9068	negative regulation of axon extension
GO:0030521	2	3	0.00612278	51.5179	87.6148	91.3907	35.4296	androgen receptor signaling pathway
GO:0030534	2	4	0.860027	72.7936	63.5578	73.2005	75.5277	adult behavior
GO:0030593	5	10	0.269571	65.7937	40.0923	44.8224	64.9068	neutrophil chemotaxis
GO:0030644	3	7	0.000177833	56.483	54.7657	91.0221	100.585	cellular chloride ion homeostasis
GO:0030728	2	7	0.822338	65.7937	40.0923	44.8224	64.9068	ovulation
GO:0030801	3	4	0.00674769	65.7937	40.0923	44.8224	64.9068	positive regulation of cyclic nucleotide metabolic process
GO:0030819	4	11	0.816675	65.7937	40.0923	44.8224	64.9068	positive regulation of cAMP biosynthetic process
GO:0030833	2	4	0.504172	65.7937	40.0923	44.8224	64.9068	regulation of actin filament polymerization
GO:0030837	3	5	0.061727	65.7937	40.0923	44.8224	64.9068	negative regulation of actin filament polymerization
GO:0030838	9	15	0.0822045	65.7937	40.0923	44.8224	64.9068	positive regulation of actin filament polymerization
GO:0030866	2	3	0.787301	76.3691	58.9423	73.4193	75.3334	cortical actin cytoskeleton organization
GO:0030879	4	10	0.101975	65.7937	40.0923	44.8224	64.9068	mammary gland development
GO:0030889	3	6	0.30811	65.7937	40.0923	44.8224	64.9068	negative regulation of B cell proliferation
GO:0030890	3	7	0.0220456	65.7937	40.0923	44.8224	64.9068	positive regulation of B cell proliferation
GO:0030900	8	14	0.408178	72.2706	61.9919	60.7111	70.5588	forebrain development
GO:0030901	2	3	0.00358872	65.7937	40.0923	44.8224	64.9068	midbrain development
GO:0030916	2	4	0.000684931	65.7937	40.0923	44.8224	64.9068	otic vesicle formation
GO:0030949	3	4	2.4366e-05	65.7937	40.0923	44.8224	64.9068	positive regulation of vascular endothelial growth factor receptor signaling pathway
GO:0030968	8	27	0.459012	64.178	57.9573	60.8206	65.8249	endoplasmic reticulum unfolded protein response
GO:0031016	2	4	0.234503	65.7937	40.0923	44.8224	64.9068	pancreas development
GO:0031018	4	8	0.976186	48.6962	43.3851	46.0773	46.6075	endocrine pancreas development
GO:0031032	3	6	0.00589111	64.9627	51.9621	76.7073	99.5478	actomyosin structure organization
GO:0031069	2	5	0.0327868	82.0793	79.003	106.64	67.8406	hair follicle morphogenesis
GO:0031100	8	18	0.153737	65.7937	40.0923	44.8224	64.9068	organ regeneration
GO:0031103	2	6	0.410364	50.9938	38.9143	60.0901	40.0174	axon regeneration
GO:0031116	3	11	0.0876778	65.7937	40.0923	44.8224	64.9068	positive regulation of microtubule polymerization
GO:0031145	28	97	0.00164855	63.3612	61.8102	47.0498	60.2276	anaphase-promoting complex-dependent proteasomal ubiquitin-dependent protein catabolic process
GO:0031175	14	25	0.00765909	65.7937	40.0923	44.8224	64.9068	neuron projection development
GO:0031290	5	7	0.0208122	65.7937	40.0923	44.8224	64.9068	retinal ganglion cell axon guidance
GO:0031295	15	26	0.655676	65.7937	40.0923	44.8224	64.9068	T cell costimulation
GO:0031325	2	4	0.410565	65.7937	40.0923	44.8224	64.9068	positive regulation of cellular metabolic process
GO:0031333	3	6	0.00237572	65.7937	40.0923	44.8224	64.9068	negative regulation of protein complex assembly
GO:0031334	2	6	0.0887624	65.7937	40.0923	44.8224	64.9068	positive regulation of protein complex assembly
GO:0031396	3	6	0.348365	65.7937	40.0923	44.8224	64.9068	regulation of protein ubiquitination
GO:0031397	4	10	0.12215	65.7937	40.0923	44.8224	64.9068	negative regulation of protein ubiquitination
GO:0031398	7	16	0.215947	65.7937	40.0923	44.8224	64.9068	positive regulation of protein ubiquitination
GO:0031532	12	25	0.253579	58.953	48.9749	54.6004	61.9531	actin cytoskeleton reorganization
GO:0031571	2	4	0.0602459	65.7937	40.0923	44.8224	64.9068	mitotic G1 DNA damage checkpoint
GO:0031572	9	15	0.706935	61.8173	53.5907	58.6763	62.5086	G2 DNA damage checkpoint
GO:0031573	2	5	0.025847	65.7937	40.0923	44.8224	64.9068	intra-S DNA damage checkpoint
GO:0031589	2	2	0.927244	49.2144	39.6088	46.453	36.4622	cell-substrate adhesion
GO:0031623	4	8	0.421721	65.7937	40.0923	44.8224	64.9068	receptor internalization
GO:0031647	4	8	0.369305	65.7937	40.0923	44.8224	64.9068	regulation of protein stability
GO:0031648	5	13	0.13479	65.7937	40.0923	44.8224	64.9068	protein destabilization
GO:0031659	3	6	0.00173926	65.7937	40.0923	44.8224	64.9068	positive regulation of cyclin-dependent protein serine/threonine kinase activity involved in G1/S transition of mitotic cell cycle
GO:0031663	9	20	0.458616	65.7937	40.0923	44.8224	64.9068	lipopolysaccharide-mediated signaling pathway
GO:0031667	3	8	0.0510159	65.7937	40.0923	44.8224	64.9068	response to nutrient levels
GO:0031668	4	8	0.112404	94.9822	68.0107	84.4688	78.1741	cellular response to extracellular stimulus
GO:0031669	4	7	0.100522	55.7373	40.1717	27.6862	51.5849	cellular response to nutrient levels
GO:0031670	2	4	0.480039	88.4104	74.5738	79.1558	63.2746	cellular response to nutrient
GO:0031929	2	4	0.236275	65.7937	40.0923	44.8224	64.9068	TOR signaling
GO:0031952	2	4	0.174451	65.7937	40.0923	44.8224	64.9068	regulation of protein autophosphorylation
GO:0031998	2	5	0.0145285	65.7937	40.0923	44.8224	64.9068	regulation of fatty acid beta-oxidation
GO:0032000	2	6	0.173102	65.7937	40.0923	44.8224	64.9068	positive regulation of fatty acid beta-oxidation
GO:0032006	4	8	0.039178	65.7937	40.0923	44.8224	64.9068	regulation of TOR signaling
GO:0032007	4	10	0.114306	65.7937	40.0923	44.8224	64.9068	negative regulation of TOR signaling
GO:0032008	2	4	0.568701	65.7937	40.0923	44.8224	64.9068	positive regulation of TOR signaling
GO:0032020	2	7	0.210091	65.7937	40.0923	44.8224	64.9068	ISG15-protein conjugation
GO:0032024	6	12	0.127613	65.7937	40.0923	44.8224	64.9068	positive regulation of insulin secretion
GO:0032026	2	6	0.421556	65.7937	40.0923	44.8224	64.9068	response to magnesium ion
GO:0032042	2	8	0.0455108	65.7937	40.0923	44.8224	64.9068	mitochondrial DNA metabolic process
GO:0032060	2	4	0.00383696	79.9201	79.0123	67.4138	125.749	bleb assembly
GO:0032088	9	26	5.71674e-07	65.7937	40.0923	44.8224	64.9068	negative regulation of NF-kappaB transcription factor activity
GO:0032091	6	14	0.000767539	65.7937	40.0923	44.8224	64.9068	negative regulation of protein binding
GO:0032092	5	11	0.362771	65.7937	40.0923	44.8224	64.9068	positive regulation of protein binding
GO:0032094	2	5	0.153982	65.7937	40.0923	44.8224	64.9068	response to food
GO:0032147	8	15	0.0244355	73.2074	52.5976	76.3767	71.0331	activation of protein kinase activity
GO:0032148	3	6	0.728944	79.161	66.2997	76.1846	78.6387	activation of protein kinase B activity
GO:0032287	2	4	0.0306053	65.7937	40.0923	44.8224	64.9068	peripheral nervous system myelin maintenance
GO:0032288	2	4	0.811556	65.7937	40.0923	44.8224	64.9068	myelin assembly
GO:0032312	4	10	0.432223	65.7937	40.0923	44.8224	64.9068	regulation of ARF GTPase activity
GO:0032314	6	11	0.764491	65.7937	40.0923	44.8224	64.9068	regulation of Rac GTPase activity
GO:0032317	2	4	0.00532044	65.7937	40.0923	44.8224	64.9068	regulation of Rap GTPase activity
GO:0032319	4	8	4.93062e-05	65.7937	40.0923	44.8224	64.9068	regulation of Rho GTPase activity
GO:0032320	2	3	0.0015694	65.7937	40.0923	44.8224	64.9068	positive regulation of Ras GTPase activity
GO:0032321	4	11	0.907362	65.7937	40.0923	44.8224	64.9068	positive regulation of Rho GTPase activity
GO:0032355	7	19	4.98939e-06	65.7937	40.0923	44.8224	64.9068	response to estradiol
GO:0032411	2	4	6.79263e-05	65.7937	40.0923	44.8224	64.9068	positive regulation of transporter activity
GO:0032436	12	31	0.0421015	65.7937	40.0923	44.8224	64.9068	positive regulation of proteasomal ubiquitin-dependent protein catabolic process
GO:0032465	4	7	0.333453	65.7937	40.0923	44.8224	64.9068	regulation of cytokinesis
GO:0032467	6	15	0.00734142	65.7937	40.0923	44.8224	64.9068	positive regulation of cytokinesis
GO:0032480	4	12	0.801349	65.7937	40.0923	44.8224	64.9068	negative regulation of type I interferon production
GO:0032481	10	23	0	65.7937	40.0923	44.8224	64.9068	positive regulation of type I interferon production
GO:0032494	3	6	0.136042	65.7937	40.0923	44.8224	64.9068	response to peptidoglycan
GO:0032495	2	4	0.576905	65.7937	40.0923	44.8224	64.9068	response to muramyl dipeptide
GO:0032496	16	37	0.407931	65.7937	40.0923	44.8224	64.9068	response to lipopolysaccharide
GO:0032516	7	12	0.0442621	65.7937	40.0923	44.8224	64.9068	positive regulation of phosphoprotein phosphatase activity
GO:0032526	6	13	0.0646503	65.7937	40.0923	44.8224	64.9068	response to retinoic acid
GO:0032570	2	4	0.114761	65.7937	40.0923	44.8224	64.9068	response to progesterone
GO:0032609	2	4	0.277138	65.7937	40.0923	44.8224	64.9068	interferon-gamma production
GO:0032633	2	4	0.277138	65.7937	40.0923	44.8224	64.9068	interleukin-4 production
GO:0032649	2	5	0.186287	65.7937	40.0923	44.8224	64.9068	regulation of interferon-gamma production
GO:0032695	2	4	0.105767	65.7937	40.0923	44.8224	64.9068	negative regulation of interleukin-12 production
GO:0032715	2	4	0.00831428	65.7937	40.0923	44.8224	64.9068	negative regulation of interleukin-6 production
GO:0032720	2	4	0.00158084	65.7937	40.0923	44.8224	64.9068	negative regulation of tumor necrosis factor production
GO:0032722	3	5	0.828048	65.7937	40.0923	44.8224	64.9068	positive regulation of chemokine production
GO:0032729	2	4	0.945808	65.7937	40.0923	44.8224	64.9068	positive regulation of interferon-gamma production
GO:0032743	3	5	5.68575e-05	65.7937	40.0923	44.8224	64.9068	positive regulation of interleukin-2 production
GO:0032753	2	4	0.125322	65.7937	40.0923	44.8224	64.9068	positive regulation of interleukin-4 production
GO:0032755	3	6	0.268433	65.7937	40.0923	44.8224	64.9068	positive regulation of interleukin-6 production
GO:0032757	2	3	4.11826e-05	65.7937	40.0923	44.8224	64.9068	positive regulation of interleukin-8 production
GO:0032760	5	10	0.18878	65.7937	40.0923	44.8224	64.9068	positive regulation of tumor necrosis factor production
GO:0032793	7	11	0.4087	65.7937	40.0923	44.8224	64.9068	positive regulation of CREB transcription factor activity
GO:0032825	2	4	0.235413	65.7937	40.0923	44.8224	64.9068	positive regulation of natural killer cell differentiation
GO:0032855	3	6	0.0373966	65.7937	40.0923	44.8224	64.9068	positive regulation of Rac GTPase activity
GO:0032863	3	5	0.781159	51.6789	42.8209	39.0884	37.8675	activation of Rac GTPase activity
GO:0032868	9	22	0.0928846	65.7937	40.0923	44.8224	64.9068	response to insulin
GO:0032869	14	33	0.04499	66.8077	56.2656	54.3072	56.7249	cellular response to insulin stimulus
GO:0032870	3	8	0.510552	58.5255	56.0315	72.8689	60.3358	cellular response to hormone stimulus
GO:0032872	4	7	0.238823	65.7937	40.0923	44.8224	64.9068	regulation of stress-activated MAPK cascade
GO:0032874	7	12	0.161693	65.7937	40.0923	44.8224	64.9068	positive regulation of stress-activated MAPK cascade
GO:0032880	5	12	0.341192	65.7937	40.0923	44.8224	64.9068	regulation of protein localization
GO:0032886	2	4	0.277517	65.7937	40.0923	44.8224	64.9068	regulation of microtubule-based process
GO:0032922	3	4	0.757654	44.4914	41.9586	32.1325	32.8739	circadian regulation of gene expression
GO:0032924	3	6	0.744121	55.2602	63.1692	62.1173	51.0987	activin receptor signaling pathway
GO:0032926	2	4	0.440157	65.7937	40.0923	44.8224	64.9068	negative regulation of activin receptor signaling pathway
GO:0032927	4	8	0.0774984	65.7937	40.0923	44.8224	64.9068	positive regulation of activin receptor signaling pathway
GO:0032930	2	4	0.024444	65.7937	40.0923	44.8224	64.9068	positive regulation of superoxide anion generation
GO:0032940	3	6	0.148597	65.7937	40.0923	44.8224	64.9068	secretion by cell
GO:0032956	13	27	0.102187	65.7937	40.0923	44.8224	64.9068	regulation of actin cytoskeleton organization
GO:0032967	3	8	0.47922	65.7937	40.0923	44.8224	64.9068	positive regulation of collagen biosynthetic process
GO:0032968	3	4	0.0173477	65.7937	40.0923	44.8224	64.9068	positive regulation of transcription elongation from RNA polymerase II promoter
GO:0033077	5	10	0.281499	65.7937	40.0923	44.8224	64.9068	T cell differentiation in thymus
GO:0033088	2	4	0.367379	65.7937	40.0923	44.8224	64.9068	negative regulation of immature T cell proliferation in thymus
GO:0033129	3	6	0.0255758	65.7937	40.0923	44.8224	64.9068	positive regulation of histone phosphorylation
GO:0033133	2	3	0.187857	65.7937	40.0923	44.8224	64.9068	positive regulation of glucokinase activity
GO:0033136	3	5	0.777628	65.7937	40.0923	44.8224	64.9068	serine phosphorylation of STAT3 protein
GO:0033137	2	5	0.005915	65.7937	40.0923	44.8224	64.9068	negative regulation of peptidyl-serine phosphorylation
GO:0033138	15	31	0.113694	65.7937	40.0923	44.8224	64.9068	positive regulation of peptidyl-serine phosphorylation
GO:0033148	2	3	0.373326	65.7937	40.0923	44.8224	64.9068	positive regulation of intracellular estrogen receptor signaling pathway
GO:0033151	2	6	4.55413e-09	65.7937	40.0923	44.8224	64.9068	V(D)J recombination
GO:0033152	2	2	0.11723	73.6345	65.8392	83.4233	114.876	immunoglobulin V(D)J recombination
GO:0033160	2	4	0.0259914	65.7937	40.0923	44.8224	64.9068	positive regulation of protein import into nucleus, translocation
GO:0033194	2	7	1.33445e-08	65.7937	40.0923	44.8224	64.9068	response to hydroperoxide
GO:0033198	3	6	0.00404673	65.7937	40.0923	44.8224	64.9068	response to ATP
GO:0033209	4	8	0.247474	65.7937	40.0923	44.8224	64.9068	tumor necrosis factor-mediated signaling pathway
GO:0033327	2	5	0.253	65.7937	40.0923	44.8224	64.9068	Leydig cell differentiation
GO:0033572	6	20	1.50046e-10	65.7937	40.0923	44.8224	64.9068	transferrin transport
GO:0033574	4	11	0.681545	65.7937	40.0923	44.8224	64.9068	response to testosterone
GO:0033598	3	9	0.000366826	65.7937	40.0923	44.8224	64.9068	mammary gland epithelial cell proliferation
GO:0033605	2	4	0.555947	65.7937	40.0923	44.8224	64.9068	positive regulation of catecholamine secretion
GO:0033625	2	6	0.133608	65.7937	40.0923	44.8224	64.9068	positive regulation of integrin activation
GO:0033628	6	12	0.0191574	65.7937	40.0923	44.8224	64.9068	regulation of cell adhesion mediated by integrin
GO:0033630	2	3	0.979229	65.7937	40.0923	44.8224	64.9068	positive regulation of cell adhesion mediated by integrin
GO:0033673	3	9	0.0379863	65.7937	40.0923	44.8224	64.9068	negative regulation of kinase activity
GO:0033762	4	9	0.0431178	65.7937	40.0923	44.8224	64.9068	response to glucagon
GO:0033993	3	6	0.0112193	65.7937	40.0923	44.8224	64.9068	response to lipid
GO:0034097	8	24	0.462156	65.7937	40.0923	44.8224	64.9068	response to cytokine
GO:0034101	2	5	0.824031	71.9995	58.7695	62.1137	69.372	erythrocyte homeostasis
GO:0034115	2	4	0.812607	65.7937	40.0923	44.8224	64.9068	negative regulation of heterotypic cell-cell adhesion
GO:0034122	4	8	0.107316	65.7937	40.0923	44.8224	64.9068	negative regulation of toll-like receptor signaling pathway
GO:0034134	35	74	0.000174694	65.7937	40.0923	44.8224	64.9068	toll-like receptor 2 signaling pathway
GO:0034138	33	70	0.000852754	65.7937	40.0923	44.8224	64.9068	toll-like receptor 3 signaling pathway
GO:0034142	38	80	0.000108505	65.7937	40.0923	44.8224	64.9068	toll-like receptor 4 signaling pathway
GO:0034146	33	71	0.000195878	65.7937	40.0923	44.8224	64.9068	toll-like receptor 5 signaling pathway
GO:0034162	36	77	0.000233143	65.7937	40.0923	44.8224	64.9068	toll-like receptor 9 signaling pathway
GO:0034166	33	71	0.000195878	65.7937	40.0923	44.8224	64.9068	toll-like receptor 10 signaling pathway
GO:0034199	7	13	0.432046	65.5183	51.9954	53.6171	57.587	activation of protein kinase A activity
GO:0034220	9	26	0.0565693	65.7937	40.0923	44.8224	64.9068	ion transmembrane transport
GO:0034329	6	17	0.0468574	73.7353	74.222	90.3877	76.8841	cell junction assembly
GO:0034351	4	7	0.00560522	65.7937	40.0923	44.8224	64.9068	negative regulation of glial cell apoptotic process
GO:0034405	2	4	0.176449	65.7937	40.0923	44.8224	64.9068	response to fluid shear stress
GO:0034446	9	17	0.276691	65.7937	40.0923	44.8224	64.9068	substrate adhesion-dependent cell spreading
GO:0034501	3	6	0.0243612	65.7937	40.0923	44.8224	64.9068	protein localization to kinetochore
GO:0034504	3	10	0.464519	65.7937	40.0923	44.8224	64.9068	protein localization to nucleus
GO:0034599	5	12	0.00026453	56.4027	45.0643	60.7325	82.9382	cellular response to oxidative stress
GO:0034605	2	4	0.000698959	85.1707	54.3683	39.1352	21.3791	cellular response to heat
GO:0034612	4	8	0.455852	65.7937	40.0923	44.8224	64.9068	response to tumor necrosis factor
GO:0034613	11	27	0.187056	68.5356	56.1729	67.9061	68.1312	cellular protein localization
GO:0034614	3	8	0.00766805	58.9365	48.0863	21.4927	50.4452	cellular response to reactive oxygen species
GO:0034641	30	105	0.000255575	63.8899	60.2966	48.364	63.4728	cellular nitrogen compound metabolic process
GO:0034644	5	9	0.335291	58.4569	56.242	46.6786	42.1834	cellular response to UV
GO:0034976	2	8	0.000293529	65.7937	40.0923	44.8224	64.9068	response to endoplasmic reticulum stress
GO:0035019	2	4	0.405888	65.7937	40.0923	44.8224	64.9068	somatic stem cell maintenance
GO:0035023	5	10	0.378926	65.7937	40.0923	44.8224	64.9068	regulation of Rho protein signal transduction
GO:0035066	3	6	0.0255758	65.7937	40.0923	44.8224	64.9068	positive regulation of histone acetylation
GO:0035092	2	2	0.110425	65.7937	40.0923	44.8224	64.9068	sperm chromatin condensation
GO:0035094	2	5	0.00587507	65.7937	40.0923	44.8224	64.9068	response to nicotine
GO:0035108	2	5	0.45795	65.7937	40.0923	44.8224	64.9068	limb morphogenesis
GO:0035162	5	11	0.232067	66.5267	52.5238	56.6077	68.422	embryonic hemopoiesis
GO:0035234	3	5	0.0615275	77.0282	66.9317	60.2686	39.6955	germ cell programmed cell death
GO:0035249	3	7	1.48087e-08	65.7937	40.0923	44.8224	64.9068	synaptic transmission, glutamatergic
GO:0035264	7	22	0.0239234	65.7937	40.0923	44.8224	64.9068	multicellular organism growth
GO:0035265	2	4	2.17588e-05	65.7937	40.0923	44.8224	64.9068	organ growth
GO:0035307	4	6	0.0122768	65.7937	40.0923	44.8224	64.9068	positive regulation of protein dephosphorylation
GO:0035329	4	8	0.426754	73.1783	63.939	55.8119	59.3594	hippo signaling
GO:0035404	3	5	0.102051	51.4351	32.9948	15.7482	29.3398	histone-serine phosphorylation
GO:0035408	2	3	0.0389376	83.8897	67.0551	35.9101	73.8542	histone H3-T6 phosphorylation
GO:0035413	2	6	0.0203041	65.7937	40.0923	44.8224	64.9068	positive regulation of catenin import into nucleus
GO:0035455	2	4	0.00485979	65.7937	40.0923	44.8224	64.9068	response to interferon-alpha
GO:0035584	4	9	0.947819	55.9112	50.4081	55.811	55.2296	calcium-mediated signaling using intracellular calcium source
GO:0035607	2	3	0.00358872	81.9876	68.4157	120.629	54.0586	fibroblast growth factor receptor signaling pathway involved in orbitofrontal cortex development
GO:0035666	33	70	0.000852754	65.7937	40.0923	44.8224	64.9068	TRIF-dependent toll-like receptor signaling pathway
GO:0035690	5	9	0.0026462	81.0574	69.0346	61.9948	101.393	cellular response to drug
GO:0035747	2	4	0.0727183	65.7937	40.0923	44.8224	64.9068	natural killer cell chemotaxis
GO:0035791	2	6	0.130778	65.7937	40.0923	44.8224	64.9068	platelet-derived growth factor receptor-beta signaling pathway
GO:0035855	2	4	0.296914	65.7937	40.0923	44.8224	64.9068	megakaryocyte development
GO:0035872	12	31	3.99809e-06	65.7937	40.0923	44.8224	64.9068	nucleotide-binding domain, leucine rich repeat containing receptor signaling pathway
GO:0035914	3	9	0.21923	65.7937	40.0923	44.8224	64.9068	skeletal muscle cell differentiation
GO:0035924	7	12	0.137407	48.7788	40.3416	61.7916	48.668	cellular response to vascular endothelial growth factor stimulus
GO:0035988	2	4	0.337381	76.9573	66.3181	95.2498	76.1411	chondrocyte proliferation
GO:0036016	2	7	0.0780262	85.2345	70.4439	76.7022	62.6448	cellular response to interleukin-3
GO:0036089	2	4	0.00657025	76.0383	40.1521	47.7512	23.2718	cleavage furrow formation
GO:0036092	11	28	0.658398	65.7937	40.0923	44.8224	64.9068	phosphatidylinositol-3-phosphate biosynthetic process
GO:0036289	3	6	0.607088	65.7937	40.0923	44.8224	64.9068	peptidyl-serine autophosphorylation
GO:0036342	4	10	0.140354	65.7937	40.0923	44.8224	64.9068	post-anal tail morphogenesis
GO:0038028	2	4	0.2753	53.6754	63.0046	32.1002	46.0282	insulin receptor signaling pathway via phosphatidylinositol 3-kinase
GO:0038032	12	28	0.0313649	65.7937	40.0923	44.8224	64.9068	termination of G-protein coupled receptor signaling pathway
GO:0038033	2	3	3.98297e-06	65.7937	40.0923	44.8224	64.9068	positive regulation of endothelial cell chemotaxis by VEGF-activated vascular endothelial growth factor receptor signaling pathway
GO:0038061	3	6	0.115806	65.7937	40.0923	44.8224	64.9068	NIK/NF-kappaB signaling
GO:0038063	2	4	0.000890676	92.788	78.7636	110.382	48.9349	collagen-activated tyrosine kinase receptor signaling pathway
GO:0038083	5	10	0.000725589	65.7937	40.0923	44.8224	64.9068	peptidyl-tyrosine autophosphorylation
GO:0038084	3	6	0.44508	65.7937	40.0923	44.8224	64.9068	vascular endothelial growth factor signaling pathway
GO:0038091	2	3	0.509019	65.7937	40.0923	44.8224	64.9068	positive regulation of cell proliferation by VEGF-activated platelet derived growth factor receptor signaling pathway
GO:0038092	2	6	0.467974	65.7937	40.0923	44.8224	64.9068	nodal signaling pathway
GO:0038096	21	46	0.174791	60.5213	52.7059	51.9646	59.5146	Fc-gamma receptor signaling pathway involved in phagocytosis
GO:0038109	2	4	0.559343	65.7937	40.0923	44.8224	64.9068	Kit signaling pathway
GO:0038123	34	72	0.000179371	65.7937	40.0923	44.8224	64.9068	toll-like receptor TLR1:TLR2 signaling pathway
GO:0038124	34	72	0.000179371	65.7937	40.0923	44.8224	64.9068	toll-like receptor TLR6:TLR2 signaling pathway
GO:0038179	2	4	0.0264288	65.7937	40.0923	44.8224	64.9068	neurotrophin signaling pathway
GO:0038180	3	6	0.0137276	65.7937	40.0923	44.8224	64.9068	nerve growth factor signaling pathway
GO:0040007	2	5	0.306821	44.8417	25.1373	34.5203	18.6555	growth
GO:0040008	2	4	0.457622	65.7937	40.0923	44.8224	64.9068	regulation of growth
GO:0040012	2	6	0.112969	65.7937	40.0923	44.8224	64.9068	regulation of locomotion
GO:0040014	2	4	2.78958e-05	65.7937	40.0923	44.8224	64.9068	regulation of multicellular organism growth
GO:0042059	4	9	0.0714314	65.7937	40.0923	44.8224	64.9068	negative regulation of epidermal growth factor receptor signaling pathway
GO:0042060	16	34	0.127667	65.7937	40.0923	44.8224	64.9068	wound healing
GO:0042098	3	12	0.582339	65.7937	40.0923	44.8224	64.9068	T cell proliferation
GO:0042102	3	5	0.184456	65.7937	40.0923	44.8224	64.9068	positive regulation of T cell proliferation
GO:0042110	7	15	0.00184338	65.7937	40.0923	44.8224	64.9068	T cell activation
GO:0042113	4	6	0.0353663	62.9641	54.1466	35.5168	71.4247	B cell activation
GO:0042127	19	39	0.00561884	65.7937	40.0923	44.8224	64.9068	regulation of cell proliferation
GO:0042147	2	5	0.0278299	65.7937	40.0923	44.8224	64.9068	retrograde transport, endosome to Golgi
GO:0042149	6	11	0.0256265	74.8145	53.7579	46.1762	57.1682	cellular response to glucose starvation
GO:0042157	4	14	0.45846	65.7937	40.0923	44.8224	64.9068	lipoprotein metabolic process
GO:0042176	6	16	0.362856	65.7937	40.0923	44.8224	64.9068	regulation of protein catabolic process
GO:0042177	4	7	0.00908615	65.7937	40.0923	44.8224	64.9068	negative regulation of protein catabolic process
GO:0042220	3	6	0.431391	65.7937	40.0923	44.8224	64.9068	response to cocaine
GO:0042274	2	4	0.832533	65.7937	40.0923	44.8224	64.9068	ribosomal small subunit biogenesis
GO:0042304	5	9	0.0264933	65.7937	40.0923	44.8224	64.9068	regulation of fatty acid biosynthetic process
GO:0042308	2	4	0.282766	65.7937	40.0923	44.8224	64.9068	negative regulation of protein import into nucleus
GO:0042325	2	4	0.309952	65.7937	40.0923	44.8224	64.9068	regulation of phosphorylation
GO:0042326	7	17	0.015399	65.7937	40.0923	44.8224	64.9068	negative regulation of phosphorylation
GO:0042327	6	12	0.0728739	65.7937	40.0923	44.8224	64.9068	positive regulation of phosphorylation
GO:0042339	3	12	1.35744e-05	65.7937	40.0923	44.8224	64.9068	keratan sulfate metabolic process
GO:0042346	2	6	0.106667	65.7937	40.0923	44.8224	64.9068	positive regulation of NF-kappaB import into nucleus
GO:0042384	7	18	0.000466634	68.8469	57.077	69.0155	89.3488	cilium assembly
GO:0042391	5	12	0.464801	65.7937	40.0923	44.8224	64.9068	regulation of membrane potential
GO:0042445	2	6	0.00358714	64.3631	64.5857	107.561	61.0941	hormone metabolic process
GO:0042472	7	15	0.457298	48.2169	44.3591	40.9729	54.6788	inner ear morphogenesis
GO:0042473	2	3	0.0180325	65.7937	40.0923	44.8224	64.9068	outer ear morphogenesis
GO:0042474	2	3	0.0180325	65.7937	40.0923	44.8224	64.9068	middle ear morphogenesis
GO:0042475	6	19	0.0638355	65.7937	40.0923	44.8224	64.9068	odontogenesis of dentin-containing tooth
GO:0042476	2	5	1.07503e-06	65.7937	40.0923	44.8224	64.9068	odontogenesis
GO:0042490	3	6	0.463032	65.7937	40.0923	44.8224	64.9068	mechanoreceptor differentiation
GO:0042493	35	87	0.0401426	65.7937	40.0923	44.8224	64.9068	response to drug
GO:0042503	3	6	0.391278	65.7937	40.0923	44.8224	64.9068	tyrosine phosphorylation of Stat3 protein
GO:0042506	2	4	0.235066	65.7937	40.0923	44.8224	64.9068	tyrosine phosphorylation of Stat5 protein
GO:0042511	2	4	0.405888	65.7937	40.0923	44.8224	64.9068	positive regulation of tyrosine phosphorylation of Stat1 protein
GO:0042517	3	6	0.22829	65.7937	40.0923	44.8224	64.9068	positive regulation of tyrosine phosphorylation of Stat3 protein
GO:0042523	4	8	0.00379332	65.7937	40.0923	44.8224	64.9068	positive regulation of tyrosine phosphorylation of Stat5 protein
GO:0042531	2	4	0.00568448	65.7937	40.0923	44.8224	64.9068	positive regulation of tyrosine phosphorylation of STAT protein
GO:0042542	9	21	0.0191974	65.7937	40.0923	44.8224	64.9068	response to hydrogen peroxide
GO:0042551	2	3	0.205828	65.7937	40.0923	44.8224	64.9068	neuron maturation
GO:0042590	19	78	0.0387759	62.869	61.7944	48.7108	63.4548	antigen processing and presentation of exogenous peptide antigen via MHC class I
GO:0042593	14	30	0.69816	59.2493	57.4989	54.5359	52.627	glucose homeostasis
GO:0042594	4	6	0.000205395	65.7937	40.0923	44.8224	64.9068	response to starvation
GO:0042632	3	9	0.821875	57.2223	50.797	57.2428	58.7889	cholesterol homeostasis
GO:0042692	8	14	0.297073	65.7937	40.0923	44.8224	64.9068	muscle cell differentiation
GO:0042698	4	7	0.0136126	65.7937	40.0923	44.8224	64.9068	ovulation cycle
GO:0042730	2	4	0.23269	51.6814	55.2117	78.3962	52.5121	fibrinolysis
GO:0042733	3	13	0.557998	61.4821	60.437	71.5778	65.6488	embryonic digit morphogenesis
GO:0042742	4	10	0.345054	45.7445	49.6236	46.6363	34.1533	defense response to bacterium
GO:0042752	4	5	0.234312	65.7937	40.0923	44.8224	64.9068	regulation of circadian rhythm
GO:0042770	3	6	0.0321506	65.7937	40.0923	44.8224	64.9068	signal transduction in response to DNA damage
GO:0042771	5	9	0.575966	65.7937	40.0923	44.8224	64.9068	intrinsic apoptotic signaling pathway in response to DNA damage by p53 class mediator
GO:0042787	2	7	0.655416	65.7937	40.0923	44.8224	64.9068	protein ubiquitination involved in ubiquitin-dependent protein catabolic process
GO:0042981	41	126	0.0463252	65.7937	40.0923	44.8224	64.9068	regulation of apoptotic process
GO:0042989	2	3	0.168705	65.7937	40.0923	44.8224	64.9068	sequestering of actin monomers
GO:0042993	2	4	0.0637725	65.7937	40.0923	44.8224	64.9068	positive regulation of transcription factor import into nucleus
GO:0043010	7	17	0.554708	47.8047	39.9184	40.455	39.786	camera-type eye development
GO:0043011	3	7	0.106269	65.7937	40.0923	44.8224	64.9068	myeloid dendritic cell differentiation
GO:0043029	2	4	0.247041	65.7937	40.0923	44.8224	64.9068	T cell homeostasis
GO:0043065	39	86	0.00511776	65.7937	40.0923	44.8224	64.9068	positive regulation of apoptotic process
GO:0043068	5	10	0.0900023	65.7937	40.0923	44.8224	64.9068	positive regulation of programmed cell death
GO:0043085	5	15	0.0355757	65.7937	40.0923	44.8224	64.9068	positive regulation of catalytic activity
GO:0043086	4	9	0.686668	65.7937	40.0923	44.8224	64.9068	negative regulation of catalytic activity
GO:0043087	2	5	0.0710802	65.7937	40.0923	44.8224	64.9068	regulation of GTPase activity
GO:0043097	5	13	0.558839	65.7937	40.0923	44.8224	64.9068	pyrimidine nucleoside salvage
GO:0043101	4	11	0.000210706	65.7937	40.0923	44.8224	64.9068	purine-containing compound salvage
GO:0043113	6	11	0.132826	65.7937	40.0923	44.8224	64.9068	receptor clustering
GO:0043114	3	6	0.578161	65.7937	40.0923	44.8224	64.9068	regulation of vascular permeability
GO:0043123	24	57	0.000528106	65.7937	40.0923	44.8224	64.9068	positive regulation of I-kappaB kinase/NF-kappaB signaling
GO:0043146	2	4	0.0083498	65.7937	40.0923	44.8224	64.9068	spindle stabilization
GO:0043154	13	33	0.225477	65.7937	40.0923	44.8224	64.9068	negative regulation of cysteine-type endopeptidase activity involved in apoptotic process
GO:0043161	4	16	0.0373565	65.7937	40.0923	44.8224	64.9068	proteasome-mediated ubiquitin-dependent protein catabolic process
GO:0043200	6	18	0.0112627	65.7937	40.0923	44.8224	64.9068	response to amino acid
GO:0043201	2	4	0.158543	65.7937	40.0923	44.8224	64.9068	response to leucine
GO:0043248	2	11	0.0621625	65.7937	40.0923	44.8224	64.9068	proteasome assembly
GO:0043254	2	4	0.555621	65.7937	40.0923	44.8224	64.9068	regulation of protein complex assembly
GO:0043268	2	4	0.0561159	65.7937	40.0923	44.8224	64.9068	positive regulation of potassium ion transport
GO:0043270	2	8	0.0544989	65.7937	40.0923	44.8224	64.9068	positive regulation of ion transport
GO:0043276	4	9	0.651168	61.6182	54.6735	66.6916	57.4677	anoikis
GO:0043277	3	6	0.148597	66.6596	72.6268	45.0386	53.0914	apoptotic cell clearance
GO:0043278	3	8	0.876204	65.7937	40.0923	44.8224	64.9068	response to morphine
GO:0043280	5	13	0.804755	65.7937	40.0923	44.8224	64.9068	positive regulation of cysteine-type endopeptidase activity involved in apoptotic process
GO:0043303	3	6	0.13654	65.7937	40.0923	44.8224	64.9068	mast cell degranulation
GO:0043304	3	6	0.654267	65.7937	40.0923	44.8224	64.9068	regulation of mast cell degranulation
GO:0043306	2	4	0.525176	65.7937	40.0923	44.8224	64.9068	positive regulation of mast cell degranulation
GO:0043330	5	10	0.209359	65.7937	40.0923	44.8224	64.9068	response to exogenous dsRNA
GO:0043366	2	4	0.692398	59.0909	65.4085	53.9947	72.6609	beta selection
GO:0043388	6	13	0.000518478	65.7937	40.0923	44.8224	64.9068	positive regulation of DNA binding
GO:0043392	4	12	0.64259	65.7937	40.0923	44.8224	64.9068	negative regulation of DNA binding
GO:0043393	6	13	0.116652	65.7937	40.0923	44.8224	64.9068	regulation of protein binding
GO:0043401	2	6	0.537059	65.7937	40.0923	44.8224	64.9068	steroid hormone mediated signaling pathway
GO:0043405	2	4	0.0586533	65.7937	40.0923	44.8224	64.9068	regulation of MAP kinase activity
GO:0043406	14	34	0.000764551	65.7937	40.0923	44.8224	64.9068	positive regulation of MAP kinase activity
GO:0043407	6	14	0.0686789	65.7937	40.0923	44.8224	64.9068	negative regulation of MAP kinase activity
GO:0043408	4	11	0.00154966	65.7937	40.0923	44.8224	64.9068	regulation of MAPK cascade
GO:0043410	16	30	0.155587	65.7937	40.0923	44.8224	64.9068	positive regulation of MAPK cascade
GO:0043415	2	5	0.091598	65.7937	40.0923	44.8224	64.9068	positive regulation of skeletal muscle tissue regeneration
GO:0043433	4	13	0.359149	65.7937	40.0923	44.8224	64.9068	negative regulation of sequence-specific DNA binding transcription factor activity
GO:0043434	8	19	0.000164427	65.7937	40.0923	44.8224	64.9068	response to peptide hormone
GO:0043473	2	3	0.900007	65.7937	40.0923	44.8224	64.9068	pigmentation
GO:0043484	7	19	2.9643e-14	65.7937	40.0923	44.8224	64.9068	regulation of RNA splicing
GO:0043491	13	29	0.00214124	65.7937	40.0923	44.8224	64.9068	protein kinase B signaling
GO:0043507	11	20	0.157137	65.7937	40.0923	44.8224	64.9068	positive regulation of JUN kinase activity
GO:0043508	2	3	0.0609792	65.7937	40.0923	44.8224	64.9068	negative regulation of JUN kinase activity
GO:0043517	3	6	0.506996	65.7937	40.0923	44.8224	64.9068	positive regulation of DNA damage response, signal transduction by p53 class mediator
GO:0043518	3	10	0.0778618	65.7937	40.0923	44.8224	64.9068	negative regulation of DNA damage response, signal transduction by p53 class mediator
GO:0043523	5	13	0.448393	65.7937	40.0923	44.8224	64.9068	regulation of neuron apoptotic process
GO:0043524	19	45	0.434107	65.7937	40.0923	44.8224	64.9068	negative regulation of neuron apoptotic process
GO:0043525	11	20	0.346761	65.7937	40.0923	44.8224	64.9068	positive regulation of neuron apoptotic process
GO:0043535	2	3	0.44248	65.7937	40.0923	44.8224	64.9068	regulation of blood vessel endothelial cell migration
GO:0043536	4	7	0.314523	65.7937	40.0923	44.8224	64.9068	positive regulation of blood vessel endothelial cell migration
GO:0043537	2	3	0.00106528	65.7937	40.0923	44.8224	64.9068	negative regulation of blood vessel endothelial cell migration
GO:0043542	4	7	0.00344843	60.2893	50.5053	32.6801	77.1139	endothelial cell migration
GO:0043547	5	14	0.00103335	65.7937	40.0923	44.8224	64.9068	positive regulation of GTPase activity
GO:0043551	2	7	0.572794	65.7937	40.0923	44.8224	64.9068	regulation of phosphatidylinositol 3-kinase activity
GO:0043552	13	24	0.0342684	65.7937	40.0923	44.8224	64.9068	positive regulation of phosphatidylinositol 3-kinase activity
GO:0043555	2	4	0.3667	65.7937	40.0923	44.8224	64.9068	regulation of translation in response to stress
GO:0043586	2	6	0.716488	65.7937	40.0923	44.8224	64.9068	tongue development
GO:0043620	2	4	0.3667	65.7937	40.0923	44.8224	64.9068	regulation of DNA-dependent transcription in response to stress
GO:0043623	3	7	1.32491e-08	74.2887	52.6569	93.0975	128.536	cellular protein complex assembly
GO:0043627	6	13	0.045498	65.7937	40.0923	44.8224	64.9068	response to estrogen
GO:0043647	11	20	3.89384e-05	77.567	73.5041	59.4017	95.0738	inositol phosphate metabolic process
GO:0043687	2	7	1.12497e-07	65.7937	40.0923	44.8224	64.9068	post-translational protein modification
GO:0043923	2	6	0.35845	65.7937	40.0923	44.8224	64.9068	positive regulation by host of viral transcription
GO:0043966	4	7	0.261327	70.6975	65.9569	80.8287	58.8346	histone H3 acetylation
GO:0043967	4	9	0.371668	53.8324	52.3836	46.3112	65.5766	histone H4 acetylation
GO:0043968	2	5	0.0882239	49.2747	39.8711	20.6907	56.2934	histone H2A acetylation
GO:0043987	2	4	0.181733	54.5585	35.3688	22.2695	24.5218	histone H3-S10 phosphorylation
GO:0043988	3	6	0.00991936	57.2962	37.5616	19.6042	18.6521	histone H3-S28 phosphorylation
GO:0044206	3	6	0.915612	65.7937	40.0923	44.8224	64.9068	UMP salvage
GO:0044209	2	4	0.266822	69.2021	47.3427	73.5489	67.1284	AMP salvage
GO:0044211	3	6	0.915612	55.1661	63.0989	58.4125	63.2358	CTP salvage
GO:0044237	7	17	0.168589	82.3408	79.8057	81.676	67.6783	cellular metabolic process
GO:0044255	9	22	0.000319025	64.5229	47.1499	50.6119	71.7804	cellular lipid metabolic process
GO:0044257	2	4	0.948183	84.5886	78.5258	75.249	78.0157	cellular protein catabolic process
GO:0044267	28	86	0.418847	56.1502	52.4654	52.4148	54.7476	cellular protein metabolic process
GO:0044351	2	3	0.827643	65.7937	40.0923	44.8224	64.9068	macropinocytosis
GO:0045022	2	3	0.77622	66.7721	52.6983	66.9066	53.151	early endosome to late endosome transport
GO:0045026	2	3	0.528718	65.7937	40.0923	44.8224	64.9068	plasma membrane fusion
GO:0045059	3	6	0.714231	65.7937	40.0923	44.8224	64.9068	positive thymic T cell selection
GO:0045060	2	3	0.729972	65.7937	40.0923	44.8224	64.9068	negative thymic T cell selection
GO:0045061	2	4	0.638254	65.7937	40.0923	44.8224	64.9068	thymic T cell selection
GO:0045070	2	3	0.850248	65.7937	40.0923	44.8224	64.9068	positive regulation of viral genome replication
GO:0045071	4	7	0.481524	65.7937	40.0923	44.8224	64.9068	negative regulation of viral genome replication
GO:0045086	2	4	0.000215936	65.7937	40.0923	44.8224	64.9068	positive regulation of interleukin-2 biosynthetic process
GO:0045124	2	3	0.873078	65.7937	40.0923	44.8224	64.9068	regulation of bone resorption
GO:0045165	4	10	0.000852607	74.9977	58.6831	78.2954	41.1225	cell fate commitment
GO:0045184	3	10	0.678965	51.7228	55.0025	48.4553	43.498	establishment of protein localization
GO:0045197	3	6	0.000484225	79.0036	77.0569	56.0192	111.467	establishment or maintenance of epithelial cell apical/basal polarity
GO:0045214	3	4	0.000565361	65.7937	40.0923	44.8224	64.9068	sarcomere organization
GO:0045216	2	6	0.00180645	64.8823	62.7571	58.7067	100.707	cell-cell junction organization
GO:0045332	2	7	0.941618	65.7937	40.0923	44.8224	64.9068	phospholipid translocation
GO:0045429	4	8	0.71021	65.7937	40.0923	44.8224	64.9068	positive regulation of nitric oxide biosynthetic process
GO:0045444	6	14	0.124824	58.3669	50.4129	39.6727	60.0226	fat cell differentiation
GO:0045445	3	7	0.801068	65.7937	40.0923	44.8224	64.9068	myoblast differentiation
GO:0045453	2	3	0.525703	60.4433	42.4544	36.3769	35.306	bone resorption
GO:0045454	3	10	0.017229	65.5201	43.4153	69.7013	67.6659	cell redox homeostasis
GO:0045471	8	14	0.017588	65.7937	40.0923	44.8224	64.9068	response to ethanol
GO:0045494	3	5	0.0632591	65.7937	40.0923	44.8224	64.9068	photoreceptor cell maintenance
GO:0045579	2	3	0.543787	65.7937	40.0923	44.8224	64.9068	positive regulation of B cell differentiation
GO:0045588	2	4	0.522146	65.7937	40.0923	44.8224	64.9068	positive regulation of gamma-delta T cell differentiation
GO:0045595	7	15	0.0974815	65.7937	40.0923	44.8224	64.9068	regulation of cell differentiation
GO:0045596	3	8	0.330191	65.7937	40.0923	44.8224	64.9068	negative regulation of cell differentiation
GO:0045597	7	14	0.144737	65.7937	40.0923	44.8224	64.9068	positive regulation of cell differentiation
GO:0045599	3	8	0.0729915	65.7937	40.0923	44.8224	64.9068	negative regulation of fat cell differentiation
GO:0045616	2	4	0.101577	65.7937	40.0923	44.8224	64.9068	regulation of keratinocyte differentiation
GO:0045618	2	3	0.831341	65.7937	40.0923	44.8224	64.9068	positive regulation of keratinocyte differentiation
GO:0045638	2	3	0.242072	65.7937	40.0923	44.8224	64.9068	negative regulation of myeloid cell differentiation
GO:0045646	2	4	0.0985182	65.7937	40.0923	44.8224	64.9068	regulation of erythrocyte differentiation
GO:0045648	5	12	0.747918	65.7937	40.0923	44.8224	64.9068	positive regulation of erythrocyte differentiation
GO:0045651	2	4	0.491294	65.7937	40.0923	44.8224	64.9068	positive regulation of macrophage differentiation
GO:0045663	2	4	0.257259	65.7937	40.0923	44.8224	64.9068	positive regulation of myoblast differentiation
GO:0045666	3	3	0.00118554	65.7937	40.0923	44.8224	64.9068	positive regulation of neuron differentiation
GO:0045667	3	6	0.369564	65.7937	40.0923	44.8224	64.9068	regulation of osteoblast differentiation
GO:0045668	2	6	0.876539	65.7937	40.0923	44.8224	64.9068	negative regulation of osteoblast differentiation
GO:0045669	9	20	0.419602	65.7937	40.0923	44.8224	64.9068	positive regulation of osteoblast differentiation
GO:0045670	2	4	0.1335	65.7937	40.0923	44.8224	64.9068	regulation of osteoclast differentiation
GO:0045719	3	9	0.0203685	65.7937	40.0923	44.8224	64.9068	negative regulation of glycogen biosynthetic process
GO:0045721	3	6	0.442407	65.7937	40.0923	44.8224	64.9068	negative regulation of gluconeogenesis
GO:0045725	4	8	0.443966	65.7937	40.0923	44.8224	64.9068	positive regulation of glycogen biosynthetic process
GO:0045727	12	31	0.667408	65.7937	40.0923	44.8224	64.9068	positive regulation of translation
GO:0045732	7	22	0.0340844	65.7937	40.0923	44.8224	64.9068	positive regulation of protein catabolic process
GO:0045736	6	16	0.0737632	65.7937	40.0923	44.8224	64.9068	negative regulation of cyclin-dependent protein serine/threonine kinase activity
GO:0045739	3	7	0.00614353	65.7937	40.0923	44.8224	64.9068	positive regulation of DNA repair
GO:0045740	5	10	0.197194	65.7937	40.0923	44.8224	64.9068	positive regulation of DNA replication
GO:0045747	2	4	0.551398	65.7937	40.0923	44.8224	64.9068	positive regulation of Notch signaling pathway
GO:0045765	4	8	0.883238	65.7937	40.0923	44.8224	64.9068	regulation of angiogenesis
GO:0045766	16	30	0.0844408	65.7937	40.0923	44.8224	64.9068	positive regulation of angiogenesis
GO:0045773	4	8	0.0153403	65.7937	40.0923	44.8224	64.9068	positive regulation of axon extension
GO:0045785	7	13	3.92896e-05	65.7937	40.0923	44.8224	64.9068	positive regulation of cell adhesion
GO:0045786	5	10	0.960427	65.7937	40.0923	44.8224	64.9068	negative regulation of cell cycle
GO:0045787	7	16	0.0017865	65.7937	40.0923	44.8224	64.9068	positive regulation of cell cycle
GO:0045792	2	4	0.827703	65.7937	40.0923	44.8224	64.9068	negative regulation of cell size
GO:0045793	2	6	0.566994	65.7937	40.0923	44.8224	64.9068	positive regulation of cell size
GO:0045806	4	8	0.745287	65.7937	40.0923	44.8224	64.9068	negative regulation of endocytosis
GO:0045821	3	5	0.286603	65.7937	40.0923	44.8224	64.9068	positive regulation of glycolysis
GO:0045822	2	5	0.00992842	65.7937	40.0923	44.8224	64.9068	negative regulation of heart contraction
GO:0045824	2	4	0.101719	65.7937	40.0923	44.8224	64.9068	negative regulation of innate immune response
GO:0045835	3	7	0.00239459	65.7937	40.0923	44.8224	64.9068	negative regulation of meiosis
GO:0045839	5	9	0.00321894	65.7937	40.0923	44.8224	64.9068	negative regulation of mitosis
GO:0045840	4	9	0.00954803	65.7937	40.0923	44.8224	64.9068	positive regulation of mitosis
GO:0045859	8	17	1.04689e-05	65.7937	40.0923	44.8224	64.9068	regulation of protein kinase activity
GO:0045860	14	27	5.25617e-05	65.7937	40.0923	44.8224	64.9068	positive regulation of protein kinase activity
GO:0045862	3	6	0.737047	65.7937	40.0923	44.8224	64.9068	positive regulation of proteolysis
GO:0045879	2	3	0.0753105	65.7937	40.0923	44.8224	64.9068	negative regulation of smoothened signaling pathway
GO:0045880	2	3	0.424523	65.7937	40.0923	44.8224	64.9068	positive regulation of smoothened signaling pathway
GO:0045892	22	62	0.00189243	65.7937	40.0923	44.8224	64.9068	negative regulation of transcription, DNA-dependent
GO:0045893	44	104	0.025596	65.7937	40.0923	44.8224	64.9068	positive regulation of transcription, DNA-dependent
GO:0045907	2	4	0.0120968	65.7937	40.0923	44.8224	64.9068	positive regulation of vasoconstriction
GO:0045909	2	4	7.39529e-07	65.7937	40.0923	44.8224	64.9068	positive regulation of vasodilation
GO:0045926	2	5	0.0599023	65.7937	40.0923	44.8224	64.9068	negative regulation of growth
GO:0045930	4	11	0.0371438	65.7937	40.0923	44.8224	64.9068	negative regulation of mitotic cell cycle
GO:0045931	6	14	0.0250015	65.7937	40.0923	44.8224	64.9068	positive regulation of mitotic cell cycle
GO:0045945	2	4	0.858389	65.7937	40.0923	44.8224	64.9068	positive regulation of transcription from RNA polymerase III promoter
GO:0045948	3	5	0.00234864	65.7937	40.0923	44.8224	64.9068	positive regulation of translational initiation
GO:0045956	2	2	0.217937	65.7937	40.0923	44.8224	64.9068	positive regulation of calcium ion-dependent exocytosis
GO:0045987	2	4	0.226796	65.7937	40.0923	44.8224	64.9068	positive regulation of smooth muscle contraction
GO:0045988	2	5	0.365195	65.7937	40.0923	44.8224	64.9068	negative regulation of striated muscle contraction
GO:0046033	3	5	0.309619	71.2489	54.8283	50.409	45.6531	AMP metabolic process
GO:0046034	8	15	0.000710984	62.2005	44.4576	42.4839	68.6334	ATP metabolic process
GO:0046039	2	4	0.869931	57.763	44.9937	48.4668	48.1878	GTP metabolic process
GO:0046060	2	2	0.0452387	103.481	84.5223	63.1277	42.2137	dATP metabolic process
GO:0046104	2	7	0.683834	65.7937	40.0923	44.8224	64.9068	thymidine metabolic process
GO:0046209	6	12	0.0597195	65.7937	40.0923	44.8224	64.9068	nitric oxide metabolic process
GO:0046320	2	3	0.079763	65.7937	40.0923	44.8224	64.9068	regulation of fatty acid oxidation
GO:0046321	2	7	0.106092	65.7937	40.0923	44.8224	64.9068	positive regulation of fatty acid oxidation
GO:0046324	3	6	0.00525759	65.7937	40.0923	44.8224	64.9068	regulation of glucose import
GO:0046325	2	7	0.133373	65.7937	40.0923	44.8224	64.9068	negative regulation of glucose import
GO:0046326	8	18	0.0668289	65.7937	40.0923	44.8224	64.9068	positive regulation of glucose import
GO:0046328	7	11	0.169624	65.7937	40.0923	44.8224	64.9068	regulation of JNK cascade
GO:0046329	3	5	0.049374	65.7937	40.0923	44.8224	64.9068	negative regulation of JNK cascade
GO:0046330	17	30	0.0405844	65.7937	40.0923	44.8224	64.9068	positive regulation of JNK cascade
GO:0046339	2	4	0.00643949	78.784	52.5962	88.6668	38.0601	diacylglycerol metabolic process
GO:0046474	6	15	0.00155669	63.5939	53.7336	82.7292	78.476	glycerophospholipid biosynthetic process
GO:0046488	11	23	0.248925	65.7937	40.0923	44.8224	64.9068	phosphatidylinositol metabolic process
GO:0046579	4	7	0.180027	65.7937	40.0923	44.8224	64.9068	positive regulation of Ras protein signal transduction
GO:0046580	3	5	0.321758	65.7937	40.0923	44.8224	64.9068	negative regulation of Ras protein signal transduction
GO:0046602	2	3	0.00112427	65.7937	40.0923	44.8224	64.9068	regulation of mitotic centrosome separation
GO:0046621	3	6	0.0111803	65.7937	40.0923	44.8224	64.9068	negative regulation of organ growth
GO:0046627	7	16	0.00425404	65.7937	40.0923	44.8224	64.9068	negative regulation of insulin receptor signaling pathway
GO:0046638	3	6	0.969437	65.7937	40.0923	44.8224	64.9068	positive regulation of alpha-beta T cell differentiation
GO:0046641	3	6	0.616028	65.7937	40.0923	44.8224	64.9068	positive regulation of alpha-beta T cell proliferation
GO:0046676	2	6	0.943409	65.7937	40.0923	44.8224	64.9068	negative regulation of insulin secretion
GO:0046677	5	15	0.77997	65.7937	40.0923	44.8224	64.9068	response to antibiotic
GO:0046685	3	8	0.00224631	65.7937	40.0923	44.8224	64.9068	response to arsenic-containing substance
GO:0046686	7	19	0.0133353	65.7937	40.0923	44.8224	64.9068	response to cadmium ion
GO:0046688	3	6	0.0678706	65.7937	40.0923	44.8224	64.9068	response to copper ion
GO:0046716	2	6	0.0592847	65.7937	40.0923	44.8224	64.9068	muscle cell cellular homeostasis
GO:0046718	2	8	0.0551783	65.7937	40.0923	44.8224	64.9068	viral entry into host cell
GO:0046825	3	8	0.467049	65.7937	40.0923	44.8224	64.9068	regulation of protein export from nucleus
GO:0046827	5	12	0.0310294	65.7937	40.0923	44.8224	64.9068	positive regulation of protein export from nucleus
GO:0046835	5	9	0.131327	67.2687	51.4945	66.3033	77.5849	carbohydrate phosphorylation
GO:0046847	3	6	0.00172461	67.7379	77.1338	90.1917	118.778	filopodium assembly
GO:0046854	13	31	0.241374	65.7937	40.0923	44.8224	64.9068	phosphatidylinositol phosphorylation
GO:0046889	2	4	0.827703	65.7937	40.0923	44.8224	64.9068	positive regulation of lipid biosynthetic process
GO:0046928	2	4	0.911349	65.7937	40.0923	44.8224	64.9068	regulation of neurotransmitter secretion
GO:0046939	2	3	0.528047	65.7937	40.0923	44.8224	64.9068	nucleotide phosphorylation
GO:0047496	2	3	0.070077	65.7937	40.0923	44.8224	64.9068	vesicle transport along microtubule
GO:0048008	8	15	0.0465114	65.7937	40.0923	44.8224	64.9068	platelet-derived growth factor receptor signaling pathway
GO:0048009	3	6	0.950494	29.6782	36.4382	35.1493	31.8136	insulin-like growth factor receptor signaling pathway
GO:0048010	9	15	0.44169	65.7937	40.0923	44.8224	64.9068	vascular endothelial growth factor receptor signaling pathway
GO:0048013	16	29	0.0186254	63.8317	55.1817	45.4762	58.1491	ephrin receptor signaling pathway
GO:0048015	44	99	0.00600694	65.7937	40.0923	44.8224	64.9068	phosphatidylinositol-mediated signaling
GO:0048024	2	3	0.850248	65.7937	40.0923	44.8224	64.9068	regulation of mRNA splicing, via spliceosome
GO:0048041	6	13	0.0875472	73.6085	74.1324	90.8885	70.658	focal adhesion assembly
GO:0048102	2	7	0.00532313	54.4704	23.4261	30.4615	55.9251	autophagic cell death
GO:0048103	3	8	0.835251	65.7937	40.0923	44.8224	64.9068	somatic stem cell division
GO:0048146	11	27	0.998693	65.7937	40.0923	44.8224	64.9068	positive regulation of fibroblast proliferation
GO:0048167	4	7	0.0879096	65.7937	40.0923	44.8224	64.9068	regulation of synaptic plasticity
GO:0048168	3	5	0.550643	65.7937	40.0923	44.8224	64.9068	regulation of neuronal synaptic plasticity
GO:0048170	2	3	0.797496	65.7937	40.0923	44.8224	64.9068	positive regulation of long-term neuronal synaptic plasticity
GO:0048193	2	3	0.958858	40.4524	49.3012	41.0634	44.4016	Golgi vesicle transport
GO:0048205	5	9	0.92166	13.3582	20.4274	12.106	13.1891	COPI coating of Golgi vesicle
GO:0048255	2	4	0.181811	65.7937	40.0923	44.8224	64.9068	mRNA stabilization
GO:0048265	4	8	0.00655702	65.7937	40.0923	44.8224	64.9068	response to pain
GO:0048266	3	8	0.00169479	64.6914	69.2171	102.925	92.1484	behavioral response to pain
GO:0048268	2	4	0.349177	63.5196	38.3792	46.8526	64.5913	clathrin coat assembly
GO:0048286	4	7	0.122617	65.7937	40.0923	44.8224	64.9068	lung alveolus development
GO:0048312	2	6	0.747312	65.7937	40.0923	44.8224	64.9068	intracellular distribution of mitochondria
GO:0048320	2	4	0.512322	62.5747	37.7504	46.0785	45.7703	axial mesoderm formation
GO:0048339	2	6	0.0043947	65.7937	40.0923	44.8224	64.9068	paraxial mesoderm development
GO:0048378	2	6	0.0043947	65.7937	40.0923	44.8224	64.9068	regulation of lateral mesodermal cell fate specification
GO:0048468	2	5	0.879446	35.5427	31.7265	25.7395	34.6794	cell development
GO:0048469	4	6	0.0324579	73.4811	56.308	50.7222	85.7167	cell maturation
GO:0048477	2	4	0.364547	65.7937	40.0923	44.8224	64.9068	oogenesis
GO:0048485	2	6	0.03326	65.7937	40.0923	44.8224	64.9068	sympathetic nervous system development
GO:0048488	3	5	0.51349	65.7937	40.0923	44.8224	64.9068	synaptic vesicle endocytosis
GO:0048511	2	3	0.167044	65.7937	40.0923	44.8224	64.9068	rhythmic process
GO:0048514	5	8	0.900546	36.4327	41.8235	44.6546	41.2432	blood vessel morphogenesis
GO:0048515	2	4	0.502989	65.7937	40.0923	44.8224	64.9068	spermatid differentiation
GO:0048536	2	4	0.000901435	65.7937	40.0923	44.8224	64.9068	spleen development
GO:0048538	5	12	0.837618	65.7937	40.0923	44.8224	64.9068	thymus development
GO:0048545	5	15	0.0970435	65.7937	40.0923	44.8224	64.9068	response to steroid hormone
GO:0048546	3	6	0.000235871	91.7893	71.9329	39.2186	83.7063	digestive tract morphogenesis
GO:0048557	2	3	4.32641e-06	85.9757	87.723	122.925	22.9813	embryonic digestive tract morphogenesis
GO:0048565	5	12	1.87998e-05	67.9144	54.0118	76.7996	33.4229	digestive tract development
GO:0048568	2	7	0.00302541	69.8201	60.9267	104.51	66.2927	embryonic organ development
GO:0048589	2	8	0.471446	67.2195	48.7804	64.5553	60.6155	developmental growth
GO:0048593	2	2	0.847954	57.8927	55.6478	38.9245	50.6792	camera-type eye morphogenesis
GO:0048596	3	6	0.770957	28.2798	39.1563	40.8355	35.0315	embryonic camera-type eye morphogenesis
GO:0048598	2	7	0.0365152	51.7388	42.0761	74.8015	70.183	embryonic morphogenesis
GO:0048599	2	5	0.149324	65.7937	40.0923	44.8224	64.9068	oocyte development
GO:0048608	2	4	1.61129e-05	65.7937	40.0923	44.8224	64.9068	reproductive structure development
GO:0048661	12	25	0.0764939	65.7937	40.0923	44.8224	64.9068	positive regulation of smooth muscle cell proliferation
GO:0048666	7	15	0.410321	65.7937	40.0923	44.8224	64.9068	neuron development
GO:0048671	2	4	0.00105463	65.7937	40.0923	44.8224	64.9068	negative regulation of collateral sprouting
GO:0048675	4	7	0.324436	80.908	71.5248	70.9117	91.0501	axon extension
GO:0048678	7	13	0.0200854	65.7937	40.0923	44.8224	64.9068	response to axon injury
GO:0048699	3	5	0.00339424	62.1781	47.3232	37.6077	87.8427	generation of neurons
GO:0048701	4	7	0.000205277	84.8944	61.2539	87.0749	39.992	embryonic cranial skeleton morphogenesis
GO:0048704	3	7	0.0937098	56.292	50.3031	47.4002	28.2282	embryonic skeletal system morphogenesis
GO:0048705	9	17	0.0746525	65.7937	40.0923	44.8224	64.9068	skeletal system morphogenesis
GO:0048706	2	6	0.644675	54.3274	45.6919	46.4949	38.08	embryonic skeletal system development
GO:0048709	4	7	0.484822	65.7937	40.0923	44.8224	64.9068	oligodendrocyte differentiation
GO:0048712	2	4	0.0137674	65.7937	40.0923	44.8224	64.9068	negative regulation of astrocyte differentiation
GO:0048714	2	6	0.0777303	65.7937	40.0923	44.8224	64.9068	positive regulation of oligodendrocyte differentiation
GO:0048745	2	4	0.61344	65.7937	40.0923	44.8224	64.9068	smooth muscle tissue development
GO:0048754	4	9	0.771706	61.4805	58.1542	51.3195	54.3293	branching morphogenesis of an epithelial tube
GO:0048755	2	4	7.80756e-07	85.8084	73.2285	104.476	20.7322	branching morphogenesis of a nerve
GO:0048762	3	5	0.156343	65.7937	40.0923	44.8224	64.9068	mesenchymal cell differentiation
GO:0048769	2	2	0.000112074	65.7937	40.0923	44.8224	64.9068	sarcomerogenesis
GO:0048812	10	19	0.0161367	65.7937	40.0923	44.8224	64.9068	neuron projection morphogenesis
GO:0048813	7	12	0.000286597	85.191	80.5673	118.118	92.5664	dendrite morphogenesis
GO:0048839	4	10	6.08941e-05	57.9652	30.4299	24.0582	60.0387	inner ear development
GO:0048843	2	5	0.148727	65.7937	40.0923	44.8224	64.9068	negative regulation of axon extension involved in axon guidance
GO:0048863	2	9	0.126699	65.7937	40.0923	44.8224	64.9068	stem cell differentiation
GO:0048870	3	5	7.55293e-05	67.0409	29.0843	22.6499	78.7449	cell motility
GO:0048935	3	9	0.333468	65.7937	40.0923	44.8224	64.9068	peripheral nervous system neuron development
GO:0050434	5	11	0.701508	65.7937	40.0923	44.8224	64.9068	positive regulation of viral transcription
GO:0050673	2	4	6.25378e-06	86.0384	76.5529	116.228	34.7878	epithelial cell proliferation
GO:0050679	9	20	0.483856	65.7937	40.0923	44.8224	64.9068	positive regulation of epithelial cell proliferation
GO:0050680	7	17	0.0304327	65.7937	40.0923	44.8224	64.9068	negative regulation of epithelial cell proliferation
GO:0050684	4	4	0.261314	65.7937	40.0923	44.8224	64.9068	regulation of mRNA processing
GO:0050690	6	13	0.458453	65.7937	40.0923	44.8224	64.9068	regulation of defense response to virus by virus
GO:0050715	3	6	0.0424063	65.7937	40.0923	44.8224	64.9068	positive regulation of cytokine secretion
GO:0050727	8	17	0.00912933	65.7937	40.0923	44.8224	64.9068	regulation of inflammatory response
GO:0050728	7	13	0.766098	65.7937	40.0923	44.8224	64.9068	negative regulation of inflammatory response
GO:0050729	6	14	0.402117	65.7937	40.0923	44.8224	64.9068	positive regulation of inflammatory response
GO:0050730	5	10	0.0429542	65.7937	40.0923	44.8224	64.9068	regulation of peptidyl-tyrosine phosphorylation
GO:0050731	12	26	0.0388939	65.7937	40.0923	44.8224	64.9068	positive regulation of peptidyl-tyrosine phosphorylation
GO:0050732	3	7	0.164087	65.7937	40.0923	44.8224	64.9068	negative regulation of peptidyl-tyrosine phosphorylation
GO:0050764	3	5	0.470589	65.7937	40.0923	44.8224	64.9068	regulation of phagocytosis
GO:0050766	5	11	3.23424e-05	65.7937	40.0923	44.8224	64.9068	positive regulation of phagocytosis
GO:0050768	2	9	0.0743149	65.7937	40.0923	44.8224	64.9068	negative regulation of neurogenesis
GO:0050769	3	9	3.34895e-05	65.7937	40.0923	44.8224	64.9068	positive regulation of neurogenesis
GO:0050770	8	16	0.108627	65.7937	40.0923	44.8224	64.9068	regulation of axonogenesis
GO:0050771	3	4	0.000885678	65.7937	40.0923	44.8224	64.9068	negative regulation of axonogenesis
GO:0050772	6	14	0.92776	65.7937	40.0923	44.8224	64.9068	positive regulation of axonogenesis
GO:0050773	3	5	0.0643166	65.7937	40.0923	44.8224	64.9068	regulation of dendrite development
GO:0050774	2	4	0.0116015	65.7937	40.0923	44.8224	64.9068	negative regulation of dendrite morphogenesis
GO:0050775	3	6	0.208726	65.7937	40.0923	44.8224	64.9068	positive regulation of dendrite morphogenesis
GO:0050776	5	17	0.043639	65.7937	40.0923	44.8224	64.9068	regulation of immune response
GO:0050790	5	9	0.0343391	65.7937	40.0923	44.8224	64.9068	regulation of catalytic activity
GO:0050794	2	3	0.402496	65.7937	40.0923	44.8224	64.9068	regulation of cellular process
GO:0050796	13	27	0.0511313	65.7937	40.0923	44.8224	64.9068	regulation of insulin secretion
GO:0050804	2	3	0.196	65.7937	40.0923	44.8224	64.9068	regulation of synaptic transmission
GO:0050806	4	10	0.133592	65.7937	40.0923	44.8224	64.9068	positive regulation of synaptic transmission
GO:0050821	6	11	0.854007	65.7937	40.0923	44.8224	64.9068	protein stabilization
GO:0050830	4	7	0.596841	61.2153	53.7476	55.3353	45.3593	defense response to Gram-positive bacterium
GO:0050850	2	4	0.692398	65.7937	40.0923	44.8224	64.9068	positive regulation of calcium-mediated signaling
GO:0050852	26	59	7.02133e-05	65.7937	40.0923	44.8224	64.9068	T cell receptor signaling pathway
GO:0050853	9	16	0.102464	57.9485	50.6754	38.8662	49.0876	B cell receptor signaling pathway
GO:0050861	2	2	0.0549865	65.7937	40.0923	44.8224	64.9068	positive regulation of B cell receptor signaling pathway
GO:0050862	2	3	2.70084e-06	65.7937	40.0923	44.8224	64.9068	positive regulation of T cell receptor signaling pathway
GO:0050870	4	10	0.429224	65.7937	40.0923	44.8224	64.9068	positive regulation of T cell activation
GO:0050878	2	5	0.0026637	65.7937	40.0923	44.8224	64.9068	regulation of body fluid levels
GO:0050885	4	11	0.0179208	65.7937	40.0923	44.8224	64.9068	neuromuscular process controlling balance
GO:0050900	15	38	0.158909	65.7937	40.0923	44.8224	64.9068	leukocyte migration
GO:0050901	2	6	0.133194	65.7937	40.0923	44.8224	64.9068	leukocyte tethering or rolling
GO:0050919	2	3	0.115372	65.7937	40.0923	44.8224	64.9068	negative chemotaxis
GO:0050927	3	6	0.495099	65.7937	40.0923	44.8224	64.9068	positive regulation of positive chemotaxis
GO:0050965	2	3	0.00155873	94.4448	79.8191	148.088	88.8842	detection of temperature stimulus involved in sensory perception of pain
GO:0050966	3	5	0.000638317	80.6329	74.3793	131.488	90.4093	detection of mechanical stimulus involved in sensory perception of pain
GO:0050999	8	16	0.00536219	65.7937	40.0923	44.8224	64.9068	regulation of nitric-oxide synthase activity
GO:0051000	5	7	0.00467097	65.7937	40.0923	44.8224	64.9068	positive regulation of nitric-oxide synthase activity
GO:0051013	2	5	0.087973	65.7937	40.0923	44.8224	64.9068	microtubule severing
GO:0051016	2	3	0.168705	56.4122	60.7692	31.4309	29.4098	barbed-end actin filament capping
GO:0051017	4	11	0.00303719	58.6842	65.7205	90.126	58.2125	actin filament bundle assembly
GO:0051028	7	21	0.508251	65.7937	40.0923	44.8224	64.9068	mRNA transport
GO:0051056	8	20	0.371093	65.7937	40.0923	44.8224	64.9068	regulation of small GTPase mediated signal transduction
GO:0051084	2	5	0.400895	70.1697	54.2564	57.4751	76.2915	de novo posttranslational protein folding
GO:0051090	12	22	0.324183	65.7937	40.0923	44.8224	64.9068	regulation of sequence-specific DNA binding transcription factor activity
GO:0051091	8	16	2.3109e-05	65.7937	40.0923	44.8224	64.9068	positive regulation of sequence-specific DNA binding transcription factor activity
GO:0051092	32	70	3.97356e-08	65.7937	40.0923	44.8224	64.9068	positive regulation of NF-kappaB transcription factor activity
GO:0051145	2	5	0.378348	65.7937	40.0923	44.8224	64.9068	smooth muscle cell differentiation
GO:0051146	4	12	0.000212905	65.7937	40.0923	44.8224	64.9068	striated muscle cell differentiation
GO:0051147	2	3	0.930102	65.7937	40.0923	44.8224	64.9068	regulation of muscle cell differentiation
GO:0051149	8	15	0.262041	65.7937	40.0923	44.8224	64.9068	positive regulation of muscle cell differentiation
GO:0051156	5	11	0.356797	65.113	50.2502	52.6902	59.2574	glucose 6-phosphate metabolic process
GO:0051209	3	6	0.528817	65.7937	40.0923	44.8224	64.9068	release of sequestered calcium ion into cytosol
GO:0051216	5	15	0.0410474	65.3398	42.9191	60.6727	61.1075	cartilage development
GO:0051225	4	6	0.0359049	65.7937	40.0923	44.8224	64.9068	spindle assembly
GO:0051247	2	4	0.812607	65.7937	40.0923	44.8224	64.9068	positive regulation of protein metabolic process
GO:0051250	3	6	0.148597	65.7937	40.0923	44.8224	64.9068	negative regulation of lymphocyte activation
GO:0051256	4	11	0.00216466	65.7937	40.0923	44.8224	64.9068	spindle midzone assembly involved in mitosis
GO:0051259	6	13	0.19336	65.7937	40.0923	44.8224	64.9068	protein oligomerization
GO:0051260	11	30	0.0937106	65.7937	40.0923	44.8224	64.9068	protein homooligomerization
GO:0051271	3	11	0.0223799	65.7937	40.0923	44.8224	64.9068	negative regulation of cellular component movement
GO:0051272	2	4	0.00267742	65.7937	40.0923	44.8224	64.9068	positive regulation of cellular component movement
GO:0051279	2	3	0.00322912	65.7937	40.0923	44.8224	64.9068	regulation of release of sequestered calcium ion into cytosol
GO:0051289	5	11	0.857975	65.7937	40.0923	44.8224	64.9068	protein homotetramerization
GO:0051291	12	21	0.0831814	65.7937	40.0923	44.8224	64.9068	protein heterooligomerization
GO:0051292	3	11	0.226981	65.7937	40.0923	44.8224	64.9068	nuclear pore complex assembly
GO:0051297	2	6	0.790147	77.4592	67.0969	63.3689	70.4376	centrosome organization
GO:0051298	3	6	0.591692	46.5722	43.6616	30.6208	44.2558	centrosome duplication
GO:0051301	13	32	0.489083	58.0101	55.3785	62.9176	61.6883	cell division
GO:0051343	3	4	0.00674769	65.7937	40.0923	44.8224	64.9068	positive regulation of cyclic-nucleotide phosphodiesterase activity
GO:0051353	2	4	0.00886126	65.7937	40.0923	44.8224	64.9068	positive regulation of oxidoreductase activity
GO:0051384	6	12	0.0296353	65.7937	40.0923	44.8224	64.9068	response to glucocorticoid
GO:0051402	5	8	0.000354895	65.7937	40.0923	44.8224	64.9068	neuron apoptotic process
GO:0051403	29	59	0.000408925	65.7937	40.0923	44.8224	64.9068	stress-activated MAPK cascade
GO:0051412	5	8	0.00317543	65.7937	40.0923	44.8224	64.9068	response to corticosterone
GO:0051436	21	83	0.0281831	65.7937	40.0923	44.8224	64.9068	negative regulation of ubiquitin-protein ligase activity involved in mitotic cell cycle
GO:0051437	22	84	0.0214277	65.7937	40.0923	44.8224	64.9068	positive regulation of ubiquitin-protein ligase activity involved in mitotic cell cycle
GO:0051439	25	92	0.0115123	65.7937	40.0923	44.8224	64.9068	regulation of ubiquitin-protein ligase activity involved in mitotic cell cycle
GO:0051443	4	12	0.347674	65.7937	40.0923	44.8224	64.9068	positive regulation of ubiquitin-protein ligase activity
GO:0051444	2	4	0.00214177	65.7937	40.0923	44.8224	64.9068	negative regulation of ubiquitin-protein ligase activity
GO:0051480	2	3	0.177461	52.1884	32.8311	12.2842	39.6984	cytosolic calcium ion homeostasis
GO:0051492	2	4	0.101577	65.7937	40.0923	44.8224	64.9068	regulation of stress fiber assembly
GO:0051493	6	13	0.0289017	65.7937	40.0923	44.8224	64.9068	regulation of cytoskeleton organization
GO:0051496	4	8	0.882302	65.7937	40.0923	44.8224	64.9068	positive regulation of stress fiber assembly
GO:0051534	4	8	0.27425	65.7937	40.0923	44.8224	64.9068	negative regulation of NFAT protein import into nucleus
GO:0051591	11	26	0.209319	65.7937	40.0923	44.8224	64.9068	response to cAMP
GO:0051592	8	13	0.00304497	65.7937	40.0923	44.8224	64.9068	response to calcium ion
GO:0051603	8	35	0.0102767	65.7937	40.0923	44.8224	64.9068	proteolysis involved in cellular protein catabolic process
GO:0051607	8	22	0.193403	63.9602	53.5108	64.6938	61.4621	defense response to virus
GO:0051645	2	4	8.13229e-08	53.7473	54.232	130.667	30.1852	Golgi localization
GO:0051701	5	19	2.56763e-10	49.1003	41.0132	30.7079	79.4401	interaction with host
GO:0051726	16	36	0.592131	65.7937	40.0923	44.8224	64.9068	regulation of cell cycle
GO:0051770	4	9	0.307663	65.7937	40.0923	44.8224	64.9068	positive regulation of nitric-oxide synthase biosynthetic process
GO:0051781	3	6	0.00017053	65.7937	40.0923	44.8224	64.9068	positive regulation of cell division
GO:0051782	2	3	0.0236638	65.7937	40.0923	44.8224	64.9068	negative regulation of cell division
GO:0051823	2	4	0.340497	65.7937	40.0923	44.8224	64.9068	regulation of synapse structural plasticity
GO:0051893	4	8	1.73296e-05	65.7937	40.0923	44.8224	64.9068	regulation of focal adhesion assembly
GO:0051894	3	6	0.463994	65.7937	40.0923	44.8224	64.9068	positive regulation of focal adhesion assembly
GO:0051895	3	6	0.00704809	65.7937	40.0923	44.8224	64.9068	negative regulation of focal adhesion assembly
GO:0051896	2	4	0.140174	65.7937	40.0923	44.8224	64.9068	regulation of protein kinase B signaling
GO:0051897	12	30	5.90236e-05	65.7937	40.0923	44.8224	64.9068	positive regulation of protein kinase B signaling
GO:0051898	3	8	0.0433569	65.7937	40.0923	44.8224	64.9068	negative regulation of protein kinase B signaling
GO:0051899	3	9	0.139745	65.7937	40.0923	44.8224	64.9068	membrane depolarization
GO:0051924	3	8	0.0369182	65.7937	40.0923	44.8224	64.9068	regulation of calcium ion transport
GO:0051928	2	4	0.305199	65.7937	40.0923	44.8224	64.9068	positive regulation of calcium ion transport
GO:0051964	2	3	5.09909e-05	65.7937	40.0923	44.8224	64.9068	negative regulation of synapse assembly
GO:0051965	3	4	0.121153	65.7937	40.0923	44.8224	64.9068	positive regulation of synapse assembly
GO:0051968	3	6	0.320822	65.7937	40.0923	44.8224	64.9068	positive regulation of synaptic transmission, glutamatergic
GO:0051983	3	8	0.564209	65.7937	40.0923	44.8224	64.9068	regulation of chromosome segregation
GO:0051988	2	6	0.0928422	65.7937	40.0923	44.8224	64.9068	regulation of attachment of spindle microtubules to kinetochore
GO:0055002	2	4	0.113868	65.7937	40.0923	44.8224	64.9068	striated muscle cell development
GO:0055003	4	5	0.247284	63.9766	65.6735	82.3893	53.8073	cardiac myofibril assembly
GO:0055007	3	7	0.32574	73.7399	78.6864	93.463	89.9221	cardiac muscle cell differentiation
GO:0055008	2	3	0.346586	81.1478	89.0069	91.2118	115.471	cardiac muscle tissue morphogenesis
GO:0055074	4	9	0.369294	80.0739	65.1201	63.8955	66.1775	calcium ion homeostasis
GO:0055085	41	115	0.000394102	65.7937	40.0923	44.8224	64.9068	transmembrane transport
GO:0055086	18	40	0.0360627	65.7937	40.0923	44.8224	64.9068	nucleobase-containing small molecule metabolic process
GO:0055089	2	3	0.167044	49.8976	37.5913	8.985	29.3649	fatty acid homeostasis
GO:0055093	3	9	0.727863	65.7937	40.0923	44.8224	64.9068	response to hyperoxia
GO:0055114	14	49	0.742988	65.7937	40.0923	44.8224	64.9068	oxidation-reduction process
GO:0055117	4	6	0.000418012	65.7937	40.0923	44.8224	64.9068	regulation of cardiac muscle contraction
GO:0055119	2	6	0.513873	65.7937	40.0923	44.8224	64.9068	relaxation of cardiac muscle
GO:0060009	3	8	0.00302536	65.7937	40.0923	44.8224	64.9068	Sertoli cell development
GO:0060021	10	27	0.433395	65.7937	40.0923	44.8224	64.9068	palate development
GO:0060037	3	8	0.399295	65.7937	40.0923	44.8224	64.9068	pharyngeal system development
GO:0060038	2	5	0.227245	45.3798	41.8229	40.1093	19.7357	cardiac muscle cell proliferation
GO:0060041	4	6	0.021226	65.7937	40.0923	44.8224	64.9068	retina development in camera-type eye
GO:0060045	4	7	0.000149357	65.7937	40.0923	44.8224	64.9068	positive regulation of cardiac muscle cell proliferation
GO:0060048	7	16	0.569391	74.6534	65.597	74.8801	75.3456	cardiac muscle contraction
GO:0060059	2	3	0.302058	35.9753	50.0956	70.6324	56.5542	embryonic retina morphogenesis in camera-type eye
GO:0060068	3	6	0.148597	65.7937	40.0923	44.8224	64.9068	vagina development
GO:0060070	6	14	0.0247475	59.5766	41.0515	33.8193	43.4709	canonical Wnt signaling pathway
GO:0060079	3	6	0.0144254	65.7937	40.0923	44.8224	64.9068	regulation of excitatory postsynaptic membrane potential
GO:0060173	2	3	0.164192	65.7937	40.0923	44.8224	64.9068	limb development
GO:0060174	2	6	0.00301004	65.7937	40.0923	44.8224	64.9068	limb bud formation
GO:0060215	2	4	0.283818	65.7937	40.0923	44.8224	64.9068	primitive hemopoiesis
GO:0060216	3	6	0.343539	59.0718	60.093	71.8188	77.2007	definitive hemopoiesis
GO:0060235	2	3	0.302058	65.7937	40.0923	44.8224	64.9068	lens induction in camera-type eye
GO:0060252	4	7	6.0141e-06	65.7937	40.0923	44.8224	64.9068	positive regulation of glial cell proliferation
GO:0060271	2	3	0.567193	76.367	50.503	71.5847	62.7827	cilium morphogenesis
GO:0060291	3	6	0.0145043	65.7937	40.0923	44.8224	64.9068	long-term synaptic potentiation
GO:0060292	2	4	0.114526	65.7937	40.0923	44.8224	64.9068	long term synaptic depression
GO:0060314	5	8	0.0227219	65.7937	40.0923	44.8224	64.9068	regulation of ryanodine-sensitive calcium-release channel activity
GO:0060315	3	4	0.00674769	65.7937	40.0923	44.8224	64.9068	negative regulation of ryanodine-sensitive calcium-release channel activity
GO:0060316	4	6	0.11745	65.7937	40.0923	44.8224	64.9068	positive regulation of ryanodine-sensitive calcium-release channel activity
GO:0060326	7	13	0.612046	55.8981	54.3408	60.1789	49.9967	cell chemotaxis
GO:0060333	11	27	0.28095	55.7385	47.2392	57.3243	51.6392	interferon-gamma-mediated signaling pathway
GO:0060334	3	8	0.139363	65.7937	40.0923	44.8224	64.9068	regulation of interferon-gamma-mediated signaling pathway
GO:0060337	10	28	0.268197	65.7937	40.0923	44.8224	64.9068	type I interferon signaling pathway
GO:0060338	6	15	0.401629	65.7937	40.0923	44.8224	64.9068	regulation of type I interferon-mediated signaling pathway
GO:0060348	2	6	0.000146223	71.1213	52.3303	87.4101	33.7903	bone development
GO:0060349	2	4	0.021108	93.0496	72.0007	102.171	55.4108	bone morphogenesis
GO:0060374	2	4	0.477279	65.7937	40.0923	44.8224	64.9068	mast cell differentiation
GO:0060384	3	7	0.359024	63.4628	43.5984	54.2397	59.8618	innervation
GO:0060385	2	4	0.097847	102.072	78.2348	117.946	109.715	axonogenesis involved in innervation
GO:0060389	3	6	0.0186391	65.7937	40.0923	44.8224	64.9068	pathway-restricted SMAD protein phosphorylation
GO:0060391	2	7	0.163254	65.7937	40.0923	44.8224	64.9068	positive regulation of SMAD protein import into nucleus
GO:0060395	3	8	0.961542	65.7937	40.0923	44.8224	64.9068	SMAD protein signal transduction
GO:0060396	3	6	0.00899227	41.7965	23.2769	52.8169	68.6958	growth hormone receptor signaling pathway
GO:0060397	5	10	0.0289225	65.7937	40.0923	44.8224	64.9068	JAK-STAT cascade involved in growth hormone signaling pathway
GO:0060425	2	3	0.129008	65.7937	40.0923	44.8224	64.9068	lung morphogenesis
GO:0060444	3	6	0.0560113	71.0797	48.2268	48.5509	35.462	branching involved in mammary gland duct morphogenesis
GO:0060445	2	3	0.00358872	81.9876	68.4157	120.629	54.0586	branching involved in salivary gland morphogenesis
GO:0060463	2	4	1.71761e-08	65.7937	40.0923	44.8224	64.9068	lung lobe morphogenesis
GO:0060484	2	3	0.00358872	65.7937	40.0923	44.8224	64.9068	lung-associated mesenchyme development
GO:0060545	2	4	0.603421	65.7937	40.0923	44.8224	64.9068	positive regulation of necroptotic process
GO:0060548	2	4	0.376566	65.7937	40.0923	44.8224	64.9068	negative regulation of cell death
GO:0060627	2	3	0.787042	65.7937	40.0923	44.8224	64.9068	regulation of vesicle-mediated transport
GO:0060644	3	6	0.0190022	65.7937	40.0923	44.8224	64.9068	mammary gland epithelial cell differentiation
GO:0060665	2	2	0.0323097	65.7937	40.0923	44.8224	64.9068	regulation of branching involved in salivary gland morphogenesis by mesenchymal-epithelial signaling
GO:0060706	2	4	0.283818	68.3574	60.4978	42.4929	45.6337	cell differentiation involved in embryonic placenta development
GO:0060716	2	4	0.395485	65.7937	40.0923	44.8224	64.9068	labyrinthine layer blood vessel development
GO:0060749	3	9	1.86457e-09	65.7937	40.0923	44.8224	64.9068	mammary gland alveolus development
GO:0060761	2	4	0.812607	65.7937	40.0923	44.8224	64.9068	negative regulation of response to cytokine stimulus
GO:0060770	2	7	0.00659424	65.7937	40.0923	44.8224	64.9068	negative regulation of epithelial cell proliferation involved in prostate gland development
GO:0060836	3	5	0.764081	65.7937	40.0923	44.8224	64.9068	lymphatic endothelial cell differentiation
GO:0060840	3	5	0.764081	70.5431	58.8981	57.3235	60.5008	artery development
GO:0060841	3	5	0.764081	65.7937	40.0923	44.8224	64.9068	venous blood vessel development
GO:0060923	2	6	0.696897	54.7511	39.1069	48.3945	54.6153	cardiac muscle cell fate commitment
GO:0060996	3	4	0.121153	70.199	71.8319	38.2124	58.5542	dendritic spine development
GO:0060997	4	6	0.0324407	63.7524	66.7114	32.5214	60.2933	dendritic spine morphogenesis
GO:0061001	4	7	0.717765	65.7937	40.0923	44.8224	64.9068	regulation of dendritic spine morphogenesis
GO:0061003	2	4	0.0518233	65.7937	40.0923	44.8224	64.9068	positive regulation of dendritic spine morphogenesis
GO:0061072	2	3	0.302058	65.7937	40.0923	44.8224	64.9068	iris morphogenesis
GO:0061077	2	6	0.486094	43.4868	46.1893	22.782	35.3319	chaperone-mediated protein folding
GO:0061098	3	6	0.445946	65.7937	40.0923	44.8224	64.9068	positive regulation of protein tyrosine kinase activity
GO:0061099	2	4	0.0606365	65.7937	40.0923	44.8224	64.9068	negative regulation of protein tyrosine kinase activity
GO:0061136	2	6	0.147738	65.7937	40.0923	44.8224	64.9068	regulation of proteasomal protein catabolic process
GO:0061144	2	3	0.013316	78.0441	50.7436	29.0478	84.7392	alveolar secondary septum development
GO:0061154	3	4	5.68656e-12	83.6822	90.5229	196.48	135.407	endothelial tube morphogenesis
GO:0061178	4	7	0.210571	65.7937	40.0923	44.8224	64.9068	regulation of insulin secretion involved in cellular response to glucose stimulus
GO:0061298	5	8	0.52551	65.7937	40.0923	44.8224	64.9068	retina vasculature development in camera-type eye
GO:0061351	2	3	0.991537	65.7937	40.0923	44.8224	64.9068	neural precursor cell proliferation
GO:0070050	2	4	0.0036793	65.7937	40.0923	44.8224	64.9068	neuron cellular homeostasis
GO:0070059	4	12	0.0188204	65.7937	40.0923	44.8224	64.9068	intrinsic apoptotic signaling pathway in response to endoplasmic reticulum stress
GO:0070141	3	7	0.027648	65.7937	40.0923	44.8224	64.9068	response to UV-A
GO:0070206	2	7	0.0097803	65.7937	40.0923	44.8224	64.9068	protein trimerization
GO:0070266	3	6	0.471756	65.7937	40.0923	44.8224	64.9068	necroptotic process
GO:0070294	2	3	0.000155699	65.7937	40.0923	44.8224	64.9068	renal sodium ion absorption
GO:0070301	7	15	0.358785	49.9881	39.8878	35.7984	44.0622	cellular response to hydrogen peroxide
GO:0070307	2	4	0.021108	65.7937	40.0923	44.8224	64.9068	lens fiber cell development
GO:0070309	2	5	0.57841	65.7937	40.0923	44.8224	64.9068	lens fiber cell morphogenesis
GO:0070371	2	4	0.737209	63.2381	54.3447	60.2188	71.9385	ERK1 and ERK2 cascade
GO:0070372	8	14	0.000344334	65.7937	40.0923	44.8224	64.9068	regulation of ERK1 and ERK2 cascade
GO:0070373	8	18	0.0323355	65.7937	40.0923	44.8224	64.9068	negative regulation of ERK1 and ERK2 cascade
GO:0070374	20	36	0.00323126	65.7937	40.0923	44.8224	64.9068	positive regulation of ERK1 and ERK2 cascade
GO:0070423	11	29	1.53537e-07	65.7937	40.0923	44.8224	64.9068	nucleotide-binding oligomerization domain containing signaling pathway
GO:0070493	2	5	0.000808682	65.7937	40.0923	44.8224	64.9068	thrombin receptor signaling pathway
GO:0070498	6	15	0.516432	69.4482	59.9157	69.9227	72.2339	interleukin-1-mediated signaling pathway
GO:0070507	3	8	0.131635	65.7937	40.0923	44.8224	64.9068	regulation of microtubule cytoskeleton organization
GO:0070509	3	5	0.812319	70.5493	68.7051	63.1968	77.5874	calcium ion import
GO:0070527	8	25	0.0119642	65.7937	40.0923	44.8224	64.9068	platelet aggregation
GO:0070528	3	5	0.00401083	65.7937	40.0923	44.8224	64.9068	protein kinase C signaling
GO:0070534	2	6	0.0452948	65.7937	40.0923	44.8224	64.9068	protein K63-linked ubiquitination
GO:0070555	8	19	0.0279403	65.7937	40.0923	44.8224	64.9068	response to interleukin-1
GO:0070562	2	4	0.0266118	65.7937	40.0923	44.8224	64.9068	regulation of vitamin D receptor signaling pathway
GO:0070584	2	6	0.00265708	65.7937	40.0923	44.8224	64.9068	mitochondrion morphogenesis
GO:0070588	3	9	0.149301	66.8919	51.4216	44.6588	61.9753	calcium ion transmembrane transport
GO:0070671	2	4	0.0971266	65.7937	40.0923	44.8224	64.9068	response to interleukin-12
GO:0070723	3	5	0.00442757	65.7937	40.0923	44.8224	64.9068	response to cholesterol
GO:0070816	2	3	0.0541671	65.7937	40.0923	44.8224	64.9068	phosphorylation of RNA polymerase II C-terminal domain
GO:0070830	2	4	0.114786	65.7937	40.0923	44.8224	64.9068	tight junction assembly
GO:0070848	2	3	0.158028	65.7937	40.0923	44.8224	64.9068	response to growth factor
GO:0070849	3	6	0.080765	65.7937	40.0923	44.8224	64.9068	response to epidermal growth factor
GO:0070935	2	3	0.592639	50.2342	35.208	25.6458	40.289	3-UTR-mediated mRNA stabilization
GO:0071156	2	3	0.460881	65.7937	40.0923	44.8224	64.9068	regulation of cell cycle arrest
GO:0071157	2	6	0.116958	65.7937	40.0923	44.8224	64.9068	negative regulation of cell cycle arrest
GO:0071158	2	4	0.943871	65.7937	40.0923	44.8224	64.9068	positive regulation of cell cycle arrest
GO:0071173	2	6	0.312139	65.7937	40.0923	44.8224	64.9068	spindle assembly checkpoint
GO:0071174	3	6	0.585002	65.7937	40.0923	44.8224	64.9068	mitotic spindle checkpoint
GO:0071222	8	20	0.354025	69.6113	63.6583	67.3199	58.9422	cellular response to lipopolysaccharide
GO:0071230	3	5	0.599998	42.8336	33.3043	33.571	23.9806	cellular response to amino acid stimulus
GO:0071236	3	13	0.175978	40.1134	23.8475	22.9751	28.5273	cellular response to antibiotic
GO:0071260	10	18	0.0757316	71.4796	60.7853	52.4338	58.4538	cellular response to mechanical stimulus
GO:0071277	5	15	0.0402461	58.825	58.3057	69.5204	44.4678	cellular response to calcium ion
GO:0071300	13	27	8.80123e-06	61.472	45.3733	30.7801	48.9225	cellular response to retinoic acid
GO:0071310	3	8	0.14782	57.2593	42.9843	38.1161	32.331	cellular response to organic substance
GO:0071312	2	6	0.242741	55.9251	41.9334	29.4202	44.5265	cellular response to alkaloid
GO:0071320	2	5	0.000134839	44.8047	53.5617	103.276	42.6062	cellular response to cAMP
GO:0071322	3	5	0.780113	88.0545	79.6627	86.0551	75.2049	cellular response to carbohydrate stimulus
GO:0071333	4	8	0.56484	74.4956	63.1288	61.049	72.6966	cellular response to glucose stimulus
GO:0071345	4	9	0.0903728	63.4922	42.632	40.1225	41.567	cellular response to cytokine stimulus
GO:0071346	3	7	0.432951	77.9223	77.299	68.4162	61.2931	cellular response to interferon-gamma
GO:0071347	2	3	0.0108127	63.5272	76.4122	113.063	53.9136	cellular response to interleukin-1
GO:0071356	4	11	0.00437519	62.4327	80.5389	80.2165	51.6398	cellular response to tumor necrosis factor
GO:0071361	2	3	0.720449	45.3846	33.638	53.9757	37.6873	cellular response to ethanol
GO:0071363	12	25	0.132146	56.4108	50.7568	42.1045	46.5702	cellular response to growth factor stimulus
GO:0071364	2	4	0.0120968	75.5808	66.4009	26.2496	59.627	cellular response to epidermal growth factor stimulus
GO:0071375	3	7	0.503284	46.4653	45.1933	35.2504	32.1387	cellular response to peptide hormone stimulus
GO:0071377	7	13	0.432046	65.5183	51.9954	53.6171	57.587	cellular response to glucagon stimulus
GO:0071385	2	5	0.198326	62.2171	62.2481	77.1691	48.7837	cellular response to glucocorticoid stimulus
GO:0071391	2	6	0.293343	56.1431	48.003	53.2097	32.6821	cellular response to estrogen stimulus
GO:0071392	2	5	0.627721	77.8705	72.3752	59.8462	68.3639	cellular response to estradiol stimulus
GO:0071398	5	10	0.646641	71.7492	72.1187	72.3573	82.3836	cellular response to fatty acid
GO:0071407	4	13	0.000769185	52.6869	23.5639	21.0917	41.5277	cellular response to organic cyclic compound
GO:0071453	2	5	0.716207	56.5638	66.2267	72.2869	61.4297	cellular response to oxygen levels
GO:0071456	8	18	0.973284	48.0998	46.9374	46.1855	45.263	cellular response to hypoxia
GO:0071479	2	4	0.376082	80.3859	54.0739	65.1537	76.2906	cellular response to ionizing radiation
GO:0071480	3	5	0.387438	83.331	68.3653	63.5495	83.3421	cellular response to gamma radiation
GO:0071499	2	4	0.812607	36.7251	44.9808	45.0084	32.2602	cellular response to laminar fluid shear stress
GO:0071526	2	6	0.634872	65.7937	40.0923	44.8224	64.9068	semaphorin-plexin signaling pathway
GO:0071560	4	7	0.00268166	61.8693	53.8487	27.4508	68.7439	cellular response to transforming growth factor beta stimulus
GO:0071679	2	2	0.0482492	72.3693	83.318	26.3392	80.4922	commissural neuron axon guidance
GO:0071805	3	8	0.892239	65.7937	40.0923	44.8224	64.9068	potassium ion transmembrane transport
GO:0071850	3	9	0.00712797	65.7937	40.0923	44.8224	64.9068	mitotic cell cycle arrest
GO:0071902	6	11	0.316751	65.7937	40.0923	44.8224	64.9068	positive regulation of protein serine/threonine kinase activity
GO:0072277	2	3	0.509019	65.7937	40.0923	44.8224	64.9068	metanephric glomerular capillary formation
GO:0072332	3	7	0.0434001	65.7937	40.0923	44.8224	64.9068	intrinsic apoptotic signaling pathway by p53 class mediator
GO:0072583	2	4	0.545422	60.1718	39.7043	48.0873	61.2021	clathrin-mediated endocytosis
GO:0072584	3	6	0.868177	81.1923	86.9131	75.6804	81.6536	caveolin-mediated endocytosis
GO:0072659	5	12	0.000884851	65.7937	40.0923	44.8224	64.9068	protein localization to plasma membrane
GO:0072672	2	4	0.0727183	65.7937	40.0923	44.8224	64.9068	neutrophil extravasation
GO:0072709	3	4	0.0082434	83.023	78.9722	128.461	90.1282	cellular response to sorbitol
GO:0075733	2	7	0.762644	65.7937	40.0923	44.8224	64.9068	intracellular transport of virus
GO:0090004	7	14	0.436952	65.7937	40.0923	44.8224	64.9068	positive regulation of establishment of protein localization to plasma membrane
GO:0090036	2	2	0.737441	65.7937	40.0923	44.8224	64.9068	regulation of protein kinase C signaling
GO:0090080	2	3	0.00169072	65.7937	40.0923	44.8224	64.9068	positive regulation of MAPKKK cascade by fibroblast growth factor receptor signaling pathway
GO:0090090	11	27	0.00634619	65.7937	40.0923	44.8224	64.9068	negative regulation of canonical Wnt signaling pathway
GO:0090102	2	4	0.0137674	79.1677	49.9994	30.6502	67.5858	cochlea development
GO:0090166	2	6	0.180677	47.7283	37.5663	29.2987	22.8179	Golgi disassembly
GO:0090170	4	7	0.238823	65.7937	40.0923	44.8224	64.9068	regulation of Golgi inheritance
GO:0090188	2	3	0.402496	65.7937	40.0923	44.8224	64.9068	negative regulation of pancreatic juice secretion
GO:0090200	2	5	0.718579	65.7937	40.0923	44.8224	64.9068	positive regulation of release of cytochrome c from mitochondria
GO:0090201	2	6	0.738008	65.7937	40.0923	44.8224	64.9068	negative regulation of release of cytochrome c from mitochondria
GO:0090263	10	19	0.74842	65.7937	40.0923	44.8224	64.9068	positive regulation of canonical Wnt signaling pathway
GO:0090280	2	4	0.196802	65.7937	40.0923	44.8224	64.9068	positive regulation of calcium ion import
GO:0090303	3	7	0.0014359	65.7937	40.0923	44.8224	64.9068	positive regulation of wound healing
GO:0090307	3	5	0.107388	65.7937	40.0923	44.8224	64.9068	spindle assembly involved in mitosis
GO:0090314	3	5	0.321587	65.7937	40.0923	44.8224	64.9068	positive regulation of protein targeting to membrane
GO:0090330	4	8	0.00740965	65.7937	40.0923	44.8224	64.9068	regulation of platelet aggregation
GO:0090331	2	4	0.179523	65.7937	40.0923	44.8224	64.9068	negative regulation of platelet aggregation
GO:0090382	5	19	2.56763e-10	65.7937	40.0923	44.8224	64.9068	phagosome maturation
GO:0090398	5	8	0.41596	66.9871	49.8893	62.7741	54.6125	cellular senescence
GO:0090399	5	9	0.280898	65.7937	40.0923	44.8224	64.9068	replicative senescence
GO:0090400	3	6	0.666842	65.7937	40.0923	44.8224	64.9068	stress-induced premature senescence
GO:0097028	3	6	0.00839943	85.9382	51.2722	45.5779	61.4174	dendritic cell differentiation
GO:0097039	2	6	1.78396e-05	65.7937	40.0923	44.8224	64.9068	protein linear polyubiquitination
GO:0097062	2	4	0.235643	87.8243	60.7748	59.5318	75.313	dendritic spine maintenance
GO:0097155	2	4	0.326441	61.7983	40.2814	39.5343	60.6086	fasciculation of sensory neuron axon
GO:0097156	2	4	0.326441	61.7983	40.2814	39.5343	60.6086	fasciculation of motor neuron axon
GO:0097190	15	32	0.00247662	67.0158	58.4884	73.068	54.4285	apoptotic signaling pathway
GO:0097191	5	9	0.0180314	53.6903	58.3814	85.6337	69.0291	extrinsic apoptotic signaling pathway
GO:0097192	6	14	0.126743	68.936	53.3026	60.0889	57.5319	extrinsic apoptotic signaling pathway in absence of ligand
GO:0097193	5	10	0.685071	65.7937	40.0923	44.8224	64.9068	intrinsic apoptotic signaling pathway
GO:0097194	4	7	0.362213	60.4281	53.9508	49.0435	70.3941	execution phase of apoptosis
GO:0097284	3	6	0.0380548	69.3404	53.6872	32.533	45.948	hepatocyte apoptotic process
GO:0097320	3	6	0.648041	65.7937	40.0923	44.8224	64.9068	membrane tubulation
GO:0097338	2	4	0.016753	65.7937	40.0923	44.8224	64.9068	response to clozapine
GO:0097411	2	4	0.764915	77.4233	63.376	67.4758	62.6001	hypoxia-inducible factor-1alpha signaling pathway
GO:1900119	2	4	0.126425	65.7937	40.0923	44.8224	64.9068	positive regulation of execution phase of apoptosis
GO:1900740	2	4	0.139264	65.7937	40.0923	44.8224	64.9068	positive regulation of protein insertion into mitochondrial membrane involved in apoptotic signaling pathway
GO:1901030	2	7	0.0780262	65.7937	40.0923	44.8224	64.9068	positive regulation of mitochondrial outer membrane permeabilization
GO:1901215	2	6	0.0477179	65.7937	40.0923	44.8224	64.9068	negative regulation of neuron death
GO:1901687	3	12	0.906912	66.9126	67.2035	65.3548	61.3994	glutathione derivative biosynthetic process
GO:1901727	2	3	3.98297e-06	65.7937	40.0923	44.8224	64.9068	positive regulation of histone deacetylase activity
GO:1901741	2	5	0.896411	65.7937	40.0923	44.8224	64.9068	positive regulation of myoblast fusion
GO:1901841	3	4	0.00674769	65.7937	40.0923	44.8224	64.9068	regulation of high voltage-gated calcium channel activity
GO:1901844	3	4	0.00674769	65.7937	40.0923	44.8224	64.9068	regulation of cell communication by electrical coupling involved in cardiac conduction
GO:1901897	2	4	0.475734	65.7937	40.0923	44.8224	64.9068	regulation of relaxation of cardiac muscle
GO:1902042	5	14	0.729874	65.7937	40.0923	44.8224	64.9068	negative regulation of extrinsic apoptotic signaling pathway via death domain receptors
GO:1902043	3	5	0.150967	65.7937	40.0923	44.8224	64.9068	positive regulation of extrinsic apoptotic signaling pathway via death domain receptors
GO:1902176	3	6	0.380598	65.7937	40.0923	44.8224	64.9068	negative regulation of intrinsic apoptotic signaling pathway in response to oxidative stress
GO:1902533	2	3	1.41858e-10	65.7937	40.0923	44.8224	64.9068	positive regulation of intracellular signal transduction
GO:1990000	2	4	0.603421	83.9727	77.4832	98.8436	84.5787	amyloid fibril formation
GO:1990086	2	5	0.592366	65.7937	40.0923	44.8224	64.9068	lens fiber cell apoptotic process
GO:1990090	3	6	0.0137276	77.5101	67.4242	107.598	92.6301	cellular response to nerve growth factor stimulus
GO:2000017	2	4	0.691671	65.7937	40.0923	44.8224	64.9068	positive regulation of determination of dorsal identity
GO:2000021	2	4	0.0211685	65.7937	40.0923	44.8224	64.9068	regulation of ion homeostasis
GO:2000045	2	4	0.00651729	65.7937	40.0923	44.8224	64.9068	regulation of G1/S transition of mitotic cell cycle
GO:2000060	3	5	0.00219615	65.7937	40.0923	44.8224	64.9068	positive regulation of protein ubiquitination involved in ubiquitin-dependent protein catabolic process
GO:2000077	2	7	0.0780262	65.7937	40.0923	44.8224	64.9068	negative regulation of type B pancreatic cell development
GO:2000114	3	5	0.139805	65.7937	40.0923	44.8224	64.9068	regulation of establishment of cell polarity
GO:2000145	10	21	0.0102737	65.7937	40.0923	44.8224	64.9068	regulation of cell motility
GO:2000147	2	4	0.144241	65.7937	40.0923	44.8224	64.9068	positive regulation of cell motility
GO:2000249	5	7	0.00239674	65.7937	40.0923	44.8224	64.9068	regulation of actin cytoskeleton reorganization
GO:2000251	6	10	0.659024	65.7937	40.0923	44.8224	64.9068	positive regulation of actin cytoskeleton reorganization
GO:2000270	2	4	0.182321	65.7937	40.0923	44.8224	64.9068	negative regulation of fibroblast apoptotic process
GO:2000271	2	4	0.309478	65.7937	40.0923	44.8224	64.9068	positive regulation of fibroblast apoptotic process
GO:2000279	2	3	0.711593	65.7937	40.0923	44.8224	64.9068	negative regulation of DNA biosynthetic process
GO:2000310	2	4	0.097688	65.7937	40.0923	44.8224	64.9068	regulation of N-methyl-D-aspartate selective glutamate receptor activity
GO:2000311	2	3	0.7831	65.7937	40.0923	44.8224	64.9068	regulation of alpha-amino-3-hydroxy-5-methyl-4-isoxazole propionate selective glutamate receptor activity
GO:2000352	3	6	0.503294	65.7937	40.0923	44.8224	64.9068	negative regulation of endothelial cell apoptotic process
GO:2000369	3	12	0.0285688	65.7937	40.0923	44.8224	64.9068	regulation of clathrin-mediated endocytosis
GO:2000377	2	4	0.54599	65.7937	40.0923	44.8224	64.9068	regulation of reactive oxygen species metabolic process
GO:2000379	6	11	0.153647	65.7937	40.0923	44.8224	64.9068	positive regulation of reactive oxygen species metabolic process
GO:2000466	2	7	0.0780262	65.7937	40.0923	44.8224	64.9068	negative regulation of glycogen (starch) synthase activity
GO:2000480	5	9	0.850611	65.7937	40.0923	44.8224	64.9068	negative regulation of cAMP-dependent protein kinase activity
GO:2000505	3	5	0.379006	65.7937	40.0923	44.8224	64.9068	regulation of energy homeostasis
GO:2000573	4	5	0.130328	65.7937	40.0923	44.8224	64.9068	positive regulation of DNA biosynthetic process
GO:2000641	4	7	0.238823	65.7937	40.0923	44.8224	64.9068	regulation of early endosome to late endosome transport
GO:2000651	2	4	0.0211685	65.7937	40.0923	44.8224	64.9068	positive regulation of sodium ion transmembrane transporter activity
GO:2000670	2	4	0.000396722	65.7937	40.0923	44.8224	64.9068	positive regulation of dendritic cell apoptotic process
GO:2000772	2	4	0.529435	65.7937	40.0923	44.8224	64.9068	regulation of cellular senescence
GO:2000810	2	3	0.0221304	65.7937	40.0923	44.8224	64.9068	regulation of tight junction assembly
GO:2000811	5	9	0.0105554	65.7937	40.0923	44.8224	64.9068	negative regulation of anoikis
GO:2000872	2	5	0.278091	65.7937	40.0923	44.8224	64.9068	positive regulation of progesterone secretion
GO:2001022	2	3	0.100313	65.7937	40.0923	44.8224	64.9068	positive regulation of response to DNA damage stimulus
GO:2001028	2	3	3.98297e-06	65.7937	40.0923	44.8224	64.9068	positive regulation of endothelial cell chemotaxis
GO:2001234	3	7	0.828353	65.7937	40.0923	44.8224	64.9068	negative regulation of apoptotic signaling pathway
GO:2001235	6	12	0.323117	65.7937	40.0923	44.8224	64.9068	positive regulation of apoptotic signaling pathway
GO:2001237	8	20	0.0148348	65.7937	40.0923	44.8224	64.9068	negative regulation of extrinsic apoptotic signaling pathway
GO:2001238	3	7	0.122077	65.7937	40.0923	44.8224	64.9068	positive regulation of extrinsic apoptotic signaling pathway
GO:2001239	3	7	0.90531	65.7937	40.0923	44.8224	64.9068	regulation of extrinsic apoptotic signaling pathway in absence of ligand
GO:2001240	7	13	0.010321	65.7937	40.0923	44.8224	64.9068	negative regulation of extrinsic apoptotic signaling pathway in absence of ligand
GO:2001241	3	4	0.0229045	65.7937	40.0923	44.8224	64.9068	positive regulation of extrinsic apoptotic signaling pathway in absence of ligand
GO:2001243	3	5	0.363273	65.7937	40.0923	44.8224	64.9068	negative regulation of intrinsic apoptotic signaling pathway
GO:2001244	5	12	0.0010501	65.7937	40.0923	44.8224	64.9068	positive regulation of intrinsic apoptotic signaling pathway
GO:2001271	2	4	0.342355	65.7937	40.0923	44.8224	64.9068	negative regulation of cysteine-type endopeptidase activity involved in execution phase of apoptosis

## Sheet: GO CC
GO ID	genes	siRNAs	p-value	WSN replication [POC]	PA replication [POC]	VN replication [POC]	THW replication [POC]	description
GO:0000139	21	56	0.0207429	58.5553	49.925	48.0591	48.4145	Golgi membrane
GO:0000151	4	11	0.00689799	74.3737	55.5277	85.4665	67.4054	ubiquitin ligase complex
GO:0000242	4	8	0.567956	51.7994	35.1699	40.133	47.6746	pericentriolar material
GO:0000307	4	11	0.939835	54.0025	57.1653	59.6976	56.0149	cyclin-dependent protein kinase holoenzyme complex
GO:0000407	3	6	0.0881991	65.2192	54.0046	36.1777	61.4067	pre-autophagosomal structure
GO:0000502	20	81	0.00685007	65.6074	64.1192	49.9158	67.2507	proteasome complex
GO:0000775	3	5	0.051154	74.5761	70.3043	55.6731	95.4549	chromosome, centromeric region
GO:0000776	7	20	0.176247	54.3815	60.3528	49.6514	66.6515	kinetochore
GO:0000777	5	12	0.00995869	71.129	82.3894	67.1092	97.4469	condensed chromosome kinetochore
GO:0000780	2	4	0.513519	65.1899	62.9757	47.2548	48.5256	condensed nuclear chromosome, centromeric region
GO:0000781	4	7	0.843456	65.5808	55.2158	59.049	57.8941	chromosome, telomeric region
GO:0000785	4	9	0.565505	47.0664	46.5696	57.2896	43.6057	chromatin
GO:0000790	5	15	0.143055	57.9001	59.316	46.2167	42.8372	nuclear chromatin
GO:0000793	4	9	0.461594	63.6592	54.0045	68.3058	59.9619	condensed chromosome
GO:0000794	4	6	0.57587	65.3226	60.8602	65.5529	78.9078	condensed nuclear chromosome
GO:0000922	12	21	0.0029466	63.6076	59.965	46.8448	74.581	spindle pole
GO:0000932	3	10	0.0226177	81.6494	54.0614	73.0336	68.5414	cytoplasmic mRNA processing body
GO:0001669	6	13	0.0209357	53.9572	37.0188	53.911	32.0366	acrosomal vesicle
GO:0001725	4	11	0.0832682	68.5964	44.4682	56.3861	58.5192	stress fiber
GO:0001726	12	30	0.600384	71.8916	67.647	68.7655	75.5909	ruffle
GO:0001750	3	6	0.0288964	70.5428	51.4873	31.7946	50.0394	photoreceptor outer segment
GO:0001772	5	12	0.979773	58.2127	54.7903	56.876	55.1016	immunological synapse
GO:0001891	2	4	0.170053	76.3859	59.1022	90.2952	62.5676	phagocytic cup
GO:0001917	2	4	0.042739	85.924	59.2224	53.4752	44.8941	photoreceptor inner segment
GO:0001931	3	7	0.000925743	62.3847	47.968	90.938	81.0557	uropod
GO:0002102	2	8	0.1109	81.7238	59.361	61.761	62.5023	podosome
GO:0005575	28	64	3.04673e-05	65.9966	59.3014	68.925	79.0473	cellular_component
GO:0005578	6	19	0.0775513	56.5162	50.2652	51.9225	70.2418	proteinaceous extracellular matrix
GO:0005604	4	11	0.396847	63.7608	69.604	65.5311	79.1365	basement membrane
GO:0005614	2	5	0.760221	75.6595	73.7973	62.9737	75.8741	interstitial matrix
GO:0005615	31	85	0.0156164	64.0047	58.6758	61.5729	54.6582	extracellular space
GO:0005623	2	4	0.753859	47.5526	36.3865	54.259	47.8091	cell
GO:0005635	9	28	0.833553	37.6106	38.7785	42.887	39.535	nuclear envelope
GO:0005637	2	6	0.970647	58.1993	63.3631	59.9714	65.6853	nuclear inner membrane
GO:0005640	3	8	0.0441326	58.7511	67.7252	63.0104	91.5988	nuclear outer membrane
GO:0005643	5	17	0.200329	26.3999	23.5955	32.6699	18.9481	nuclear pore
GO:0005657	2	4	0.277834	52.2184	49.7159	54.66	82.018	replication fork
GO:0005665	2	3	0.00031064	43.7304	26.2433	89.7504	23.9903	DNA-directed RNA polymerase II, core complex
GO:0005666	2	3	0.00031064	43.7304	26.2433	89.7504	23.9903	DNA-directed RNA polymerase III complex
GO:0005667	11	32	0.175466	54.6742	59.7121	63.7112	53.4069	transcription factor complex
GO:0005675	2	6	0.156328	48.7791	67.4676	38.4316	56.7435	holo TFIIH complex
GO:0005680	2	5	0.760268	50.6955	57.3359	56.6301	44.4176	anaphase-promoting complex
GO:0005681	12	33	0.130116	50.3282	48.4628	59.5698	50.9307	spliceosomal complex
GO:0005689	3	9	0.0141057	34.3515	40.8117	30.0487	9.88733	U12-type spliceosomal complex
GO:0005694	3	5	0.454124	78.604	68.6063	58.7508	78.1915	chromosome
GO:0005719	3	7	0.319568	67.831	53.4534	57.514	45.2145	nuclear euchromatin
GO:0005730	36	93	0.163714	56.0785	50.374	52.5181	51.0445	nucleolus
GO:0005736	2	3	0.00031064	43.7304	26.2433	89.7504	23.9903	DNA-directed RNA polymerase I complex
GO:0005740	3	10	0.05205	54.9782	54.1838	70.9594	44.9423	mitochondrial envelope
GO:0005741	14	30	0.0712636	52.6168	38.8104	45.7374	49.3095	mitochondrial outer membrane
GO:0005743	23	61	0.00272718	66.9201	55.595	66.3483	57.0147	mitochondrial inner membrane
GO:0005758	7	13	0.00123348	80.7787	51.2643	51.1144	59.2853	mitochondrial intermembrane space
GO:0005759	19	52	0.0704702	56.432	46.1413	54.4536	54.0566	mitochondrial matrix
GO:0005761	2	5	0.427756	63.7812	50.1356	53.0928	43.1033	mitochondrial ribosome
GO:0005764	11	27	0.000966989	66.3031	50.5314	50.321	41.96	lysosome
GO:0005765	15	43	0.00698066	50.6159	40.7401	40.0757	54.2607	lysosomal membrane
GO:0005768	21	58	0.00234978	62.7214	49.9866	48.0898	54.2553	endosome
GO:0005769	13	28	0.00656583	74.9077	57.8496	61.3525	74.8111	early endosome
GO:0005770	11	22	0.360429	73.7917	63.3663	72.1881	65.7312	late endosome
GO:0005773	2	3	0.133846	72.6439	37.1464	43.0112	67.2964	vacuole
GO:0005774	2	6	0.501543	70.4047	72.2585	49.9622	70.7955	vacuolar membrane
GO:0005777	3	8	0.157057	57.3	36.746	55.3301	40.8283	peroxisome
GO:0005782	3	10	0.471083	53.8444	39.5435	48.1771	56.1663	peroxisomal matrix
GO:0005783	39	102	0.00155477	56.9942	48.2713	58.1144	51.2755	endoplasmic reticulum
GO:0005788	4	13	0.00646501	58.6408	37.8854	66.5977	60.3704	endoplasmic reticulum lumen
GO:0005789	31	89	0.0269506	58.9313	51.2982	59.7532	57.3089	endoplasmic reticulum membrane
GO:0005793	3	9	0.289517	44.8548	38.9449	28.0989	28.2703	endoplasmic reticulum-Golgi intermediate compartment
GO:0005795	3	10	0.156466	50.1928	35.3808	36.3367	29.7843	Golgi stack
GO:0005796	2	7	0.760266	48.474	37.6934	37.8036	46.1529	Golgi lumen
GO:0005798	3	7	0.0997305	30.0241	40.8769	16.6655	45.1162	Golgi-associated vesicle
GO:0005801	2	5	0.717259	66.1406	59.6336	51.8814	48.9787	cis-Golgi network
GO:0005802	6	15	0.037573	63.2153	44.6193	41.1804	48.4789	trans-Golgi network
GO:0005811	3	10	0.859626	69.9821	73.6817	68.3348	65.7373	lipid particle
GO:0005813	46	96	0.0137766	60.949	53.3785	52.7959	61.0912	centrosome
GO:0005814	6	11	0.989179	62.3364	59.7149	61.2431	63.3085	centriole
GO:0005815	14	26	0.000920455	65.5691	54.1516	49.1433	72.165	microtubule organizing center
GO:0005819	16	30	0.00763717	58.8314	52.1731	40.821	43.0485	spindle
GO:0005838	5	16	0.742618	61.8478	71.3755	59.9248	72.6686	proteasome regulatory particle
GO:0005839	7	32	0.07762	67.6802	69.9644	49.7618	68.8033	proteasome core complex
GO:0005840	18	42	0.000349964	59.8858	55.3407	55.1511	42.0035	ribosome
GO:0005847	2	4	0.34624	41.5017	50.7318	50.5226	69.4643	mRNA cleavage and polyadenylation specificity factor complex
GO:0005852	4	12	0.164504	28.6547	30.5383	15.5084	15.9649	eukaryotic translation initiation factor 3 complex
GO:0005856	42	95	0.0616357	64.7351	56.388	62.725	62.0914	cytoskeleton
GO:0005871	3	5	0.459377	36.7224	23.524	16.343	20.7779	kinesin complex
GO:0005874	16	36	0.000669041	59.0439	41.6475	50.3478	62.292	microtubule
GO:0005875	2	7	0.00985164	67.5654	53.8206	73.5737	40.6404	microtubule associated complex
GO:0005876	9	14	0.0144378	64.859	56.148	36.3379	56.4508	spindle microtubule
GO:0005881	2	6	0.0727638	80.2624	57.3226	44.4266	71.3614	cytoplasmic microtubule
GO:0005884	4	10	0.171071	64.7932	62.5777	77.3807	58.439	actin filament
GO:0005901	13	33	0.142406	60.3697	52.8658	64.0232	53.5622	caveola
GO:0005902	5	15	0.0218264	55.6308	47.3502	72.9323	58.667	microvillus
GO:0005903	2	6	0.0266665	58.9891	44.854	24.0304	32.3005	brush border
GO:0005905	5	14	0.258983	32.4637	20.7631	23.0561	17.3088	coated pit
GO:0005911	18	38	0.897254	62.1539	60.3787	58.5259	61.9642	cell-cell junction
GO:0005912	2	6	0.103139	40.1856	17.8141	18.9614	9.85689	adherens junction
GO:0005923	8	18	0.040529	61.1696	48.2945	47.5514	40.5658	tight junction
GO:0005925	26	53	0.00718839	60.2679	54.3721	60.6046	69.4277	focal adhesion
GO:0005929	6	14	0.260457	72.1656	55.4986	62.7042	60.506	cilium
GO:0005930	2	4	0.157471	59.1801	68.0625	53.6579	32.8502	axoneme
GO:0005932	2	5	0.0163019	84.3909	60.6969	104.139	84.7105	microtubule basal body
GO:0005938	20	41	0.00501283	71.43	55.4161	57.3939	65.601	cell cortex
GO:0005942	13	35	0.629848	61.4441	55.0876	55.7911	56.9032	phosphatidylinositol 3-kinase complex
GO:0005943	2	4	0.527691	29.0072	48.7003	32.2377	28.1157	1-phosphatidylinositol-4-phosphate 3-kinase, class IA complex
GO:0005944	3	10	0.0831467	65.3138	49.3094	40.6658	50.7371	1-phosphatidylinositol-4-phosphate 3-kinase, class IB complex
GO:0005945	3	6	0.200116	62.7569	44.1481	60.3929	42.1538	6-phosphofructokinase complex
GO:0005952	7	13	0.296933	68.9034	54.2056	56.6236	54.9217	cAMP-dependent protein kinase complex
GO:0005954	4	7	0.560949	59.8189	57.6399	47.7878	65.2304	calcium- and calmodulin-dependent protein kinase complex
GO:0005964	4	7	0.000709616	75.4914	62.0674	70.1965	110.116	phosphorylase kinase complex
GO:0005967	2	4	0.313559	77.8797	68.1328	48.6472	59.6367	mitochondrial pyruvate dehydrogenase complex
GO:0008021	6	16	1.41025e-05	68.5176	48.0879	39.3233	76.9308	synaptic vesicle
GO:0008023	2	4	0.0114615	61.6351	70.7691	42.7711	23.4704	transcription elongation factor complex
GO:0008024	2	4	0.0967453	46.0538	32.5397	12.8764	15.1003	positive transcription elongation factor complex b
GO:0008076	2	3	0.314027	66.6496	63.5762	33.2202	56.8467	voltage-gated potassium channel complex
GO:0008385	5	13	2.24049e-07	71.1783	75.8595	99.4325	48.108	IkappaB kinase complex
GO:0008540	2	8	0.963577	54.9299	63.7792	49.5056	60.3866	proteasome regulatory particle, base subcomplex
GO:0009897	14	37	0.212617	55.6202	46.0426	47.6096	48.7162	external side of plasma membrane
GO:0009898	7	19	0.235532	56.7618	56.3063	60.5848	47.9754	cytoplasmic side of plasma membrane
GO:0009925	4	9	0.850134	48.4751	50.0477	46.6363	42.5236	basal plasma membrane
GO:0009986	31	76	0.143874	65.6668	57.9594	63.7626	61.752	cell surface
GO:0010008	19	53	0.000688702	67.3656	62.9621	59.9927	78.6893	endosome membrane
GO:0012505	12	28	2.09152e-05	48.2984	40.77	66.4393	38.9483	endomembrane system
GO:0014069	18	36	0.0380771	62.1759	51.7378	50.3033	48.5213	postsynaptic density
GO:0014704	5	10	0.163178	61.035	47.8495	53.8104	70.3022	intercalated disc
GO:0015030	3	10	0.544306	27.4304	22.5757	20.7298	34.9259	Cajal body
GO:0015629	23	50	0.0407922	57.4649	52.2982	60.235	49.7862	actin cytoskeleton
GO:0015630	12	28	0.031288	62.2056	49.8125	46.0311	48.051	microtubule cytoskeleton
GO:0015934	2	7	0.627649	73.9152	77.0011	65.6449	62.8658	large ribosomal subunit
GO:0015935	8	20	0.124713	54.5893	53.3252	48.8387	40.7338	small ribosomal subunit
GO:0016023	19	41	5.30753e-06	61.8064	50.8381	74.9539	53.4779	cytoplasmic membrane-bounded vesicle
GO:0016282	4	12	0.164504	28.6547	30.5383	15.5084	15.9649	eukaryotic 43S preinitiation complex
GO:0016323	15	30	0.0823601	67.771	54.8528	54.4464	62.3571	basolateral plasma membrane
GO:0016324	20	47	1.37545e-06	63.8568	46.2447	51.7948	68.596	apical plasma membrane
GO:0016328	4	6	0.194129	64.5048	36.1239	52.4329	44.5589	lateral plasma membrane
GO:0016363	9	19	0.00613322	62.4389	49.1658	53.5994	37.5599	nuclear matrix
GO:0016469	2	5	0.0100345	47.7768	22.1462	48.2934	63.4399	proton-transporting two-sector ATPase complex
GO:0016533	3	4	0.292606	79.8314	81.2318	55.8492	83.7862	cyclin-dependent protein kinase 5 holoenzyme complex
GO:0016592	3	5	0.000800096	49.3811	52.2369	83.8779	25.3854	mediator complex
GO:0016604	4	10	0.172314	45.3807	43.0042	52.1294	66.052	nuclear body
GO:0016605	11	20	0.145683	70.1734	54.2422	64.9182	67.0728	PML body
GO:0016607	19	43	8.09066e-07	44.9142	43.8665	67.8996	48.8481	nuclear speck
GO:0019005	3	6	0.00121024	73.6423	48.946	78.4316	36.7229	SCF ubiquitin ligase complex
GO:0019898	2	4	0.796131	74.3811	70.5768	77.7971	62.8867	extrinsic to membrane
GO:0019908	2	3	0.0541671	66.518	65.5373	54.2454	24.5624	nuclear cyclin-dependent protein kinase holoenzyme complex
GO:0022624	10	38	0.0649631	63.1522	58.6136	46.3972	63.2685	proteasome accessory complex
GO:0022625	2	5	0.385572	74.0907	76.2739	70.6769	56.2835	cytosolic large ribosomal subunit
GO:0022627	8	21	0.201801	48.4254	50.0161	45.2467	37.915	cytosolic small ribosomal subunit
GO:0030016	3	6	0.255538	55.6487	65.1749	50.8356	40.0844	myofibril
GO:0030017	6	9	0.000862168	74.6169	78.875	60.0578	104.881	sarcomere
GO:0030018	7	17	0.0024224	63.7585	60.8432	73.6663	46.4814	Z disc
GO:0030027	19	38	0.0536167	62.8653	61.6785	56.4387	71.6262	lamellipodium
GO:0030054	31	72	0.0505276	67.0233	57.4458	59.965	60.2871	cell junction
GO:0030117	3	5	0.994726	1.13907	7.21267	3.8304	3.71307	membrane coat
GO:0030126	5	9	0.92166	13.3582	20.4274	12.106	13.1891	COPI vesicle coat
GO:0030131	2	5	0.906708	8.56733	8.3254	3.45067	2.67207	clathrin adaptor complex
GO:0030133	2	3	0.171909	73.1833	45.4549	50.1092	32.4564	transport vesicle
GO:0030136	6	14	0.0884084	50.1227	29.0374	37.5476	37.2958	clathrin-coated vesicle
GO:0030137	4	9	0.908786	17.4404	21.4694	17.1524	14.2659	COPI-coated vesicle
GO:0030139	4	9	0.625087	74.8691	65.1646	64.4339	73.7879	endocytic vesicle
GO:0030141	2	4	0.0993586	88.2462	50.5691	62.0887	55.9914	secretory granule
GO:0030173	3	10	0.0284815	79.5493	64.2242	54.1806	80.683	integral to Golgi membrane
GO:0030175	6	12	0.675771	64.4685	63.9233	74.9663	67.2274	filopodium
GO:0030176	4	13	0.0183729	57.2398	46.5648	53.7433	34.5722	integral to endoplasmic reticulum membrane
GO:0030315	3	7	0.121589	69.1827	61.7619	79.2684	52.5695	T-tubule
GO:0030424	26	52	0.331568	59.5664	52.4508	52.4691	55.2851	axon
GO:0030425	39	86	0.051698	62.5127	54.0854	56.2217	55.2357	dendrite
GO:0030426	14	28	0.00236066	56.3859	53.3094	36.4821	56.7752	growth cone
GO:0030496	15	39	0.00312491	57.0385	45.8186	39.2958	42.279	midbody
GO:0030529	12	34	0.203773	64.4911	56.0288	61.3705	59.0012	ribonucleoprotein complex
GO:0030659	12	30	0.158864	58.9171	51.0284	53.9364	47.2367	cytoplasmic vesicle membrane
GO:0030666	8	21	0.374005	55.3232	47.2123	45.5799	45.5676	endocytic vesicle membrane
GO:0030670	5	22	0.000469834	51.2255	44.7851	30.0109	61.6251	phagocytic vesicle membrane
GO:0030877	3	9	0.0907575	81.8746	62.1284	71.8532	63.8351	beta-catenin destruction complex
GO:0031012	3	7	0.0551371	84.2096	79.2227	93.1077	60.168	extracellular matrix
GO:0031093	3	11	0.539888	62.9952	65.1901	72.4629	58.9892	platelet alpha granule lumen
GO:0031143	4	10	0.647274	74.9227	69.732	66.3471	63.0269	pseudopodium
GO:0031224	2	6	0.136953	69.2094	57.2207	79.7534	53.3607	intrinsic to membrane
GO:0031225	3	11	0.255572	56.7862	44.6716	54.4786	60.4628	anchored to membrane
GO:0031226	3	5	0.189383	75.9544	65.5321	47.8311	72.6516	intrinsic to plasma membrane
GO:0031234	6	13	0.000294675	64.7023	34.6903	39.4048	29.8804	extrinsic to cytoplasmic side of plasma membrane
GO:0031252	7	14	0.00302706	70.0162	40.7117	52.9522	64.4167	cell leading edge
GO:0031253	2	5	0.00116822	46.1006	49.869	93.9043	37.7712	cell projection membrane
GO:0031258	2	6	0.130433	72.2489	58.6254	38.0189	56.8053	lamellipodium membrane
GO:0031264	2	6	0.787704	59.5212	65.6321	64.6064	56.0499	death-inducing signaling complex
GO:0031362	2	6	0.33398	68.1108	63.6884	81.7057	88.3889	anchored to external side of plasma membrane
GO:0031410	9	19	0.135047	65.9186	54.8306	70.7826	57.9652	cytoplasmic vesicle
GO:0031514	3	5	0.265838	51.3051	41.7216	62.5317	34.1842	motile cilium
GO:0031519	5	9	0.498718	83.6011	79.0359	92.4379	78.5854	PcG protein complex
GO:0031526	4	16	0.244439	56.5044	42.2349	53.0217	50.0943	brush border membrane
GO:0031588	9	16	0.11461	61.2712	47.2014	42.605	50.3318	AMP-activated protein kinase complex
GO:0031594	10	18	0.052436	70.5014	60.1228	54.3326	51.3894	neuromuscular junction
GO:0031616	2	4	0.439677	50.5519	49.6033	30.02	52.6582	spindle pole centrosome
GO:0031901	8	18	0.00762214	65.1501	54.501	69.6217	46.7373	early endosome membrane
GO:0031902	5	13	0.0496213	83.7814	74.1576	98.7227	79.759	late endosome membrane
GO:0031965	15	43	0.166937	51.7704	48.6178	55.6165	46.6507	nuclear membrane
GO:0031966	8	21	0.0529693	60.0636	47.6328	46.083	60.0133	mitochondrial membrane
GO:0031982	3	8	0.346438	63.2599	48.7468	58.5335	67.0853	vesicle
GO:0032059	2	4	0.0873134	54.8288	32.9192	18.244	52.3053	bleb
GO:0032133	2	4	0.0190925	69.2642	49.8182	24.1542	68.3077	chromosome passenger complex
GO:0032154	6	14	0.37305	55.9838	42.1911	49.4597	55.7978	cleavage furrow
GO:0032580	2	8	0.247252	54.9784	55.0843	65.6593	76.73	Golgi cisterna membrane
GO:0032587	13	27	0.264291	56.0949	49.8016	48.1334	44.8272	ruffle membrane
GO:0032839	6	10	0.052067	79.2803	59.5052	59.8007	53.8053	dendrite cytoplasm
GO:0033017	4	8	0.196907	81.7837	74.9947	62.3748	85.838	sarcoplasmic reticulum membrane
GO:0033177	2	7	0.0309567	43.6569	52.8853	21.0122	57.3884	proton-transporting two-sector ATPase complex, proton-transporting domain
GO:0033178	2	5	2.8832e-06	37.3639	16.861	37.9885	80.8097	proton-transporting two-sector ATPase complex, catalytic domain
GO:0033179	3	14	1.46702e-06	53.2919	49.639	28.1077	78.9509	proton-transporting V-type ATPase, V0 domain
GO:0033180	3	7	0.00090722	46.4213	22.3095	50.5188	63.3037	proton-transporting V-type ATPase, V1 domain
GO:0033290	4	12	0.164504	28.6547	30.5383	15.5084	15.9649	eukaryotic 48S preinitiation complex
GO:0034045	2	4	0.00105463	60.9027	54.3332	25.807	91.6798	pre-autophagosomal structure membrane
GO:0034399	3	11	0.226981	29.0672	32.6374	43.1339	27.7745	nuclear periphery
GO:0034704	6	10	0.103938	78.2718	63.4548	57.4002	77.9035	calcium channel complex
GO:0035267	2	5	0.0882239	49.2747	39.8711	20.6907	56.2934	NuA4 histone acetyltransferase complex
GO:0035631	2	7	0.000894451	65.3358	87.8133	93.9967	51.7824	CD40 receptor complex
GO:0035748	2	4	0.305467	72.2787	44.6849	47.8248	54.0044	myelin sheath abaxonal region
GO:0036126	3	5	0.389745	79.0675	72.7581	55.1312	74.0154	sperm flagellum
GO:0042101	2	4	0.692398	59.0909	65.4085	53.9947	72.6609	T cell receptor complex
GO:0042383	5	13	0.030936	64.9394	50.7601	67.2599	48.7324	sarcolemma
GO:0042405	3	10	0.203221	34.7622	34.1195	47.2965	30.1252	nuclear inclusion body
GO:0042470	2	5	1.08727e-07	68.2929	40.3301	114.794	78.0524	melanosome
GO:0042641	2	4	0.0323292	66.0207	50.6616	95.9969	81.021	actomyosin
GO:0042734	5	10	0.255334	66.3107	58.8817	54.1794	47.0737	presynaptic membrane
GO:0042995	12	33	7.06709e-08	69.343	63.4247	89.3032	59.2417	cell projection
GO:0043005	29	65	2.43912e-09	62.3318	49.1421	44.6781	68.2555	neuron projection
GO:0043025	31	73	0.516206	61.3655	55.7372	59.2701	59.4076	neuronal cell body
GO:0043034	2	6	0.0310334	58.7539	63.4938	84.1694	50.4554	costamere
GO:0043195	4	7	0.307815	40.8554	40.3363	25.7424	48.7084	terminal bouton
GO:0043197	8	20	0.67499	66.488	62.8015	61.8289	58.8741	dendritic spine
GO:0043198	2	4	0.0562512	64.7596	67.4024	34.8462	76.036	dendritic shaft
GO:0043202	4	11	0.000856794	66.3627	42.9705	36.2851	28.0526	lysosomal lumen
GO:0043204	5	7	0.374839	79.8209	64.3892	83.5202	82.3852	perikaryon
GO:0043219	2	3	0.404612	63.8788	36.234	49.291	37.328	lateral loop
GO:0043231	34	84	2.61452e-05	65.5697	56.4379	57.3626	49.5912	intracellular membrane-bounded organelle
GO:0043234	38	96	0.0410429	63.071	55.0948	55.7317	60.2803	protein complex
GO:0043235	6	10	0.271294	68.0413	51.9562	50.0998	60.7635	receptor complex
GO:0043679	7	21	0.00407546	52.5914	42.1598	41.4482	65.7439	axon terminus
GO:0044294	2	3	0.0408254	79.7627	59.8834	30.7389	56.4498	dendritic growth cone
GO:0044295	3	5	3.8766e-06	54.7605	43.2575	116.02	57.9069	axonal growth cone
GO:0044297	3	7	0.000877916	55.4247	29.9255	31.445	68.508	cell body
GO:0044615	2	7	0.0764294	44.2643	48.6991	67.0128	42.9325	nuclear pore nuclear basket
GO:0045111	5	14	0.000206678	61.0583	53.5877	74.8831	41.8982	intermediate filament cytoskeleton
GO:0045121	27	55	0.00165324	68.2521	53.4005	59.9782	54.5132	membrane raft
GO:0045177	6	20	0.102384	67.0537	65.1201	78.7067	63.6299	apical part of cell
GO:0045202	14	32	0.289402	55.141	46.5152	47.6966	48.0185	synapse
GO:0045211	13	26	0.387925	61.7684	55.1011	55.2793	52.2411	postsynaptic membrane
GO:0048179	2	6	0.973173	68.5107	64.0134	66.2429	63.0745	activin receptor complex
GO:0051233	5	13	0.0117157	72.7016	55.8111	42.5015	59.5187	spindle midzone
GO:0055037	7	16	3.92898e-05	62.9708	49.8704	85.389	60.5895	recycling endosome
GO:0055038	2	6	0.689012	63.799	64.9303	49.3604	51.9874	recycling endosome membrane
GO:0060076	2	4	0.00788221	78.3666	66.1765	90.6651	39.1977	excitatory synapse
GO:0070022	2	4	0.0553598	84.0835	41.402	60.1874	52.75	transforming growth factor beta receptor homodimeric complex
GO:0070062	4	14	0.890124	67.6677	67.3829	70.2242	64.6426	extracellular vesicular exosome
GO:0070419	2	4	4.80772e-05	72.1271	73.1431	131.177	66.5978	nonhomologous end joining complex
GO:0070969	2	5	0.111282	70.3833	62.5871	43.0813	73.35	ULK1-ATG13-FIP200 complex
GO:0071013	11	23	0.822383	34.6329	31.5032	29.7281	31.5835	catalytic step 2 spliceosome
GO:0071797	2	6	1.78396e-05	64.8162	57.1846	110.584	58.0622	LUBAC complex
GO:0071944	7	17	0.022299	67.3427	55.3573	80.1387	65.9145	cell periphery
GO:0071986	2	4	0.568701	41.8527	22.2311	33.9914	23.1912	Ragulator complex
GO:0072372	4	12	0.374159	53.7965	44.374	37.9239	52.4361	primary cilium
GO:0072686	4	11	0.00130664	65.445	31.9466	47.4182	36.492	mitotic spindle
GO:0097149	2	7	0.00659905	51.4188	22.8975	22.9055	14.0928	centralspindlin complex
GO:0097225	2	6	0.258593	62.2836	52.639	68.2614	43.4363	sperm midpiece
GO:0097342	2	6	0.787704	59.5212	65.6321	64.6064	56.0499	ripoptosome
GO:0097381	2	4	9.61932e-05	69.7392	86.5794	117.696	147.72	photoreceptor disc membrane
GO:1990111	3	16	0.821502	65.6334	68.2581	56.8418	61.2299	spermatoproteasome complex

## Sheet: GO MF
GO ID	genes	siRNAs	p-value	WSN replication [POC]	PA replication [POC]	VN replication [POC]	THW replication [POC]	description
GO:0000166	29	90	0.118877	57.5711	53.0222	50.5136	58.6215	nucleotide binding
GO:0000832	3	5	0.065894	74.5907	60.1573	50.1025	85.6779	inositol hexakisphosphate 5-kinase activity
GO:0000975	2	7	0.454814	62.7146	53.916	61.749	68.0116	regulatory region DNA binding
GO:0000977	3	8	0.604297	73.2084	77.647	84.573	85.8639	RNA polymerase II regulatory region sequence-specific DNA binding
GO:0001047	3	9	0.889803	55.8989	60.8339	53.2482	54.0125	core promoter binding
GO:0001054	2	3	0.00031064	43.7304	26.2433	89.7504	23.9903	RNA polymerase I activity
GO:0001055	2	3	0.00031064	43.7304	26.2433	89.7504	23.9903	RNA polymerase II activity
GO:0001056	2	3	0.00031064	43.7304	26.2433	89.7504	23.9903	RNA polymerase III activity
GO:0001077	4	14	0.400686	56.3452	57.202	43.4739	57.5779	RNA polymerase II core promoter proximal region sequence-specific DNA binding transcription factor activity involved in positive regulation of transcription
GO:0001102	2	6	0.974087	46.5569	51.3648	53.1458	49.0761	RNA polymerase II activating transcription factor binding
GO:0001103	2	7	0.0382352	64.3071	51.6625	48.1178	79.7093	RNA polymerase II repressing transcription factor binding
GO:0001104	2	3	3.8107e-05	45.4522	61.6539	97.1118	7.59267	RNA polymerase II transcription cofactor activity
GO:0001727	2	4	0.00101401	96.0102	98.0434	153.114	97.1052	lipid kinase activity
GO:0001784	4	8	0.147101	63.8846	54.8697	42.6251	66.0165	phosphotyrosine binding
GO:0001786	3	6	0.0968173	78.8313	53.2294	49.1777	53.7041	phosphatidylserine binding
GO:0001948	7	13	0.0154313	60.5477	45.7819	35.3603	38.0768	glycoprotein binding
GO:0002020	6	18	0.811217	62.7148	56.7049	55.601	60.8298	protease binding
GO:0002039	13	31	0.0278451	56.6945	45.4922	44.3851	40.9018	p53 binding
GO:0003674	17	47	0.0138413	63.3352	51.6783	52.5511	63.9281	molecular_function
GO:0003676	19	50	0.00156876	60.0548	55.6825	65.7079	49.7464	nucleic acid binding
GO:0003682	15	32	0.000338647	60.7065	46.8152	38.2933	41.1066	chromatin binding
GO:0003684	6	17	0.204568	69.8508	65.3383	78.4497	64.5338	damaged DNA binding
GO:0003690	7	19	0.0119032	63.4569	51.4579	68.0785	47.8568	double-stranded DNA binding
GO:0003697	5	11	0.0023696	70.0832	61.4906	85.5546	93.5452	single-stranded DNA binding
GO:0003700	26	76	0.179284	55.3419	53.1868	58.063	51.842	sequence-specific DNA binding transcription factor activity
GO:0003705	2	7	0.702919	48.128	52.6906	45.6943	39.612	RNA polymerase II distal enhancer sequence-specific DNA binding transcription factor activity
GO:0003707	3	8	0.365469	64.3283	51.4711	67.559	67.9073	steroid hormone receptor activity
GO:0003712	2	3	0.0348793	59.3802	73.044	78.7626	29.1038	transcription cofactor activity
GO:0003713	17	41	0.153666	64.8925	59.1589	58.0271	55.2112	transcription coactivator activity
GO:0003714	9	23	0.0627196	54.9084	48.5388	37.726	53.4432	transcription corepressor activity
GO:0003723	36	101	0.0127867	50.4654	45.9239	51.2551	44.7882	RNA binding
GO:0003725	2	5	0.0143472	74.3959	85.6864	106.584	65.9717	double-stranded RNA binding
GO:0003727	2	7	0.00101866	54.2344	38.6359	48.426	84.0523	single-stranded RNA binding
GO:0003729	4	11	0.507844	24.438	33.9753	21.1212	31.5938	mRNA binding
GO:0003735	11	29	0.056351	54.0524	55.8576	51.7608	42.9446	structural constituent of ribosome
GO:0003743	7	20	0.0655183	53.2745	51.9635	36.6478	42.3959	translation initiation factor activity
GO:0003755	4	14	0.157251	48.5525	45.3749	46.0683	34.0265	peptidyl-prolyl cis-trans isomerase activity
GO:0003777	3	5	0.459377	36.7224	23.524	16.343	20.7779	microtubule motor activity
GO:0003779	17	40	0.460466	65.237	60.956	64.0439	70.0205	actin binding
GO:0003785	6	12	0.0884224	67.1124	46.9324	50.0651	47.6785	actin monomer binding
GO:0003823	2	5	0.417179	52.7433	50.6643	33.4292	34.9709	antigen binding
GO:0003824	38	90	0.00230352	58.8624	50.7475	52.1996	61.4056	catalytic activity
GO:0003872	3	6	0.200116	62.7569	44.1481	60.3929	42.1538	6-phosphofructokinase activity
GO:0003873	4	6	0.0123175	59.1164	33.0877	18.3289	35.9032	6-phosphofructo-2-kinase activity
GO:0003887	2	7	0.00658879	71.8339	45.8363	42.047	80.6579	DNA-directed DNA polymerase activity
GO:0003899	2	3	0.00031064	43.7304	26.2433	89.7504	23.9903	DNA-directed RNA polymerase activity
GO:0003906	2	4	0.655705	43.4488	35.4355	26.0392	28.6376	DNA-(apurinic or apyrimidinic site) lyase activity
GO:0003924	7	22	0.0778163	59.0084	46.1146	60.2982	51.575	GTPase activity
GO:0003951	14	31	3.55881e-05	75.5266	69.0721	96.5614	79.085	NAD+ kinase activity
GO:0004017	6	10	0.45467	72.6256	64.4409	56.6452	60.7774	adenylate kinase activity
GO:0004103	2	4	1.25347e-05	93.9285	76.8961	59.6113	138.218	choline kinase activity
GO:0004111	5	9	0.0371253	62.2903	47.5566	32.03	47.8924	creatine kinase activity
GO:0004127	2	4	0.954238	72.2739	62.8891	66.7016	65.4398	cytidylate kinase activity
GO:0004137	2	7	0.396844	69.7557	48.41	56.246	59.8065	deoxycytidine kinase activity
GO:0004140	2	4	0.439779	46.9602	54.583	43.5517	67.9811	dephospho-CoA kinase activity
GO:0004143	14	31	3.55881e-05	75.5266	69.0721	96.5614	79.085	diacylglycerol kinase activity
GO:0004177	2	5	0.93423	36.4676	41.4058	36.3515	44.7527	aminopeptidase activity
GO:0004221	2	7	0.000349032	37.3728	27.8781	70.1718	21.6312	ubiquitin thiolesterase activity
GO:0004252	4	10	0.181837	60.6506	49.6714	59.4133	70.4366	serine-type endopeptidase activity
GO:0004298	7	32	0.07762	67.6802	69.9644	49.7618	68.8033	threonine-type endopeptidase activity
GO:0004305	4	8	0.00693915	76.009	61.435	60.8965	95.9056	ethanolamine kinase activity
GO:0004331	4	6	0.0123175	59.1164	33.0877	18.3289	35.9032	fructose-2,6-bisphosphate 2-phosphatase activity
GO:0004335	2	4	0.271833	40.5437	46.3875	71.4737	52.3551	galactokinase activity
GO:0004340	4	7	0.301622	70.67	49.938	51.5567	61.7563	glucokinase activity
GO:0004370	3	5	0.107406	48.099	59.1433	83.2717	60.613	glycerol kinase activity
GO:0004385	5	9	0.115732	60.4944	48.19	43.9806	35.5672	guanylate kinase activity
GO:0004386	3	9	0.0690113	61.9244	63.4598	37.0893	65.559	helicase activity
GO:0004396	4	7	0.301622	70.67	49.938	51.5567	61.7563	hexokinase activity
GO:0004430	4	7	0.887339	49.3748	50.1681	42.6215	44.121	1-phosphatidylinositol 4-kinase activity
GO:0004497	2	7	0.130847	68.6455	75.49	96.6235	80.9882	monooxygenase activity
GO:0004519	5	16	0.280785	59.9451	49.0317	63.6146	56.2069	endonuclease activity
GO:0004540	2	8	0.0163745	68.8034	48.4257	77.5654	49.4998	ribonuclease activity
GO:0004550	12	23	0.428857	60.8904	52.3621	52.426	59.8997	nucleoside diphosphate kinase activity
GO:0004553	6	15	0.0334262	63.5074	54.0031	74.3777	64.6724	hydrolase activity, hydrolyzing O-glycosyl compounds
GO:0004594	4	12	2.33303e-11	101.426	67.7572	136.314	89.2921	pantothenate kinase activity
GO:0004618	2	3	0.5119	72.954	81.5273	100.892	83.9089	phosphoglycerate kinase activity
GO:0004675	11	25	0.601735	65.6681	58.0364	62.1516	65.8869	transmembrane receptor protein serine/threonine kinase activity
GO:0004677	2	3	0.649409	60.4298	41.5646	38.6689	43.9706	DNA-dependent protein kinase activity
GO:0004679	5	9	0.511253	64.0159	52.5653	48.1633	56.5674	AMP-activated protein kinase activity
GO:0004683	15	28	0.103689	73.8487	66.4565	74.3225	82.0504	calmodulin-dependent protein kinase activity
GO:0004687	3	5	0.000175084	91.748	103.003	128.274	156.824	myosin light chain kinase activity
GO:0004689	5	9	0.0272938	69.6628	62.4573	62.9268	91.4745	phosphorylase kinase activity
GO:0004691	7	12	0.111486	63.5849	42.1769	48.8588	47.4203	cAMP-dependent protein kinase activity
GO:0004692	2	4	0.341281	61.951	46.1849	36.2237	56.9013	cGMP-dependent protein kinase activity
GO:0004693	30	56	0.0244441	62.7164	55.1481	52.6615	50.863	cyclin-dependent protein serine/threonine kinase activity
GO:0004694	4	7	0.119206	65.3543	68.4324	90.092	84.497	eukaryotic translation initiation factor 2alpha kinase activity
GO:0004697	15	29	0.0567221	69.0017	57.2587	68.6295	57.7516	protein kinase C activity
GO:0004698	2	4	0.729089	69.8492	57.921	51.8096	58.8913	calcium-dependent protein kinase C activity
GO:0004699	3	5	0.519616	55.4497	42.79	41.4713	33.8111	calcium-independent protein kinase C activity
GO:0004702	29	55	0.00621127	69.2804	58.6118	70.3069	60.0178	receptor signaling protein serine/threonine kinase activity
GO:0004703	7	14	0.222052	64.7423	56.0338	74.1891	62.42	G-protein coupled receptor kinase activity
GO:0004704	4	8	0.0511088	85.0069	70.8927	85.0171	58.7217	NF-kappaB-inducing kinase activity
GO:0004705	3	5	0.263066	63.8467	67.1933	42.2332	51.9609	JUN kinase activity
GO:0004706	3	6	0.000139111	74.4273	67.6903	96.4426	121.302	JUN kinase kinase kinase activity
GO:0004707	14	26	0.0446341	65.4176	54.4785	51.9012	48.5848	MAP kinase activity
GO:0004708	14	27	0.0617948	69.6115	54.1487	66.8937	64.9997	MAP kinase kinase activity
GO:0004709	24	43	0.00522273	70.5483	54.8033	67.2644	69.2642	MAP kinase kinase kinase activity
GO:0004711	4	7	0.0340057	64.9649	41.3898	57.3676	33.8371	ribosomal protein S6 kinase activity
GO:0004712	20	42	0.0489542	64.0865	50.942	56.2984	60.475	protein serine/threonine/tyrosine kinase activity
GO:0004714	33	61	0.00134527	63.7472	51.9628	54.1287	48.9438	transmembrane receptor protein tyrosine kinase activity
GO:0004715	42	81	6.63232e-07	60.4365	44.446	44.2217	55.8577	non-membrane spanning protein tyrosine kinase activity
GO:0004716	9	17	0.0787989	69.1105	60.9905	54.0623	50.9338	receptor signaling protein tyrosine kinase activity
GO:0004725	3	9	3.49849e-09	58.7628	53.3235	113.982	62.5672	protein tyrosine phosphatase activity
GO:0004740	4	7	0.182391	80.625	70.0887	56.1883	61.5962	pyruvate dehydrogenase (acetyl-transferring) kinase activity
GO:0004743	2	4	0.205468	46.089	35.3836	19.2731	19.9233	pyruvate kinase activity
GO:0004749	2	4	0.323238	28.1081	23.5739	43.7468	12.9804	ribose phosphate diphosphokinase activity
GO:0004797	2	7	0.683834	50.0016	41.465	49.7838	38.166	thymidine kinase activity
GO:0004812	2	8	0.446947	29.0307	23.7385	13.7227	18.6152	aminoacyl-tRNA ligase activity
GO:0004842	16	41	4.10819e-06	66.929	51.8947	68.5033	48.7288	ubiquitin-protein ligase activity
GO:0004849	4	8	0.993257	54.8186	56.5117	53.2977	54.5439	uridine kinase activity
GO:0004857	3	7	0.874469	85.8583	77.8685	77.4976	80.3565	enzyme inhibitor activity
GO:0004860	5	9	0.101569	52.5352	36.163	27.6157	34.1286	protein kinase inhibitor activity
GO:0004861	7	17	0.015399	68.9933	48.8534	67.237	69.3861	cyclin-dependent protein serine/threonine kinase inhibitor activity
GO:0004862	8	15	0.208715	72.9229	55.6339	67.8755	66.0914	cAMP-dependent protein kinase inhibitor activity
GO:0004864	2	4	0.0204594	48.9704	27.8736	67.104	71.3649	protein phosphatase inhibitor activity
GO:0004867	3	10	0.912992	58.9016	55.1913	59.8634	62.5672	serine-type endopeptidase inhibitor activity
GO:0004869	3	8	0.377841	67.8215	63.9488	65.7198	82.2093	cysteine-type endopeptidase inhibitor activity
GO:0004871	24	51	0.000315997	62.4826	54.0232	59.6871	73.2441	signal transducer activity
GO:0004872	18	45	0.00704594	66.4783	52.5968	58.6242	66.6191	receptor activity
GO:0004888	6	11	0.00258209	69.5604	63.8257	38.5244	71.1759	transmembrane signaling receptor activity
GO:0004930	12	40	0.360579	51.0969	50.7381	53.9779	46.5316	G-protein coupled receptor activity
GO:0004992	2	6	0.130778	51.8447	60.9545	74.8946	48.2046	platelet activating factor receptor activity
GO:0005003	14	25	0.0588633	65.2182	56.9884	48.5682	53.3432	ephrin receptor activity
GO:0005004	5	9	0.0271006	59.6822	40.2066	28.7699	37.4761	GPI-linked ephrin receptor activity
GO:0005005	6	8	0.972444	60.4419	55.6986	60.6271	58.4447	transmembrane-ephrin receptor activity
GO:0005006	2	4	0.104668	85.4989	71.4342	51.2121	85.2261	epidermal growth factor-activated receptor activity
GO:0005007	4	6	0.475362	80.0158	59.5796	74.8386	69.3989	fibroblast growth factor-activated receptor activity
GO:0005019	2	6	0.130778	51.8447	60.9545	74.8946	48.2046	platelet-derived growth factor beta-receptor activity
GO:0005021	5	9	0.473405	48.885	33.2772	35.2774	41.2439	vascular endothelial growth factor-activated receptor activity
GO:0005024	11	25	0.601735	65.6681	58.0364	62.1516	65.8869	transforming growth factor beta-activated receptor activity
GO:0005025	4	6	0.32933	75.5776	64.6098	53	64.2053	transforming growth factor beta receptor activity, type I
GO:0005030	3	6	0.463032	84.1999	64.5348	79.4266	77.4187	neurotrophin receptor activity
GO:0005041	2	6	0.503139	58.8748	53.2335	69.9921	57.3217	low-density lipoprotein receptor activity
GO:0005044	3	8	0.962749	51.8307	52.5528	50.4408	47.7161	scavenger receptor activity
GO:0005057	8	18	0.0446518	77.4246	60.2549	65.2245	59.3753	receptor signaling protein activity
GO:0005078	5	8	0.000395034	61.7274	53.6692	40.8284	87.1075	MAP-kinase scaffold activity
GO:0005080	9	18	0.092754	54.7721	53.816	38.0266	49.629	protein kinase C binding
GO:0005083	12	21	0.0737671	60.9683	49.2208	58.0797	67.3916	small GTPase regulator activity
GO:0005085	5	12	0.17262	56.4663	46.5069	53.2688	37.4439	guanyl-nucleotide exchange factor activity
GO:0005089	4	8	0.315096	62.8459	48.3153	69.6011	59.691	Rho guanyl-nucleotide exchange factor activity
GO:0005095	2	6	0.267916	33.7999	27.9512	22.2164	46.6682	GTPase inhibitor activity
GO:0005096	7	20	0.00554074	57.1407	38.1152	35.8278	55.0522	GTPase activator activity
GO:0005100	2	6	0.640173	51.2941	52.7496	63.4198	69.4193	Rho GTPase activator activity
GO:0005102	24	61	0.00271001	64.6003	54.9985	70.2016	60.4922	receptor binding
GO:0005104	2	4	0.496409	55.4293	41.3703	63.8419	48.9343	fibroblast growth factor receptor binding
GO:0005109	4	9	0.27644	56.6273	42.8096	36.6822	50.2836	frizzled binding
GO:0005112	2	4	0.248859	42.4411	20.472	25.1028	13.6363	Notch binding
GO:0005123	2	4	0.228932	64.6174	57.5034	49.7682	83.2452	death receptor binding
GO:0005125	5	12	0.0723434	65.8961	49.959	40.419	54.4492	cytokine activity
GO:0005126	3	8	0.11501	66.7419	46.1359	41.6289	62.0385	cytokine receptor binding
GO:0005131	3	6	0.150382	59.7449	46.4964	69.3867	74.6167	growth hormone receptor binding
GO:0005132	2	6	0.533804	61.8137	45.5747	42.6749	50.6503	type I interferon receptor binding
GO:0005149	3	6	0.0283372	88.6527	63.9899	73.6276	49.9727	interleukin-1 receptor binding
GO:0005154	5	11	0.480113	43.0785	29.2109	37.4884	31.5498	epidermal growth factor receptor binding
GO:0005158	3	6	0.00217652	55.025	56.1111	95.5229	53.5155	insulin receptor binding
GO:0005161	3	5	0.071224	67.3938	52.7623	31.657	45.2759	platelet-derived growth factor receptor binding
GO:0005178	13	31	0.0435282	69.1071	55.6967	56.6502	63.9557	integrin binding
GO:0005179	2	6	0.407226	52.5973	56.1487	52.9231	36.7548	hormone activity
GO:0005198	8	18	0.952951	31.4216	29.7894	27.8724	31.0417	structural molecule activity
GO:0005201	2	7	0.322183	40.5773	33.4617	26.5826	51.4304	extracellular matrix structural constituent
GO:0005215	12	37	0.665342	52.1966	57.4715	58.5	56.9288	transporter activity
GO:0005216	3	7	0.00616269	78.73	74.0936	108.016	110.382	ion channel activity
GO:0005242	2	4	0.47815	76.4394	75.9927	55.0067	60.4868	inward rectifier potassium channel activity
GO:0005244	2	5	0.364063	43.8753	38.8294	50.597	61.6959	voltage-gated ion channel activity
GO:0005246	5	8	0.461728	77.812	62.5787	76.4007	66.6295	calcium channel regulator activity
GO:0005249	2	5	0.024489	57.9702	52.8932	21.7583	34.5581	voltage-gated potassium channel activity
GO:0005262	2	4	0.000869505	82.7072	62.2309	51.1427	116.943	calcium channel activity
GO:0005267	2	5	0.364063	43.8753	38.8294	50.597	61.6959	potassium channel activity
GO:0005452	2	7	0.41416	55.6664	42.3604	61.9583	46.7216	inorganic anion exchanger activity
GO:0005487	2	7	0.102763	49.4939	48.6645	66.7929	42.6336	nucleocytoplasmic transporter activity
GO:0005488	35	78	0.0412299	56.758	50.0956	48.178	48.5721	binding
GO:0005496	3	8	0.374334	55.2435	54.7621	66.2676	47.4112	steroid binding
GO:0005506	5	19	0.00798553	61.1836	63.374	73.9411	49.4537	iron ion binding
GO:0005509	30	80	0.117491	58.7602	52.6436	51.9606	57.6821	calcium ion binding
GO:0005516	33	64	0.000213133	68.0102	61.9271	61.3465	77.616	calmodulin binding
GO:0005518	4	8	0.132755	71.4634	70.9829	88.0265	61.5556	collagen binding
GO:0005525	14	36	0.0410367	59.0611	44.9494	55.4207	53.5431	GTP binding
GO:0005528	3	11	0.442151	51.6208	45.4051	47.9616	39.6076	FK506 binding
GO:0005536	3	5	0.0858416	85.9075	66.8748	84.2216	104.443	glucose binding
GO:0005543	5	11	0.209665	57.6624	47.213	42.8441	39.7474	phospholipid binding
GO:0005545	2	4	0.242456	49.6253	27.031	49.0992	27.3768	1-phosphatidylinositol binding
GO:0005546	5	8	0.066776	61.9824	53.5416	37.5192	38.1082	phosphatidylinositol-4,5-bisphosphate binding
GO:0005547	5	11	0.0161483	62.0159	50.9708	43.133	34.0628	phosphatidylinositol-3,4,5-trisphosphate binding
GO:0008013	6	18	0.117772	72.0674	59.6413	52.793	60.4005	beta-catenin binding
GO:0008017	13	33	0.000298889	63.6198	43.8199	41.6825	52.1489	microtubule binding
GO:0008022	22	46	0.0953737	66.3141	58.7172	69.762	61.885	protein C-terminus binding
GO:0008026	2	6	0.0264672	55.1399	53.5609	17.2277	55.3718	ATP-dependent helicase activity
GO:0008046	4	6	0.0416175	68.81	65.7783	38.9781	45.8899	axon guidance receptor activity
GO:0008047	7	19	0.22202	71.9555	65.6976	71.0444	59.795	enzyme activator activity
GO:0008060	4	10	0.432223	62.1131	58.6598	66.2478	51.6784	ARF GTPase activator activity
GO:0008066	2	5	0.830212	60.869	56.5047	67.9231	65.0824	glutamate receptor activity
GO:0008083	2	4	0.496409	55.4293	41.3703	63.8419	48.9343	growth factor activity
GO:0008092	8	21	0.0503739	62.8858	54.821	59.8689	46.9689	cytoskeletal protein binding
GO:0008093	4	8	0.00192725	67.574	66.2493	82.1286	105.983	cytoskeletal adaptor activity
GO:0008094	3	10	0.268498	56.5738	74.9739	61.7186	60.481	DNA-dependent ATPase activity
GO:0008134	19	44	0.464478	60.9045	63.2031	66.4868	68.0192	transcription factor binding
GO:0008135	2	6	0.30243	60.806	61.4718	41.2306	63.4105	translation factor activity, nucleic acid binding
GO:0008138	2	7	2.79135e-06	57.4393	54.6961	112.131	49.7607	protein tyrosine/serine/threonine phosphatase activity
GO:0008144	6	18	0.0449612	66.04	53.0187	54.5135	72.0258	drug binding
GO:0008157	2	4	0.00562547	76.7356	57.7272	22.0148	63.0775	protein phosphatase 1 binding
GO:0008179	6	9	0.0401297	69.1149	59.9585	46.2984	75.8889	adenylate cyclase binding
GO:0008201	8	21	0.0367467	62.3807	65.812	80.9815	63.702	heparin binding
GO:0008233	3	9	0.0951559	64.3648	63.5051	55.9691	84.1276	peptidase activity
GO:0008234	2	6	0.377501	58.2945	66.1727	60.0964	44.3809	cysteine-type peptidase activity
GO:0008289	12	31	0.0704473	60.3675	56.8302	44.6666	54.5779	lipid binding
GO:0008349	4	6	0.0184019	57.3608	39.0965	22.1585	55.7062	MAP kinase kinase kinase kinase activity
GO:0008353	8	17	0.170415	55.3769	56.9255	42.842	45.8663	RNA polymerase II carboxy-terminal domain kinase activity
GO:0008384	3	9	0.000926953	68.8314	83.5454	81.2876	45.819	IkappaB kinase activity
GO:0008432	3	4	1.29523e-06	62.616	33.403	12.5289	95.9548	JUN kinase binding
GO:0008440	6	11	0.000524901	77.7158	67.067	52.974	92.633	inositol-1,4,5-trisphosphate 3-kinase activity
GO:0008481	2	4	0.499658	49.954	38.0127	30.0063	50.6667	sphinganine kinase activity
GO:0008509	2	6	0.258425	61.7068	44.3878	65.8224	62.4261	anion transmembrane transporter activity
GO:0008536	3	11	0.0162544	37.7457	27.7765	39.413	15.1766	Ran GTPase binding
GO:0008545	3	3	0.672706	60.8349	50.1097	63.4524	43.5094	JUN kinase kinase activity
GO:0008565	3	11	0.487538	38.6565	29.3053	38.7756	30.1026	protein transporter activity
GO:0008568	2	5	0.087973	45.8682	33.83	22.6086	60.7009	microtubule-severing ATPase activity
GO:0008603	6	11	0.514905	67.0858	54.2125	57.7923	65.0873	cAMP-dependent protein kinase regulator activity
GO:0008607	2	4	0.819372	74.8983	63.5872	62.6094	61.9786	phosphorylase kinase regulator activity
GO:0008656	3	9	0.288925	50.9197	34.4797	39.5457	48.5709	cysteine-type endopeptidase activator activity involved in apoptotic process
GO:0008865	3	5	0.368866	61.7972	43.8113	37.0165	44.9588	fructokinase activity
GO:0009055	2	8	0.206203	73.1443	76.3563	84.9711	63.4401	electron carrier activity
GO:0009378	5	17	0.00190307	70.0742	56.8568	45.9478	76.7192	four-way junction helicase activity
GO:0009384	2	4	0.0135202	75.0124	62.9885	108.183	104.072	N-acylmannosamine kinase activity
GO:0015026	3	7	0.66645	47.0393	37.7968	43.3766	35.108	coreceptor activity
GO:0015078	4	16	1.47509e-06	52.0094	46.2738	31.5582	76.9524	hydrogen ion transmembrane transporter activity
GO:0015299	2	8	0.145979	57.4251	39.5237	37.6931	50.8909	solute:hydrogen antiporter activity
GO:0015385	2	8	0.145979	57.4251	39.5237	37.6931	50.8909	sodium:hydrogen antiporter activity
GO:0015459	7	15	0.355373	66.4189	55.62	62.4984	53.6077	potassium channel regulator activity
GO:0015631	3	6	0.313424	77.4038	54.6216	59.6501	60.8472	tubulin binding
GO:0016208	4	9	0.146534	69.0462	46.1821	61.1882	65.1372	AMP binding
GO:0016303	11	28	0.712297	67.2842	62.6134	60.1222	63.849	1-phosphatidylinositol-3-kinase activity
GO:0016307	9	20	0.00299557	68.9778	62.326	71.836	88.5324	phosphatidylinositol phosphate kinase activity
GO:0016308	7	14	0.216536	71.0399	65.5369	80.4929	80.9505	1-phosphatidylinositol-4-phosphate 5-kinase activity
GO:0016309	3	6	0.000675054	72.8718	77.7764	48.5793	102.818	1-phosphatidylinositol-5-phosphate 4-kinase activity
GO:0016361	4	9	0.945613	61.2514	67.2997	61.8059	63.9959	activin receptor activity, type I
GO:0016362	2	4	0.614803	71.8105	50.912	58.5016	63.0987	activin receptor activity, type II
GO:0016491	7	23	0.0172161	55.2131	57.1993	42.4411	64.513	oxidoreductase activity
GO:0016534	2	3	0.112366	69.7924	72.3059	31.2181	58.7609	cyclin-dependent protein kinase 5 activator activity
GO:0016538	2	8	0.0129047	54.7112	60.1099	54.1362	85.6716	cyclin-dependent protein serine/threonine kinase regulator activity
GO:0016595	2	8	0.0371196	91.6367	80.8608	109.625	75.0913	glutamate binding
GO:0016620	2	7	0.0460917	55.7013	66.3728	34.266	56.5123	oxidoreductase activity, acting on the aldehyde or oxo group of donors, NAD or NADP as acceptor
GO:0016705	4	15	0.0808743	54.4356	55.4784	66.9614	45.8981	oxidoreductase activity, acting on paired donors, with incorporation or reduction of molecular oxygen
GO:0016740	6	13	0.207655	72.7822	58.5437	73.9261	66.3284	transferase activity
GO:0016747	2	4	0.14211	65.5117	61.1687	53.0868	94.0978	transferase activity, transferring acyl groups other than amino-acyl groups
GO:0016757	2	8	0.0984693	78.4048	68.0483	69.629	51.5106	transferase activity, transferring glycosyl groups
GO:0016776	4	7	0.19081	66.2568	49.6631	46.8502	40.7431	phosphotransferase activity, phosphate group as acceptor
GO:0016779	2	4	0.395803	57.2771	57.1211	60.4774	84.2304	nucleotidyltransferase activity
GO:0016787	11	33	0.00533184	70.0116	63.8791	49.5091	56.4907	hydrolase activity
GO:0016788	4	8	0.343836	57.0207	71.0091	76.2609	66.6956	hydrolase activity, acting on ester bonds
GO:0016791	3	10	5.32318e-08	54.0071	46.0413	101.882	47.5447	phosphatase activity
GO:0016811	3	9	1.84615e-06	54.467	62.5512	71.4131	105.946	hydrolase activity, acting on carbon-nitrogen (but not peptide) bonds, in linear amides
GO:0016820	3	8	0.0140021	47.539	34.4114	49.0682	66.0693	hydrolase activity, acting on acid anhydrides, catalyzing transmembrane movement of substances
GO:0016853	2	4	0.264486	49.8087	60.3372	76.0158	74.5131	isomerase activity
GO:0016874	2	6	0.0701154	58.1326	52.199	56.8965	83.4149	ligase activity
GO:0016887	9	28	0.0137807	72.9621	61.9152	56.0086	74.231	ATPase activity
GO:0017002	2	4	0.476178	46.2828	69.129	49.3948	53.7377	activin-activated receptor activity
GO:0017016	5	8	0.0260466	57.7308	45.5572	30.1727	61.1493	Ras GTPase binding
GO:0017048	7	14	0.0513287	58.8953	43.134	41.7895	59.8627	Rho GTPase binding
GO:0017050	2	4	0.499658	49.954	38.0127	30.0063	50.6667	D-erythro-sphingosine kinase activity
GO:0017056	3	11	0.226981	29.0672	32.6374	43.1339	27.7745	structural constituent of nuclear pore
GO:0017080	3	5	0.000447131	66.7512	63.8415	113.887	56.4487	sodium channel regulator activity
GO:0017081	3	7	8.88296e-07	69.4331	68.2644	126.288	58.7137	chloride channel regulator activity
GO:0017111	11	33	0.00343708	72.3989	63.9891	56.6879	77.9616	nucleoside-triphosphatase activity
GO:0017124	10	19	0.0139219	74.9974	63.8368	70.4779	87.5735	SH3 domain binding
GO:0017134	4	6	0.475362	80.0158	59.5796	74.8386	69.3989	fibroblast growth factor binding
GO:0017137	2	4	0.00545674	75.1804	62.2878	30.3644	85.8208	Rab GTPase binding
GO:0017147	3	5	0.379034	26.8054	32.3445	9.13893	22.6691	Wnt-protein binding
GO:0017154	2	6	0.634872	73.0437	61.3738	59.3975	75.7631	semaphorin receptor activity
GO:0019003	4	12	0.0817396	52.8922	38.6748	38.6883	31.1153	GDP binding
GO:0019158	3	5	0.368866	61.7972	43.8113	37.0165	44.9588	mannokinase activity
GO:0019205	5	8	0.339426	75.3445	67.2418	56.0614	58.9949	nucleobase-containing compound kinase activity
GO:0019206	6	14	0.0744121	66.9399	66.2825	84.6868	79.2327	nucleoside kinase activity
GO:0019215	2	4	0.551932	73.0247	70.5292	87.538	89.7602	intermediate filament binding
GO:0019825	2	7	0.400906	50.9773	53.8631	68.1677	48.8094	oxygen binding
GO:0019829	3	11	0.881151	61.8655	58.9176	58.637	57.5209	cation-transporting ATPase activity
GO:0019838	13	27	0.78779	60.5633	55.2296	54.9434	56.1168	growth factor binding
GO:0019887	2	4	6.4349e-05	81.4039	67.0857	126.812	128.064	protein kinase regulator activity
GO:0019894	6	12	0.0068125	54.6771	40.4571	35.8396	65.9581	kinesin binding
GO:0019899	25	59	1.11168e-05	62.1593	47.5392	43.0334	47.704	enzyme binding
GO:0019900	9	15	0.0150041	47.92	40.7299	64.296	60.848	kinase binding
GO:0019902	9	21	0.422909	60.3266	52.8125	61.0329	52.6533	phosphatase binding
GO:0019903	19	40	0.0284557	55.4548	45.1987	43.9928	55.6362	protein phosphatase binding
GO:0019904	24	64	0.000156592	70.1658	56.6339	71.4458	61.8696	protein domain specific binding
GO:0019905	4	10	0.0041041	77.3583	64.1168	99.3269	75.8829	syntaxin binding
GO:0020037	8	25	0.00197849	63.5825	59.7462	76.0703	52.5249	heme binding
GO:0030145	8	19	0.0846353	54.3056	45.3026	38.6154	54.7759	manganese ion binding
GO:0030159	3	8	0.2279	56.3362	44.0907	34.1669	55.2291	receptor signaling complex scaffold activity
GO:0030165	7	19	0.176745	61.4444	55.201	69.6238	57.9523	PDZ domain binding
GO:0030234	5	8	0.00506525	75.0088	65.9614	50.8448	93.5213	enzyme regulator activity
GO:0030235	5	8	0.000160625	81.519	70.3733	37.1832	82.0996	nitric-oxide synthase regulator activity
GO:0030246	4	11	0.00209096	74.0767	61.5184	88.6015	54.9614	carbohydrate binding
GO:0030295	6	11	5.37258e-05	55.8636	51.5142	41.8291	85.5221	protein kinase activator activity
GO:0030296	2	2	0.256776	52.052	47.1162	28.0862	14.4565	protein tyrosine kinase activator activity
GO:0030332	8	18	0.67396	54.1713	52.4023	53.2466	46.2584	cyclin binding
GO:0030374	3	6	0.217579	52.2191	59.2504	67.1912	41.5964	ligand-dependent nuclear receptor transcription coactivator activity
GO:0030507	2	6	1.56593e-06	41.5567	43.0112	102.152	41.4733	spectrin binding
GO:0030515	2	8	0.0107828	74.369	83.3966	44.7057	81.2255	snoRNA binding
GO:0030544	2	7	0.0047013	45.3028	10.8103	13.4672	34.8573	Hsp70 protein binding
GO:0030552	5	8	0.974659	55.519	51.0346	51.7388	50.8122	cAMP binding
GO:0030553	3	5	0.41851	52.4533	37.4831	30.4977	45.8868	cGMP binding
GO:0030554	4	8	0.128656	76.065	56.0939	57.8907	75.7517	adenyl nucleotide binding
GO:0030955	3	5	0.222823	44.8495	37.9757	20.9783	25.1022	potassium ion binding
GO:0030971	2	4	0.481386	31.5523	45.6282	22.5125	40.071	receptor tyrosine kinase binding
GO:0031072	3	8	0.13168	58.0197	55.1693	49.1594	77.2875	heat shock protein binding
GO:0031369	2	7	0.90003	31.0342	27.6968	27.5394	24.0374	translation initiation factor binding
GO:0031432	4	6	0.178979	87.9892	75.2414	67.8949	95.0759	titin binding
GO:0031434	10	19	0.256127	64.5218	53.445	53.9107	64.1817	mitogen-activated protein kinase kinase binding
GO:0031435	12	17	0.182131	70.1333	55.7059	68.0452	70.1618	mitogen-activated protein kinase kinase kinase binding
GO:0031593	2	6	0.0280885	70.1031	71.6648	79.7831	45.7641	polyubiquitin binding
GO:0031625	23	49	5.5607e-06	61.8894	46.4548	41.2522	42.8883	ubiquitin protein ligase binding
GO:0031702	2	4	0.0417385	76.433	49.9633	91.6019	88.6807	type 1 angiotensin receptor binding
GO:0031800	3	4	0.00674769	87.4571	74.3457	48.1168	104.572	type 3 metabotropic glutamate receptor binding
GO:0031996	3	4	0.00674769	87.4571	74.3457	48.1168	104.572	thioesterase binding
GO:0031997	3	4	0.00674769	87.4571	74.3457	48.1168	104.572	N-terminal myristoylation domain binding
GO:0032403	26	64	0.00188932	65.2786	51.0988	54.9683	59.3738	protein complex binding
GO:0032947	9	19	0.00297887	53.4985	34.5954	56.0527	34.9404	protein complex scaffold
GO:0033613	2	6	3.85327e-05	69.4208	88.9135	130.408	99.0638	activating transcription factor binding
GO:0034236	7	16	0.204874	73.3775	63.6932	69.3687	61.3425	protein kinase A catalytic subunit binding
GO:0034237	3	6	0.183087	65.8475	43.8386	58.7912	42.089	protein kinase A regulatory subunit binding
GO:0034711	4	7	0.981855	56.2236	57.7195	53.67	53.8506	inhibin binding
GO:0034987	2	4	0.811052	31.3625	29.7022	21.7042	18.6947	immunoglobulin receptor binding
GO:0035004	6	16	0.0852741	70.8922	64.9828	61.8473	51.1491	phosphatidylinositol 3-kinase activity
GO:0035005	7	20	0.51314	73.8109	64.507	65.5057	72.4781	1-phosphatidylinositol-4-phosphate 3-kinase activity
GO:0035014	3	6	0.392716	30.5571	52.5345	36.2717	38.9071	phosphatidylinositol 3-kinase regulator activity
GO:0035091	13	29	0.00588883	70.4826	60.469	82.4141	72.8526	phosphatidylinositol binding
GO:0035173	2	4	0.455399	34.4364	21.2821	13.9606	10.9034	histone kinase activity
GO:0035174	4	7	0.00738659	54.6741	35.5526	15.3269	22.932	histone serine kinase activity
GO:0035402	2	5	0.681586	39.5873	42.412	55.1262	47.5532	histone kinase activity (H3-T11 specific)
GO:0035403	2	3	0.0389376	83.8897	67.0551	35.9101	73.8542	histone kinase activity (H3-T6 specific)
GO:0038062	2	4	0.000890676	92.788	78.7636	110.382	48.9349	protein tyrosine kinase collagen receptor activity
GO:0038085	3	5	0.166878	64.4188	57.2115	35.82	62.3569	vascular endothelial growth factor binding
GO:0042169	5	10	0.0887327	44.9157	32.7645	48.3601	59.5992	SH2 domain binding
GO:0042277	6	11	0.00142411	43.2331	22.7071	11.9437	14.2633	peptide binding
GO:0042393	4	8	0.501537	51.0348	40.5403	55.4952	45.0951	histone binding
GO:0042609	2	3	0.976847	39.2763	39.8854	39.5561	33.7787	CD4 receptor binding
GO:0042610	2	3	0.976847	39.2763	39.8854	39.5561	33.7787	CD8 receptor binding
GO:0042626	2	5	0.971465	71.5967	71.8703	65.4355	71.5977	ATPase activity, coupled to transmembrane movement of substances
GO:0042805	2	3	0.65246	33.9569	41.4483	36.3356	18.9277	actinin binding
GO:0042809	2	3	0.00107507	50.6611	53.1437	81.504	6.72144	vitamin D receptor binding
GO:0042826	4	10	0.546768	54.498	42.8938	55.2241	48.1078	histone deacetylase binding
GO:0043015	5	12	0.321665	66.889	49.3537	57.1436	58.5811	gamma-tubulin binding
GO:0043022	2	3	0.427266	33.4137	13.9697	44.6748	40.6197	ribosome binding
GO:0043024	2	4	0.0693297	65.2205	47.4928	44.4246	82.1362	ribosomal small subunit binding
GO:0043027	3	8	0.454896	62.5998	44.76	50.9988	58.8276	cysteine-type endopeptidase inhibitor activity involved in apoptotic process
GO:0043121	3	6	0.463032	84.1999	64.5348	79.4266	77.4187	neurotrophin binding
GO:0043125	3	5	0.64565	49.4277	54.4043	56.004	68.0939	ErbB-3 class receptor binding
GO:0043130	4	12	0.0190309	66.4768	58.4642	81.8053	77.2977	ubiquitin binding
GO:0043274	5	8	0.0601083	80.3426	75.2158	93.6585	104.21	phospholipase binding
GO:0043325	2	3	0.0965386	42.2828	69.8611	22.8621	41.9319	phosphatidylinositol-3,4-bisphosphate binding
GO:0043425	2	3	0.203484	59.503	49.9771	64.2661	86.059	bHLH transcription factor binding
GO:0043495	2	6	0.0129939	70.2274	71.2719	100.175	64.8372	protein anchor
GO:0043522	2	4	0.84664	75.1401	62.9063	69.9781	65.0404	leucine zipper domain binding
GO:0043531	7	19	0.0407299	70.5631	52.7857	63.1479	69.1781	ADP binding
GO:0043539	5	9	0.0863335	62.1592	48.6403	39.2665	39.2542	protein serine/threonine kinase activator activity
GO:0043548	12	21	0.0166926	62.2026	50.942	48.9398	68.8097	phosphatidylinositol 3-kinase binding
GO:0043560	6	16	0.0809365	67.8516	60.7679	69.1101	50.6275	insulin receptor substrate binding
GO:0043565	19	57	0.0498572	59.3709	50.7004	56.0155	50.9962	sequence-specific DNA binding
GO:0043621	6	14	7.87396e-08	60.146	52.8128	94.7912	41.346	protein self-association
GO:0044212	9	25	0.0017916	65.5023	68.1234	86.7624	70.3856	transcription regulatory region DNA binding
GO:0044325	14	26	0.0492944	67.7571	51.612	53.7904	57.4855	ion channel binding
GO:0045296	2	4	0.152595	60.5156	57.3313	26.6079	46.952	cadherin binding
GO:0046332	11	23	0.241651	58.2949	47.575	59.2709	59.0063	SMAD binding
GO:0046875	10	18	0.146913	71.5997	55.6129	57.3382	61.4638	ephrin receptor binding
GO:0046899	2	4	0.869931	57.763	44.9937	48.4668	48.1878	nucleoside triphosphate adenylate kinase activity
GO:0046933	2	5	0.146494	31.8857	16.0738	33.7853	11.0201	proton-transporting ATP synthase activity, rotational mechanism
GO:0046934	5	15	0.0470911	73.5867	69.5289	60.6517	53.1875	phosphatidylinositol-4,5-bisphosphate 3-kinase activity
GO:0046935	2	8	0.413926	63.7505	51.6202	47.6789	51.7773	1-phosphatidylinositol-3-kinase regulator activity
GO:0046961	4	10	0.0036764	34.6248	16.4674	35.9594	45.9149	proton-transporting ATPase activity, rotational mechanism
GO:0046982	32	81	0.00596638	68.4708	64.1321	74.1069	63.0094	protein heterodimerization activity
GO:0046983	13	31	0.738127	57.1951	59.7769	54.1771	61.6258	protein dimerization activity
GO:0047322	2	3	0.167044	49.8976	37.5913	8.985	29.3649	[hydroxymethylglutaryl-CoA reductase (NADPH)] kinase activity
GO:0047485	9	20	0.0742681	57.322	53.4656	42.4644	60.5652	protein N-terminus binding
GO:0047696	2	4	0.0271369	75.6158	59.0031	92.6309	47.6322	beta-adrenergic receptor kinase activity
GO:0048156	2	4	0.0135809	90.1902	47.9757	87.2663	54.4674	tau protein binding
GO:0048185	5	9	0.754164	66.3881	66.0496	66.7014	57.459	activin binding
GO:0048306	4	6	0.00543244	74.642	61.9908	44.6683	92.1968	calcium-dependent protein binding
GO:0048365	4	10	0.742519	55.88	47.0657	45.6876	50.1914	Rac GTPase binding
GO:0048407	2	3	0.509019	58.2123	62.621	36.9471	56.2293	platelet-derived growth factor binding
GO:0048487	2	8	0.107014	47.4428	25.4733	30.5455	26.0574	beta-tubulin binding
GO:0050254	3	6	0.0732926	70.5843	65.2661	95.5021	93.4062	rhodopsin kinase activity
GO:0050321	12	24	0.324395	71.1285	62.3692	62.3231	67.9826	tau-protein kinase activity
GO:0050405	2	3	0.167044	49.8976	37.5913	8.985	29.3649	[acetyl-CoA carboxylase] kinase activity
GO:0050431	4	7	0.0441025	78.3196	51.2785	66.9265	50.393	transforming growth factor beta binding
GO:0050662	2	7	0.335975	79.4224	63.3407	83.559	61.8871	coenzyme binding
GO:0050681	3	7	0.570677	45.9333	50.445	34.8995	47.8273	androgen receptor binding
GO:0050699	2	8	0.570575	52.6747	45.3406	45.1395	60.3017	WW domain binding
GO:0050700	2	4	0.67529	79.7267	73.1586	83.902	65.3522	CARD domain binding
GO:0050998	3	4	0.00674769	87.4571	74.3457	48.1168	104.572	nitric-oxide synthase binding
GO:0051015	7	16	0.35998	83.1551	72.2558	75.2319	71.1358	actin filament binding
GO:0051018	10	18	0.0583235	65.3138	51.0405	45.9177	50.5677	protein kinase A binding
GO:0051019	3	6	0.322387	65.9918	42.0988	54.1012	47.7752	mitogen-activated protein kinase binding
GO:0051020	2	5	0.655044	47.9429	38.0961	55.237	50.933	GTPase binding
GO:0051059	3	6	0.521829	66.3823	63.1639	62.4929	49.0132	NF-kappaB binding
GO:0051082	3	8	0.180799	45.0865	44.0453	31.1504	25.8416	unfolded protein binding
GO:0051219	6	11	0.00609331	54.9991	29.9597	28.3506	27.5438	phosphoprotein binding
GO:0051428	2	3	0.00450291	64.1037	38.4813	103.308	45.6629	peptide hormone receptor binding
GO:0051525	2	6	0.175113	70.0541	52.6106	51.6192	72.1396	NFAT protein binding
GO:0051721	2	3	0.591514	41.2441	43.2899	34.6818	59.7549	protein phosphatase 2A binding
GO:0051879	2	4	0.408808	65.1169	56.4742	39.3246	57.4176	Hsp90 protein binding
GO:0052723	3	5	0.065894	74.5907	60.1573	50.1025	85.6779	inositol hexakisphosphate 1-kinase activity
GO:0052724	3	5	0.065894	74.5907	60.1573	50.1025	85.6779	inositol hexakisphosphate 3-kinase activity
GO:0061133	2	8	0.196866	51.3587	49.0228	64.4019	46.178	endopeptidase activator activity
GO:0070061	2	4	0.355223	45.5604	32.9728	41.9152	21.5322	fructose binding
GO:0070064	4	8	0.201691	77.0385	67.0292	62.0045	84.8167	proline-rich region binding
GO:0070087	2	3	0.0409852	90.9161	60.3984	49.0618	45.1843	chromo shadow domain binding
GO:0070095	2	3	0.325189	69.3233	37.6856	47.3628	44.4649	fructose-6-phosphate binding
GO:0070300	3	5	0.580963	70.5381	85.9265	72.0238	66.717	phosphatidic acid binding
GO:0070330	2	7	0.531147	58.5915	56.844	63.3159	48.8691	aromatase activity
GO:0070411	2	4	0.0841448	77.9663	44.1527	41.2355	65.1658	I-SMAD binding
GO:0070412	3	8	0.152432	65.3277	43.3158	59.1929	43.7522	R-SMAD binding
GO:0070491	4	7	0.205966	69.3861	57.3345	60.117	78.91	repressing transcription factor binding
GO:0070577	3	6	0.00260442	74.5195	46.8838	54.837	25.1643	histone acetyl-lysine binding
GO:0070628	2	8	0.196866	51.3587	49.0228	64.4019	46.178	proteasome binding
GO:0070851	3	7	0.0249054	55.8864	45.6865	74.982	37.0185	growth factor receptor binding
GO:0070888	4	9	0.931227	67.7797	72.6187	72.9694	71.6367	E-box binding
GO:0071837	2	8	0.187287	50.046	45.725	39.817	28.5411	HMG box domain binding
GO:0071889	5	10	0.456443	65.4937	52.2787	67.3562	63.0354	14-3-3 protein binding
GO:0072542	3	4	0.00674769	87.4571	74.3457	48.1168	104.572	protein phosphatase activator activity
GO:0097110	3	9	0.912874	41.1129	43.3758	50.4774	48.1673	scaffold protein binding
GO:0097371	2	6	0.32512	71.7245	63.3586	80.8231	84.1536	MDM2/MDM4 family protein binding

## Sheet: KEGG
KEGG ID	genes	siRNAs	p-value	WSN replication [POC]	PAN replication [POC]	VN replication [POC]	THW replication [POC]	description
hsa00010	14	29	0.147264	60.9142	51.6885	53.9411	48.6631	Glycolysis Gluconeogenesis
hsa00030	7	15	0.101563	56.8126	48.4408	67.11	54.0691	Pentose phosphate pathway
hsa00040	2	3	0.170565	86.1508	83.6599	98.1256	121.341	Pentose and glucuronate interconversions
hsa00051	12	21	0.014337	61.1525	42.2887	42.8768	44.7507	Fructose and mannose metabolism
hsa00052	11	22	0.276306	61.1404	50.4059	61.7186	56.6268	Galactose metabolism
hsa00071	2	5	0.493956	48.2459	49.9787	31.2263	46.4838	Fatty acid degradation
hsa00140	4	15	0.105772	57.4052	60.5861	75.7789	58.9238	Steroid hormone biosynthesis
hsa00190	8	28	0.00467097	60.9033	54.0302	55.9783	73.0287	Oxidative phosphorylation
hsa00230	25	50	0.0185442	63.1415	51.4496	64.1469	58.9425	Purine metabolism
hsa00240	18	38	0.158204	57.1112	46.6231	57.1205	54.298	Pyrimidine metabolism
hsa00260	2	6	0.980637	54.1849	58.0702	51.5367	52.5378	Glycine serine and threonine metabolism
hsa00280	2	5	0.819763	46.2901	47.9845	35.4599	46.4594	Valine leucine and isoleucine degradation
hsa00330	6	12	0.0437001	58.5125	51.3404	34.0549	46.4403	Arginine and proline metabolism
hsa00340	2	6	0.132485	53.0209	70.4369	81.4158	71.0738	Histidine metabolism
hsa00380	2	7	0.616542	53.9719	57.2556	43.0844	56.0144	Tryptophan metabolism
hsa00410	3	8	0.669152	47.251	35.7013	44.6599	39.1437	beta Alanine metabolism
hsa00480	3	11	0.474511	69.1114	61.6738	62.673	55.6325	Glutathione metabolism
hsa00500	6	12	0.465376	67.1977	54.8742	59.1298	65.2871	Starch and sucrose metabolism
hsa00511	2	7	0.172819	59.1135	66.7527	62.1964	80.9735	Other glycan degradation
hsa00520	10	18	0.082866	63.0492	55.5186	70.927	73.527	Amino sugar and nucleotide sugar metabolism
hsa00524	4	7	0.301622	70.67	49.938	51.5567	61.7563	Butirosin and neomycin biosynthesis
hsa00533	2	8	0.000375766	63.3649	54.2751	73.7238	29.2486	Glycosaminoglycan biosynthesis keratan sulfate
hsa00561	13	28	3.8852e-06	67.0023	73.1218	97.0958	71.456	Glycerolipid metabolism
hsa00562	24	52	0.105044	69.5359	64.3163	66.5397	75.3142	Inositol phosphate metabolism
hsa00564	14	30	0.00030208	72.2706	69.3238	92.3132	84.358	Glycerophospholipid metabolism
hsa00600	5	15	0.00488841	61.5936	44.7536	53.0425	73.4428	Sphingolipid metabolism
hsa00620	5	11	0.182755	53.1704	51.4069	35.8955	40.7018	Pyruvate metabolism
hsa00640	4	10	0.660175	50.8017	41.4343	43.2464	50.6119	Propanoate metabolism
hsa00770	5	16	1.49405e-08	86.97	62.6266	113.002	85.5636	Pantothenate and CoA biosynthesis
hsa00900	3	5	0.344085	78.4808	77.512	97.8137	85.183	Terpenoid backbone biosynthesis
hsa00970	2	8	0.446947	29.0307	23.7385	13.7227	18.6152	Aminoacyl tRNA biosynthesis
hsa00980	2	8	0.871495	59.4316	63.0368	56.9869	53.4172	Metabolism of xenobiotics by cytochrome P450
hsa00983	5	13	0.966926	52.3852	51.4499	53.7663	49.7367	Drug metabolism other enzymes
hsa01200	15	29	0.190182	57.4688	45.5991	50.6004	48.4613	Carbon metabolism
hsa01212	3	7	0.0426994	63.7554	57.5654	45.7505	78.7352	Fatty acid metabolism
hsa01230	10	20	0.133164	51.6865	46.6688	51.875	38.1258	Biosynthesis of amino acids
hsa02010	3	8	0.956714	70.0882	68.8216	66.487	72.8218	ABC transporters
hsa03008	10	29	0.11527	51.8117	56.2334	46.56	61.2863	Ribosome biogenesis in eukaryotes
hsa03010	11	29	0.056351	54.0524	55.8576	51.7608	42.9446	Ribosome
hsa03013	14	46	0.648374	32.8651	35.7417	29.143	33.4216	RNA transport
hsa03015	4	10	0.527904	22.6637	27.2717	18.2646	33.3405	mRNA surveillance pathway
hsa03020	2	3	0.00031064	43.7304	26.2433	89.7504	23.9903	RNA polymerase
hsa03022	2	6	0.156328	48.7791	67.4676	38.4316	56.7435	Basal transcription factors
hsa03040	11	26	0.0173088	40.4103	45.3703	50.797	32.8007	Spliceosome
hsa03050	18	73	0.00236883	65.8894	64.9348	48.6528	67.6542	Proteasome
hsa03320	7	16	0.282507	57.0407	58.5888	65.8902	70.9101	PPAR signaling pathway
hsa03420	2	6	0.156328	48.7791	67.4676	38.4316	56.7435	Nucleotide excision repair
hsa03440	2	7	0.652948	73.9202	88.4284	83.2546	85.3141	Homologous recombination
hsa03450	3	7	0.0457933	61.0695	59.3311	90.9503	67.3854	Non homologous end joining
hsa03460	2	6	0.0217111	93.5613	66.6552	67.3479	101.213	Fanconi anemia pathway
hsa04020	39	73	0.0015449	73.6097	66.2071	67.5213	80.0117	Calcium signaling pathway
hsa04022	31	67	0.169659	61.9607	56.2107	53.8273	60.4949	cGMP PKG signaling pathway
hsa04060	29	69	0.00769361	63.216	50.7556	52.9227	55.3682	Cytokine cytokine receptor interaction
hsa04062	48	106	0.000110417	64.6423	53.9689	55.0365	52.9754	Chemokine signaling pathway
hsa04064	22	46	0.00112121	70.4654	65.451	80.5215	64.6429	NF kappa B signaling pathway
hsa04066	44	93	1.80392e-05	62.604	48.1096	48.7657	52.0866	HIF 1 signaling pathway
hsa04070	42	88	0.0872446	69.0713	65.655	70.8674	74.683	Phosphatidylinositol signaling system
hsa04080	5	16	0.348521	56.9686	61.9936	70.072	57.8017	Neuroactive ligand receptor interaction
hsa04110	34	76	0.077547	62.4619	55.555	53.5572	57.0518	Cell cycle
hsa04114	29	55	0.0691093	68.7583	57.811	60.3485	62.1897	Oocyte meiosis
hsa04115	12	28	0.594522	57.2686	52.5193	59.3878	53.4992	p53 signaling pathway
hsa04120	8	22	0.390829	54.8378	45.6133	50.0215	46.3505	Ubiquitin mediated proteolysis
hsa04140	11	23	0.00342987	59.7007	49.3455	35.0801	52.5902	Regulation of autophagy
hsa04141	16	36	0.254313	62.5739	58.4635	61.6175	54.8012	Protein processing in endoplasmic reticulum
hsa04142	9	33	0.0464868	64.7225	57.8197	52.09	68.8213	Lysosome
hsa04144	37	76	4.83665e-05	65.0332	49.2318	63.3519	56.337	Endocytosis
hsa04145	11	32	0.00133739	58.9683	46.5556	49.7523	66.4184	Phagosome
hsa04146	5	12	0.425652	57.8619	46.4519	59.0088	63.4814	Peroxisome
hsa04150	33	67	0.0190552	62.3529	54.5468	50.1764	54.5814	mTOR signaling pathway
hsa04210	32	77	0.00308412	66.0253	59.4599	67.309	56.1033	Apoptosis
hsa04260	2	7	0.0151857	77.0638	80.4166	86.1518	53.6651	Cardiac muscle contraction
hsa04261	31	66	2.14964e-05	66.8268	56.1625	48.7464	51.6117	Adrenergic signaling in cardiomyocytes
hsa04270	29	53	0.000181217	72.1408	57.7329	57.839	71.879	Vascular smooth muscle contraction
hsa04310	30	61	0.0136702	70.4104	59.1782	58.4299	63.1425	Wnt signaling pathway
hsa04320	4	7	0.0116491	88.3075	62.5673	49.157	66.1974	Dorso ventral axis formation
hsa04330	2	6	0.482571	44.4213	30.6178	36.8461	26.4184	Notch signaling pathway
hsa04340	14	27	0.00615832	69.9404	49.6374	53.9239	58.4872	Hedgehog signaling pathway
hsa04350	18	38	0.044119	69.226	55.8762	57.0824	59.2162	TGF beta signaling pathway
hsa04360	35	64	0.000179053	69.3925	56.504	53.2777	64.865	Axon guidance
hsa04370	30	63	5.48345e-05	60.611	47.9139	41.9843	49.2822	VEGF signaling pathway
hsa04380	44	96	0.000219022	63.8246	55.3013	58.4382	50.1877	Osteoclast differentiation
hsa04390	19	41	5.93875e-05	67.7547	48.4384	47.8838	61.8571	Hippo signaling pathway
hsa04512	5	15	0.20624	64.0372	68.8185	76.3183	78.655	ECM receptor interaction
hsa04514	4	13	0.130191	63.1444	49.9781	62.5239	68.7283	Cell adhesion molecules (CAMs)
hsa04520	19	37	0.479388	71.0509	63.2166	67.8533	69.5545	Adherens junction
hsa04530	23	48	0.101513	63.4173	57.2967	59.3767	52.493	Tight junction
hsa04540	24	44	0.000192116	64.9012	49.3294	44.9332	55.7834	Gap junction
hsa04610	3	9	0.827213	55.184	57.9371	63.323	53.9886	Complement and coagulation cascades
hsa04611	40	87	0.00507106	63.0436	53.571	51.6071	56.4364	Platelet activation
hsa04620	41	93	0.000303365	66.2823	56.9945	60.1301	52.5115	Toll like receptor signaling pathway
hsa04621	18	37	0.246986	72.1317	65.1989	73.311	66.1978	NOD like receptor signaling pathway
hsa04622	19	42	0.00220813	64.3788	57.3057	59.2511	46.4978	RIG I like receptor signaling pathway
hsa04623	11	26	0.000508439	69.1822	62.3147	81.2563	55.7109	Cytosolic DNA sensing pathway
hsa04630	23	59	0.0188594	60.7938	54.319	49.9206	49.2361	Jak STAT signaling pathway
hsa04640	5	10	0.67684	64.4827	53.1617	56.3674	55.3955	Hematopoietic cell lineage
hsa04650	32	74	0.00235147	64.2242	54.9228	51.1847	53.2382	Natural killer cell mediated cytotoxicity
hsa04660	46	100	3.14918e-05	62.2262	53.7083	55.7708	47.2746	T cell receptor signaling pathway
hsa04662	27	65	0.00160943	61.7946	56.3091	54.1621	47.1197	B cell receptor signaling pathway
hsa04664	36	74	0.000441548	63.9691	54.0044	51.6157	49.8748	Fc epsilon RI signaling pathway
hsa04666	35	73	0.00348835	61.0331	51.1529	48.4377	50.8704	Fc gamma R mediated phagocytosis
hsa04668	41	92	0.000547082	63.3809	54.8814	58.6609	50.4225	TNF signaling pathway
hsa04670	22	50	0.0114454	62.8583	53.7511	48.0968	53.0358	Leukocyte transendothelial migration
hsa04710	11	18	0.139532	64.6579	50.4815	48.5112	56.0611	Circadian rhythm
hsa04713	19	34	0.000139917	76.6055	61.8248	52.7008	69.2773	Circadian entrainment
hsa04720	26	46	0.000375754	78.6217	59.9351	62.1283	68.4051	Long term potentiation
hsa04721	8	28	6.18259e-05	47.7656	42.9744	46.4843	68.9249	Synaptic vesicle cycle
hsa04723	17	31	0.101129	70.0978	57.4371	58.697	59.058	Retrograde endocannabinoid signaling
hsa04724	15	33	0.121404	72.0042	60.5406	71.4324	66.382	Glutamatergic synapse
hsa04725	31	68	0.00205816	67.1698	57.3724	59.9943	52.838	Cholinergic synapse
hsa04726	14	26	0.0307419	75.5494	56.9738	62.7272	64.6675	Serotonergic synapse
hsa04727	10	19	0.146662	70.704	57.1689	72.6783	66.8797	GABAergic synapse
hsa04728	27	52	0.00768931	71.9167	59.9035	59.1026	61.676	Dopaminergic synapse
hsa04730	15	30	0.0670228	71.7147	56.6659	63.1409	64.1211	Long term depression
hsa04740	17	32	0.0277217	70.239	55.8146	56.0587	64.5729	Olfactory transduction
hsa04742	5	10	0.0353413	71.2014	59.0339	89.0874	71.4152	Taste transduction
hsa04744	7	11	0.00150735	70.6226	66.8468	72.2068	103.186	Phototransduction
hsa04750	37	77	0.000682232	69.8013	57.6965	57.4012	57.5521	Inflammatory mediator regulation of TRP channels
hsa04911	13	25	0.0754485	77.0016	62.0784	62.7598	68.7665	Insulin secretion
hsa04912	41	80	1.13447e-06	68.0008	51.016	51.2269	58.6377	GnRH signaling pathway
hsa04913	5	11	0.343545	57.1273	42.0043	47.3038	42.711	Ovarian steroidogenesis
hsa04914	40	84	0.000104013	63.9599	52.6403	52.7536	49.4271	Progesterone mediated oocyte maturation
hsa04915	28	63	2.36645e-05	61.3475	51.2386	41.4052	49.2276	Estrogen signaling pathway
hsa04916	22	41	1.84835e-05	73.2979	56.7396	50.6974	67.1718	Melanogenesis
hsa04917	28	62	0.000199175	61.0871	50.0134	47.0341	44.6679	Prolactin signaling pathway
hsa04918	8	15	0.104076	71.63	55.7898	53.0094	59.5986	Thyroid hormone synthesis
hsa04919	33	71	0.000441796	61.9201	51.8414	50.0804	47.3481	Thyroid hormone signaling pathway
hsa04920	26	57	0.0248817	62.5507	54.5475	62.3296	53.005	Adipocytokine signaling pathway
hsa04930	25	56	0.107112	61.6803	56.0665	54.6542	51.8259	Type II diabetes mellitus
hsa04932	34	83	0.00240026	63.0971	57.4449	55.2149	51.6193	Non alcoholic fatty liver disease (NAFLD)
hsa04940	2	5	0.030618	63.2693	43.8129	68.6007	30.9893	Type I diabetes mellitus
hsa04950	2	4	0.707875	57.848	39.9653	47.9154	53.0559	Maturity onset diabetes of the young
hsa04960	17	41	0.0275458	65.6158	62.7477	66.8093	53.7505	Aldosterone regulated sodium reabsorption
hsa04961	9	19	0.129727	58.5747	46.2247	42.6811	47.7452	Endocrine and other factor regulated calcium reabsorption
hsa04962	6	10	0.110583	70.542	47.3371	54.7456	55.6557	Vasopressin regulated water reabsorption
hsa04964	3	9	0.0273725	61.6666	47.052	41.6839	33.6163	Proximal tubule bicarbonate reclamation
hsa04966	4	15	1.29988e-09	43.2405	27.8374	29.812	74.911	Collecting duct acid secretion
hsa04970	13	23	0.00225069	72.7149	57.3465	49.2392	66.951	Salivary secretion
hsa04971	20	36	0.0115948	79.0804	72.2052	72.6468	88.3446	Gastric acid secretion
hsa04972	5	11	0.349129	70.4793	65.6969	61.801	54.6938	Pancreatic secretion
hsa04973	17	42	0.00757667	59.7472	54.1236	47.0148	44.9195	Carbohydrate digestion and absorption
hsa04974	2	7	0.076753	60.8609	45.1907	36.1385	36.2488	Protein digestion and absorption
hsa04975	2	6	0.705374	65.9035	66.2747	71.4534	56.9155	Fat digestion and absorption
hsa04976	6	14	0.0165408	65.4165	45.4959	42.3072	47.3568	Bile secretion
hsa04978	4	12	0.0223404	60.2236	43.3963	38.16	59.4031	Mineral absorption
hsa05010	14	30	0.199026	76.1688	69.0378	66.7185	65.1949	Alzheimers disease
hsa05012	9	22	0.16256	73.1304	60.0091	70.0181	63.0292	Parkinsons disease
hsa05014	7	16	0.0371204	68.7093	46.1388	59.6195	56.0588	Amyotrophic lateral sclerosis (ALS)
hsa05016	5	14	0.000124286	57.7336	55.849	78.8203	41.5369	Huntingtons disease
hsa05020	10	17	0.00578903	71.1321	49.3264	49.694	48.0125	Prion diseases
hsa05030	8	16	0.0411014	64.201	48.9301	41.3265	51.331	Cocaine addiction
hsa05031	16	30	0.00346793	75.0002	60.3318	54.524	68.8	Amphetamine addiction
hsa05032	13	25	0.0934421	67.5495	54.5701	66.2624	57.1601	Morphine addiction
hsa05034	16	31	0.00359874	77.8148	60.2714	58.7459	69.0244	Alcoholism
hsa05100	12	30	0.42567	56.1008	53.1172	46.441	53.7147	Bacterial invasion of epithelial cells
hsa05110	14	37	6.34811e-07	58.9159	45.8133	40.864	67.3678	Vibrio cholerae infection
hsa05120	26	62	0.0258388	60.3219	50.871	49.5296	56.9931	Epithelial cell signaling in Helicobacter pylori infection
hsa05130	7	14	0.0041123	70.7134	44.6302	46.6222	62.3183	Pathogenic Escherichia coli infection
hsa05131	17	35	0.060739	67.8348	58.0571	60.6119	53.8968	Shigellosis
hsa05132	18	42	0.0614753	57.8349	49.5083	49.0704	45.3959	Salmonella infection
hsa05133	16	30	0.000585853	70.8763	56.8791	47.2966	53.3186	Pertussis
hsa05134	4	15	0.301277	76.876	69.8369	73.8425	84.6468	Legionellosis
hsa05140	16	33	0.0969358	63.9657	49.3949	56.8845	55.9103	Leishmaniasis
hsa05142	31	75	0.00011187	62.3804	55.7725	57.9091	46.6392	Chagas disease (American trypanosomiasis)
hsa05143	3	5	0.244819	77.8162	65.0507	50.6412	72.0437	African trypanosomiasis
hsa05144	3	8	0.824847	51.3305	54.2789	58.8906	50.4379	Malaria
hsa05145	35	84	0.0316698	64.9562	58.1978	66.5185	59.134	Toxoplasmosis
hsa05146	19	47	0.505281	64.6305	58.5093	58.6634	60.7981	Amoebiasis
hsa05152	43	100	0.00279154	62.344	52.9995	51.638	59.2215	Tuberculosis
hsa05160	44	102	0.00860183	67.6932	60.208	59.9609	57.7937	Hepatitis C
hsa05161	44	102	0.000377378	61.5388	53.8577	50.9704	49.4571	Hepatitis B
hsa05162	42	102	0.00169623	64.2327	57.9185	63.3908	53.8934	Measles
hsa05168	32	72	0.167602	60.3766	57.6782	65.861	59.0186	Herpes simplex infection
hsa05202	21	48	0.00113972	65.8659	50.1232	57.1914	65.6873	Transcriptional misregulation in cancer
hsa05203	42	108	0.0112832	59.9338	52.2007	52.7906	51.5777	Viral carcinogenesis
hsa05204	2	7	0.944037	64.5336	71.568	67.5357	64.5806	Chemical carcinogenesis
hsa05206	41	87	3.21513e-06	61.624	49.2241	44.7864	56.3156	MicroRNAs in cancer
hsa05210	27	62	1.78073e-07	66.2239	53.362	43.8488	47.696	Colorectal cancer
hsa05211	26	57	0.000297246	62.1122	52.113	47.1208	45.8382	Renal cell carcinoma
hsa05212	32	76	0.014673	63.5102	59.1727	57.7007	52.2877	Pancreatic cancer
hsa05213	26	59	0.000140474	66.6925	56.2342	47.8749	54.1918	Endometrial cancer
hsa05214	38	84	0.00149826	64.6426	56.7672	51.1135	56.4858	Glioma
hsa05215	35	83	0.00463896	63.2052	54.3295	55.2655	51.5858	Prostate cancer
hsa05216	8	13	0.0781806	81.2675	59.003	65.3743	64.9964	Thyroid cancer
hsa05217	5	14	0.0348253	73.2611	55.9095	51.4057	71.2938	Basal cell carcinoma
hsa05218	31	71	0.0244925	60.1005	53.1432	49.1547	51.9211	Melanoma
hsa05219	20	43	0.0145202	65.2121	53.0792	50.5077	56.0165	Bladder cancer
hsa05220	34	86	0.0101606	61.8277	52.5871	54.0598	52.0296	Chronic myeloid leukemia
hsa05221	30	68	0.000155446	63.068	52.7235	52.1154	46.5685	Acute myeloid leukemia
hsa05222	27	75	0.820131	58.1391	56.6076	59.536	57.563	Small cell lung cancer
hsa05223	30	69	0.0687646	64.0727	58.5474	54.8437	56.0339	Non small cell lung cancer
hsa05320	3	8	0.11501	66.7419	46.1359	41.6289	62.0385	Autoimmune thyroid disease
hsa05321	4	14	0.735433	49.0955	51.162	57.0507	47.6399	Inflammatory bowel disease (IBD)
hsa05322	3	11	3.23265e-06	77.8216	71.4036	102.477	51.889	Systemic lupus erythematosus
hsa05323	10	31	0.0024118	53.5679	43.7185	42.7142	62.4484	Rheumatoid arthritis
hsa05340	5	9	0.352795	64.9183	52.0636	69.4799	56.3501	Primary immunodeficiency
hsa05410	9	16	0.520977	60.567	49.2712	52.5072	57.363	Hypertrophic cardiomyopathy (HCM)
hsa05412	2	6	0.0357216	65.6814	75.0293	97.7071	65.993	Arrhythmogenic right ventricular cardiomyopathy (ARVC)
hsa05414	6	10	0.464619	64.6362	49.3681	61.9151	59.8459	Dilated cardiomyopathy
hsa05416	3	5	0.0124631	71.635	28.4105	35.3035	34.6588	Viral myocarditis

## Sheet: Reactome
Reactome ID	genes	siRNAs	p-value	WSN replication [POC]	PA replication [POC]	VN replication [POC]	THW replication [POC]	description
15869	18	40	0.0360627	69.9263	56.3781	68.3959	64.5719	Metabolism of nucleotides
68827	18	74	0.0222219	64.0086	63.2031	48.6791	64.7762	CDT1 association with the CDC6:ORC:origin complex
68867	18	74	0.0222219	64.0086	63.2031	48.6791	64.7762	Assembly of the pre-replicative complex
68874	20	78	0.0288703	63.2408	62.8614	48.6064	63.5738	M/G1 Transition
68875	12	30	0.652736	56.2279	51.9114	51.6408	50.1559	Mitotic Prophase
68877	12	29	0.91929	66.7409	63.9187	65.7946	67.8267	Mitotic Prometaphase
68882	29	101	0.00755631	63.8598	62.1411	50.239	64.6532	Mitotic Anaphase
68884	2	6	0.390608	56.2144	52.2236	36.211	38.0682	Mitotic Telophase/Cytokinesis
68886	42	134	0.13896	61.9071	59.9907	52.8243	61.1581	M Phase
68911	2	5	0.42652	48.5725	57.4423	41.1445	61.8961	G2 Phase
68949	21	83	0.00170145	63.4765	59.5847	47.0698	63.7837	Orc1 removal from chromatin
68962	2	4	0.816119	49.036	56.5403	47.2618	41.3279	Activation of the pre-replicative complex
69002	20	78	0.0288703	63.2408	62.8614	48.6064	63.5738	DNA Replication Pre-Initiation
69017	19	76	0.0181505	63.2495	62.4113	47.8064	63.5625	CDK-mediated phosphorylation and removal of Cdc6
69052	21	83	0.00170145	63.4765	59.5847	47.0698	63.7837	Switching of origins to a post-replicative state
69202	27	97	0.000207143	62.1268	59.1545	45.8189	62.9089	Cyclin E associated events during G1/S transition
69205	2	7	0.272949	49.7711	33.36	44.7425	28.6297	G1/S-Specific Transcription
69206	31	109	0.000706576	61.2206	58.2791	46.7004	61.493	G1/S Transition
69229	19	79	0.116163	62.2508	62.6422	49.7783	63.1	Ubiquitin-dependent degradation of Cyclin D1
69231	13	36	0.206988	59.5224	56.8718	59.1676	67.1057	Cyclin D associated events in G1
69236	13	36	0.206988	59.5224	56.8718	59.1676	67.1057	G1 Phase
69239	21	83	0.00170145	63.4765	59.5847	47.0698	63.7837	Synthesis of DNA
69242	27	100	0.0026302	61.2436	59.3274	47.3701	62.6285	S Phase
69273	6	12	0.0454609	50.9789	48.5731	27.9876	35.3034	Cyclin A/B1 associated events during G2/M transition
69275	16	29	0.00836366	62.0994	52.5444	41.7727	50.5398	G2/M Transition
69300	21	83	0.00170145	63.4765	59.5847	47.0698	63.7837	Removal of licensing factors from origins
69304	21	83	0.00170145	63.4765	59.5847	47.0698	63.7837	Regulation of DNA replication
69306	22	85	0.00329468	63.4631	60.0643	47.8213	63.7888	DNA Replication
69473	6	10	0.565655	72.8682	58.8433	63.2763	65.8848	G2/M DNA damage checkpoint
69478	3	5	0.0789858	45.1093	28.6565	13.2809	14.7386	G2/M DNA replication checkpoint
69481	9	16	0.566313	62.9962	55.7216	53.7167	53.4332	G2/M Checkpoints
69541	20	80	0.00924408	62.1817	60.5129	46.2781	61.5579	Stabilization of p53
69563	23	89	0.000717141	61.8702	57.4105	45.02	60.9578	p53-Dependent G1 DNA Damage Response
69580	23	89	0.000717141	61.8702	57.4105	45.02	60.9578	p53-Dependent G1/S DNA damage checkpoint
69601	21	79	0.0278253	64.8782	63.2571	50.4375	65.3341	Ubiquitin Mediated Degradation of Phosphorylated Cdc25A
69610	21	79	0.0278253	64.8782	63.2571	50.4375	65.3341	p53-Independent DNA Damage Response
69613	21	79	0.0278253	64.8782	63.2571	50.4375	65.3341	p53-Independent G1/S DNA damage checkpoint
69615	25	92	0.00141259	62.9098	58.4523	47.1447	62.3324	G1/S DNA Damage Checkpoints
69618	3	9	0.931089	66.3813	72.5757	64.5988	73.3682	Mitotic Spindle Checkpoint
69620	33	110	0.00182772	63.0364	59.4167	48.7711	62.2234	Cell Cycle Checkpoints
69656	26	95	0.000225529	62.5598	59.5898	46.3871	63.9094	Cyclin A:Cdk2-associated events at S phase entry
70153	7	19	0.56781	54.464	47.9589	55.1921	50.2386	Glucose transport
70171	10	17	0.00810184	58.9924	39.9717	39.8838	36.7108	Glycolysis
70221	8	13	0.000402481	75.138	66.1152	58.3699	95.5045	Glycogen breakdown (glycogenolysis)
70263	6	10	0.0860013	74.2132	50.1306	56.1185	56.7061	Gluconeogenesis
70268	4	7	0.182391	80.625	70.0887	56.1883	61.5962	Pyruvate metabolism
70326	23	39	0.00277802	67.2004	51.852	50.7613	61.2827	Glucose metabolism
71288	5	9	0.0371253	62.2903	47.5566	32.03	47.8924	Creatine metabolism
71291	30	105	0.000255575	63.8899	60.2966	48.364	63.4728	Metabolism of amino acids and derivatives
71387	39	84	0.000654686	60.8774	48.7576	51.51	49.793	Metabolism of carbohydrates
71406	4	7	0.182391	80.625	70.0887	56.1883	61.5962	Pyruvate metabolism and Citric Acid (TCA) cycle
72086	4	9	0.711243	47.0962	53.7262	55.5379	45.8258	mRNA Capping
72163	11	28	0.000682141	48.0839	51.6637	63.1632	41.3862	mRNA Splicing - Major Pathway
72165	8	20	0.57181	45.5902	46.8521	39.1376	39.2188	mRNA Splicing - Minor Pathway
72172	11	28	0.000682141	48.0839	51.6637	63.1632	41.3862	mRNA Splicing
72203	12	31	0.00147477	44.6491	46.6737	57.1756	37.4045	Processing of Capped Intron-Containing Pre-mRNA
72613	15	42	0.0225819	48.657	50.0924	37.7206	38.1202	Eukaryotic Translation Initiation
72649	13	37	0.0446514	45.2201	46.5544	33.2265	35.6657	Translation initiation complex formation
72662	13	37	0.0446514	45.2201	46.5544	33.2265	35.6657	Activation of the mRNA upon binding of the cap-binding complex and eIFs, and subsequent binding to 43S
72689	14	38	0.0215488	45.559	47.3202	39.1483	33.4003	Formation of a pool of free 40S subunits
72695	12	33	0.0604941	41.236	42.9333	34.3225	29.9332	Formation of the ternary complex, and subsequently, the 43S complex
72702	13	37	0.0446514	45.2201	46.5544	33.2265	35.6657	Ribosomal scanning and start codon recognition
72706	15	42	0.0225819	48.657	50.0924	37.7206	38.1202	GTP hydrolysis and joining of the 60S ribosomal subunit
72737	15	42	0.0225819	48.657	50.0924	37.7206	38.1202	Cap-dependent Translation Initiation
72764	10	26	0.0656538	53.361	55.0657	50.2007	41.4474	Eukaryotic Translation Termination
72766	17	48	0.109842	50.7055	52.7128	41.6574	44.5345	Translation
73614	5	13	0.558839	57.3203	48.6797	48.3099	58.7405	Pyrimidine salvage reactions
73762	3	7	0.488442	48.513	60.7538	41.2936	51.2405	RNA Polymerase I Transcription Initiation
73772	3	7	0.488442	48.513	60.7538	41.2936	51.2405	RNA Polymerase I Promoter Escape
73776	4	9	0.711243	47.0962	53.7262	55.5379	45.8258	RNA Polymerase II Promoter Escape
73777	3	7	0.488442	48.513	60.7538	41.2936	51.2405	RNA Polymerase I Chain Elongation
73779	4	9	0.711243	47.0962	53.7262	55.5379	45.8258	RNA Polymerase II Transcription Pre-Initiation And Promoter Opening
73780	2	3	0.00031064	43.7304	26.2433	89.7504	23.9903	RNA Polymerase III Chain Elongation
73843	2	4	0.323238	28.1081	23.5739	43.7468	12.9804	5-Phosphoribose 1-diphosphate biosynthesis
73847	5	14	0.000216592	81.013	61.3288	97.2731	81.6199	Purine metabolism
73848	5	13	0.558839	57.3203	48.6797	48.3099	58.7405	Pyrimidine metabolism
73854	4	9	0.267797	54.6524	59.6353	39.7666	47.4148	RNA Polymerase I Promoter Clearance
73857	6	15	0.175977	41.7668	49.9857	43.8633	32.7819	RNA Polymerase II Transcription
73863	3	7	0.488442	48.513	60.7538	41.2936	51.2405	RNA Polymerase I Transcription Termination
73864	4	9	0.267797	54.6524	59.6353	39.7666	47.4148	RNA Polymerase I Transcription
73885	5	10	0.670897	43.2308	51.2983	50.2884	41.2914	Nucleotide Excision Repair
73886	2	6	0.354237	85.352	85.4421	95.9358	72.2153	Chromosome Maintenance
73889	2	4	4.80772e-05	72.1271	73.1431	131.177	66.5978	Nonhomologous End-joining (NHEJ)
73890	3	6	0.00407016	65.9986	57.4621	96.0823	54.1659	Double-Strand Break Repair
73894	10	20	0.195116	55.0596	54.0879	66.3519	54.1463	DNA Repair
73923	6	16	0.840199	68.4591	64.3267	68.7148	71.5775	Lipid digestion, mobilization, and transport
73935	2	6	0.156328	48.7791	67.4676	38.4316	56.7435	Formation of incision complex in GG-NER
73937	5	10	0.670897	43.2308	51.2983	50.2884	41.2914	Transcription-coupled NER (TC-NER)
73941	2	6	0.156328	48.7791	67.4676	38.4316	56.7435	Dual incision reaction in GG-NER
73980	2	3	0.00031064	43.7304	26.2433	89.7504	23.9903	RNA Polymerase III Transcription Termination
74158	2	3	0.00031064	43.7304	26.2433	89.7504	23.9903	RNA Polymerase III Transcription
74159	7	17	0.101332	45.8107	50.6604	42.7526	32.9282	Transcription
74217	4	11	0.000210706	79.0604	64.4668	104.742	85.684	Purine salvage
74749	3	6	0.182778	79.8304	65.7066	76.8563	55.1339	Signal attenuation
74751	34	67	0.00743707	62.5119	51.2072	55.346	50.5882	Insulin receptor signalling cascade
74752	39	86	0.00344994	59.5489	48.955	49.9027	56.9625	Signaling by Insulin receptor
75035	3	4	0.800009	52.4768	37.2683	40.9276	41.5751	Chk1/Chk2(Cds1) mediated inactivation of Cyclin B:Cdk1 complex
75109	3	6	0.461747	46.6696	52.7591	56.4019	67.9357	Triglyceride Biosynthesis
75153	11	25	0.107984	67.1	57.9057	52.3196	58.0008	Apoptotic execution phase
75205	2	4	0.23269	51.6814	55.2117	78.3962	52.5121	Dissolution of Fibrin Clot
75815	19	79	0.116163	62.2508	62.6422	49.7783	63.1	Ubiquitin-dependent degradation of Cyclin D
75892	3	5	0.591507	63.6471	47.4673	60.9797	50.1435	Platelet Adhesion to exposed collagen
75924	2	4	4.80772e-05	72.1271	73.1431	131.177	66.5978	Processing of DNA ends prior to end rejoining
75953	4	9	0.711243	47.0962	53.7262	55.5379	45.8258	RNA Polymerase II Transcription Initiation
75955	5	11	0.701508	48.115	53.3527	47.5769	42.1097	RNA Polymerase II Transcription Elongation
76005	12	27	0.131187	77.946	68.6703	63.9228	68.2479	Response to elevated platelet cytosolic Ca2+
76009	7	15	0.118488	51.1557	55.5782	54.1909	70.7671	Platelet Aggregation (Plug Formation)
76042	4	9	0.711243	47.0962	53.7262	55.5379	45.8258	RNA Polymerase II Transcription Initiation And Promoter Clearance
76046	2	3	0.00031064	43.7304	26.2433	89.7504	23.9903	RNA Polymerase III Transcription Initiation
76061	2	3	0.00031064	43.7304	26.2433	89.7504	23.9903	RNA Polymerase III Transcription Initiation From Type 1 Promoter
76066	2	3	0.00031064	43.7304	26.2433	89.7504	23.9903	RNA Polymerase III Transcription Initiation From Type 2 Promoter
76071	2	3	0.00031064	43.7304	26.2433	89.7504	23.9903	RNA Polymerase III Transcription Initiation From Type 3 Promoter
77075	4	9	0.711243	47.0962	53.7262	55.5379	45.8258	RNA Pol II CTD phosphorylation and interaction with CE
77387	5	19	2.56763e-10	49.1003	41.0132	30.7079	79.4401	Insulin receptor recycling
77388	6	11	0.0419153	62.0343	40.0411	37.3959	45.1443	SHC-related events
77389	34	67	0.00743707	62.5119	51.2072	55.346	50.5882	IRS-related events
109581	39	121	0.00154465	63.5897	60.5607	49.4186	60.9383	Apoptosis
109606	5	11	0.181074	55.5457	52.0378	36.2714	51.6149	Intrinsic Pathway for Apoptosis
109607	2	6	0.787704	59.5212	65.6321	64.6064	56.0499	Extrinsic Pathway for Apoptosis
109703	14	26	0.0241638	58.3679	42.6565	41.3247	51.457	PKB-mediated events
109704	28	56	0.0380547	62.6057	53.4005	58.872	51.6576	PI3K Cascade
109869	6	11	0.0419153	62.0343	40.0411	37.3959	45.1443	RAF/MAP kinase cascade
109970	2	6	0.156328	48.7791	67.4676	38.4316	56.7435	Global Genomic NER (GG-NER)
110049	3	5	0.104454	59.3732	28.4523	31.8163	43.5765	MEK activation
110056	3	5	0.0134289	59.0128	27.1768	24.3565	15.1581	ERK1 activation
110302	5	10	0.670897	43.2308	51.2983	50.2884	41.2914	Formation of transcription-coupled NER (TC-NER) repair complex
110304	5	10	0.670897	43.2308	51.2983	50.2884	41.2914	Dual incision reaction in TC-NER
111447	3	6	0.20593	51.6785	40.943	26.6056	29.1527	Activation of BAD and translocation to mitochondria
111465	8	18	0.00939364	71.6295	60.5772	47.3525	67.0776	Apoptotic cleavage of cellular proteins
111885	17	30	0.017229	71.5249	59.7401	54.3397	67.592	Opioid Signalling
111931	7	13	0.432046	65.5183	51.9954	53.6171	57.587	PKA-mediated phosphorylation of CREB
111932	4	6	0.0250817	88.7652	69.8993	56.0003	91.9726	CaMK IV-mediated phosphorylation of CREB
111933	15	27	0.0140825	69.2588	56.1608	49.6974	61.6499	Calmodulin induced events
111996	16	29	0.0145601	70.2	58.0756	51.7396	64.4448	Ca-dependent events
111997	15	27	0.0140825	69.2588	56.1608	49.6974	61.6499	CaM pathway
112040	16	29	0.0145601	70.2	58.0756	51.7396	64.4448	G-protein mediated events
112043	16	29	0.0145601	70.2	58.0756	51.7396	64.4448	PLC beta mediated events
112314	31	61	0.0120542	70.4959	57.8548	60.3444	65.7662	Neurotransmitter Receptor Binding And Downstream Transmission In The Postsynaptic Cell
112315	33	68	0.0730895	71.6823	61.6058	68.6268	69.2228	Transmission across Chemical Synapses
112316	36	76	0.0675449	70.3107	60.6639	65.824	67.0598	Neuronal System
112382	5	11	0.701508	48.115	53.3527	47.5769	42.1097	Formation of RNA Pol II elongation complex
112387	3	5	0.0772584	47.3181	36.4147	58.5513	24.5492	Elongation arrest and recovery
112399	34	67	0.00743707	62.5119	51.2072	55.346	50.5882	IRS-mediated signalling
112407	3	5	0.104454	59.3732	28.4523	31.8163	43.5765	RAF phosphorylates MEK
112409	5	9	0.111151	60.8907	39.2514	40.2953	40.3938	ERK activation
112410	6	11	0.0419153	62.0343	40.0411	37.3959	45.1443	SHC-mediated signalling
112411	2	4	0.737209	63.2381	54.3447	60.2188	71.9385	ERK2 activation
112412	6	11	0.0419153	62.0343	40.0411	37.3959	45.1443	SOS-mediated signalling
113418	4	9	0.711243	47.0962	53.7262	55.5379	45.8258	Formation of the Early Elongation Complex
113510	3	10	0.907508	52.0934	45.4501	48.7889	47.2577	E2F mediated regulation of DNA replication
114452	5	11	0.181074	55.5457	52.0378	36.2714	51.6149	Activation of BH3-only proteins
114508	13	25	0.00191297	73.4839	70.6873	90.0619	66.2223	Effects of PIP2 hydrolysis
114516	4	6	0.244033	76.9264	60.8563	51.7606	67.5107	Disinhibition of SNARE formation
114604	17	41	0.0446571	61.4595	57.7378	53.327	48.836	GPVI-mediated activation cascade
114608	8	21	0.37506	78.2373	70.9029	67.3977	68.4585	Platelet degranulation
140342	2	6	0.0277573	48.0575	44.3848	67.7306	35.8099	Apoptosis induced DNA fragmentation
141405	3	9	0.931089	66.3813	72.5757	64.5988	73.3682	Inhibition of the proteolytic activity of APC/C required for the onset of anaphase by mitotic spindle checkpoint components
141430	3	9	0.931089	66.3813	72.5757	64.5988	73.3682	Inactivation of APC/C via direct inhibition of the APC/C complex
156580	3	9	0.287085	74.6192	68.3517	78.6927	56.9776	Phase II conjugation
156590	2	8	0.122413	72.0341	63.0108	71.0019	47.648	Glutathione conjugation
156711	3	6	0.152013	65.4357	61.2533	37.0581	47.3793	Polo-like kinase mediated events
156827	15	42	0.0225819	48.657	50.0924	37.7206	38.1202	L13a-mediated translational silencing of Ceruloplasmin expression
156842	11	29	0.19987	54.2784	56.4174	53.5809	46.4762	Eukaryotic Translation Elongation
156902	11	29	0.19987	54.2784	56.4174	53.5809	46.4762	Peptide chain elongation
157118	6	14	0.343748	55.295	46.4515	43.8381	42.2939	Signaling by NOTCH
157279	15	42	0.0225819	48.657	50.0924	37.7206	38.1202	3 -UTR-mediated translational regulation
157858	3	9	0.521812	41.5673	25.665	33.4777	34.7564	Gap junction trafficking and regulation
162587	9	26	0.00427318	44.2309	49.1533	59.8889	40.4377	HIV Life Cycle
162599	8	23	0.272527	40.6653	45.996	47.6794	37.3173	Late Phase of HIV Life Cycle
162658	4	9	0.305895	68.8888	60.1473	48.1143	55.0656	Golgi Cisternae Pericentriolar Stack Reorganization
162906	35	118	0.308863	55.784	55.4118	48.3272	52.6464	HIV Infection
162909	30	106	0.0682949	56.075	55.0469	44.7385	52.894	Host Interactions of HIV factors
163200	2	7	0.000475147	90.6083	94.5334	116.919	70.9093	Respiratory electron transport, ATP synthesis by chemiosmotic coupling, and heat production by uncoupling proteins,
163358	4	7	0.030235	75.1264	45.6577	44.3425	63.1724	PKA-mediated phosphorylation of key metabolic factors
163359	7	13	0.432046	65.5183	51.9954	53.6171	57.587	Glucagon signaling in metabolic regulation
163560	3	6	0.20366	70.3414	45.0564	48.4509	57.3269	Hormone-sensitive lipase (HSL)-mediated triacylglycerol hydrolysis
163615	7	13	0.432046	65.5183	51.9954	53.6171	57.587	PKA activation
163680	4	8	0.0181009	66.052	45.6404	31.4924	56.5199	AMPK inhibits chREBP transcriptional activation activity
163685	18	34	0.0835751	65.1367	52.9928	54.5278	62.3703	Integration of energy metabolism
163765	2	4	0.410565	43.9243	39.5213	22.7581	49.4232	ChREBP activates metabolic gene expression
164378	7	13	0.432046	65.5183	51.9954	53.6171	57.587	PKA activation in glucagon signalling
164938	3	10	0.978585	26.9205	26.196	27.3135	24.866	Nef-mediates down modulation of cell surface receptors by recruiting them to clathrin adapters
164944	4	5	0.280411	49.6871	46.9165	36.0499	26.644	Nef and signal transduction
164952	6	13	0.458453	35.2615	32.2259	30.2492	23.2643	The role of Nef in HIV-1 replication and disease pathogenesis
165054	3	12	0.219853	33.8364	39.2523	47.7733	32.9242	Rev-mediated nuclear export of HIV RNA
165158	2	4	0.213659	73.1609	65.9154	92.747	60.9177	Activation of PKB
165159	14	26	0.0241638	58.3679	42.6565	41.3247	51.457	mTOR signalling
165720	2	4	0.0418663	64.8502	32.585	19.5686	40.3714	S6K1 signalling
166016	37	78	0.000114452	69.4107	57.9227	71.1902	59.9381	Toll Like Receptor 4 (TLR4) Cascade
166054	37	78	0.000114452	69.4107	57.9227	71.1902	59.9381	Activated TLR4 signalling
166058	34	72	0.000179371	68.2779	56.5392	70.609	59.5412	MyD88:Mal cascade initiated on plasma membrane
166166	34	74	0.000298386	69.2996	58.7031	71.4018	59.8147	MyD88-independent cascade
166207	3	6	0.103613	52.9519	23.0406	26.1757	32.1828	S6K1-mediated signalling
166208	3	6	0.103613	52.9519	23.0406	26.1757	32.1828	mTORC1-mediated signalling
167021	17	31	0.112446	72.1805	58.8464	61.2975	65.597	PLC-gamma1 signalling
167044	14	25	0.00393995	64.9593	42.8493	50.9793	48.1665	Signalling to RAS
167152	5	11	0.701508	48.115	53.3527	47.5769	42.1097	Formation of HIV elongation complex in the absence of HIV Tat
167158	4	9	0.711243	47.0962	53.7262	55.5379	45.8258	Formation of the HIV-1 Early Elongation Complex
167160	4	9	0.711243	47.0962	53.7262	55.5379	45.8258	RNA Pol II CTD phosphorylation and interaction with CE
167161	4	9	0.711243	47.0962	53.7262	55.5379	45.8258	HIV Transcription Initiation
167162	4	9	0.711243	47.0962	53.7262	55.5379	45.8258	RNA Polymerase II HIV Promoter Escape
167169	5	11	0.701508	48.115	53.3527	47.5769	42.1097	HIV Transcription Elongation
167172	5	11	0.701508	48.115	53.3527	47.5769	42.1097	Transcription of the HIV genome
167200	5	11	0.701508	48.115	53.3527	47.5769	42.1097	Formation of HIV-1 elongation complex containing HIV-1 Tat
167238	3	5	0.0772584	47.3181	36.4147	58.5513	24.5492	Pausing and recovery of Tat-mediated HIV elongation
167242	2	3	0.00031064	43.7304	26.2433	89.7504	23.9903	Abortive elongation of HIV-1 transcript in the absence of Tat
167243	3	5	0.0772584	47.3181	36.4147	58.5513	24.5492	Tat-mediated HIV elongation arrest and recovery
167246	5	11	0.701508	48.115	53.3527	47.5769	42.1097	Tat-mediated elongation of the HIV-1 transcript
167287	3	5	0.0772584	47.3181	36.4147	58.5513	24.5492	HIV elongation arrest and recovery
167290	3	5	0.0772584	47.3181	36.4147	58.5513	24.5492	Pausing and recovery of HIV elongation
167590	2	6	0.918087	17.0102	19.838	12.6575	15.4376	Nef Mediated CD4 Down-regulation
168138	35	75	0.000241279	67.8624	57.2475	69.7162	57.9994	Toll Like Receptor 9 (TLR9) Cascade
168142	33	71	0.000195878	68.3515	56.6382	70.6208	59.4162	Toll Like Receptor 10 (TLR10) Cascade
168164	34	74	0.000298386	69.2996	58.7031	71.4018	59.8147	Toll Like Receptor 3 (TLR3) Cascade
168176	33	71	0.000195878	68.3515	56.6382	70.6208	59.4162	Toll Like Receptor 5 (TLR5) Cascade
168179	34	72	0.000179371	68.2779	56.5392	70.609	59.5412	Toll Like Receptor TLR1:TLR2 Cascade
168180	30	64	0.00150037	67.7559	58.0095	70.7401	58.8867	TRAF6 Mediated Induction of proinflammatory cytokines
168181	33	71	0.000195878	68.3515	56.6382	70.6208	59.4162	Toll Like Receptor 7/8 (TLR7/8) Cascade
168188	34	72	0.000179371	68.2779	56.5392	70.609	59.5412	Toll Like Receptor TLR6:TLR2 Cascade
168254	13	34	0.0446969	48.2748	49.5198	47.9807	37.9685	Influenza Infection
168255	12	33	0.044397	47.4587	48.063	44.9922	35.9362	Influenza Life Cycle
168273	10	26	0.0656538	53.361	55.0657	50.2007	41.4474	Influenza Viral RNA Transcription and Replication
168638	15	36	1.30332e-05	72.6046	65.8341	89.8688	67.5684	NOD1/2 Signaling Pathway
168643	16	38	9.74315e-05	73.3502	66.0196	87.2222	67.2629	Nucleotide-binding domain, leucine rich repeat containing receptor (NLR) signaling pathways
168898	39	82	0.000127394	68.9116	58.4173	70.335	58.6168	Toll-Like Receptors Cascades
168928	12	32	0.0745337	62.2058	57.6361	66.3893	53.1094	RIG-I/MDA5 mediated induction of IFN-alpha/beta pathways
169893	9	17	0.0743068	75.306	55.3004	64.5496	67.7086	Prolonged ERK activation events
169911	22	80	0.025874	64.1627	62.5618	49.2551	63.0901	Regulation of Apoptosis
170822	3	10	0.240471	50.4278	48.8977	64.4872	51.0203	Regulation of Glucokinase by Glucokinase Regulatory Protein
170834	9	19	0.00390551	67.3304	46.3817	60.539	45.5167	Signaling by TGF-beta Receptor Complex
170968	8	15	0.0644805	72.5772	51.5902	57.32	57.1146	Frs2-mediated activation
170984	9	17	0.0743068	75.306	55.3004	64.5496	67.7086	ARMS-mediated activation
171007	7	12	0.0461486	57.8621	35.0226	38.5953	37.3795	p38MAPK events
174048	2	5	0.701458	40.2461	32.8186	42.5595	29.6131	APC/C:Cdc20 mediated degradation of Cyclin B
174084	19	77	0.044079	63.2526	62.6263	49.2239	64.0936	Autodegradation of Cdh1 by Cdh1:APC/C
174113	19	76	0.0153427	64.2477	63.156	48.3581	63.7183	SCF-beta-TrCP mediated degradation of Emi1
174143	28	97	0.00164855	63.3612	61.8102	47.0498	60.2276	APC/C-mediated degradation of cell cycle proteins
174154	19	77	0.044079	63.2526	62.6263	49.2239	64.0936	APC/C:Cdc20 mediated degradation of Securin
174178	23	85	0.00766035	63.5116	62.1135	47.5485	61.5384	APC/C:Cdh1 mediated degradation of Cdc20 and other APC/C:Cdh1 targeted proteins in late mitosis/early G1
174184	22	85	0.0253882	63.5469	62.9307	49.5112	64.236	Cdc20:Phospho-APC/C mediated degradation of Cyclin A
174824	3	10	0.455039	67.2907	76.2875	80.8732	80.4228	Lipoprotein metabolism
176033	2	8	0.129494	39.8217	44.8085	58.6323	37.8378	Interactions of Vpr with host cellular proteins
176187	4	7	0.763736	65.8752	72.9609	77.959	76.667	Activation of ATR in response to replication stress
176408	25	92	0.0115123	63.614	62.8402	48.8392	62.6457	Regulation of APC/C activators between G1/S and early anaphase
176409	22	85	0.0253882	63.5469	62.9307	49.5112	64.236	APC/C:Cdc20 mediated degradation of mitotic proteins
176412	3	8	0.837786	54.4648	50.9036	49.1941	45.6189	Phosphorylation of the APC/C
176417	2	5	0.598574	60.3815	52.4067	41.1132	44.6377	Phosphorylation of Emi1
176814	23	88	0.0216082	64.0452	63.5482	49.8774	64.5107	Activation of APC/C and APC/C:Cdc20 mediated degradation of mitotic proteins
177243	4	15	0.150548	33.155	34.1892	43.3546	27.3976	Interactions of Rev with host cellular proteins
177504	2	6	0.244101	48.3469	41.9884	69.2973	45.3669	Retrograde neurotrophin signalling
179409	4	11	0.118535	69.3735	75.2729	66.3775	89.3114	APC-Cdc20 mediated degradation of Nek2A
179812	7	13	0.00261209	69.7749	45.6605	38.4511	52.7792	GRB2 events in EGFR signaling
180024	11	18	0.0531103	72.8619	60.074	56.624	73.6545	DARPP-32 events
180292	35	78	0.00487126	60.9423	55.9199	59.2282	49.848	GAB1 signalosome
180336	7	13	0.00261209	69.7749	45.6605	38.4511	52.7792	SHC1 events in EGFR signaling
180534	19	76	0.0153427	64.2477	63.156	48.3581	63.7183	Vpu mediated degradation of CD4
180585	18	74	0.0222219	64.0086	63.2031	48.6791	64.7762	Vif-mediated degradation of APOBEC3G
180746	3	11	0.0811305	37.2601	36.3889	49.6453	28.9615	Nuclear import of Rev protein
180910	2	8	0.129494	39.8217	44.8085	58.6323	37.8378	Vpr-mediated nuclear import of PICs
181438	34	72	0.000179371	68.2779	56.5392	70.609	59.5412	Toll Like Receptor 2 (TLR2) Cascade
182971	4	9	0.0714314	62.76	42.2192	39.4739	38.8828	EGFR downregulation
186712	5	10	0.256494	54.1463	40.5519	35.1295	38.714	Regulation of beta-cell development
187015	2	4	0.203572	87.3894	72.4106	106.44	93.5015	Activation of TRKA receptors
187024	2	4	0.203572	87.3894	72.4106	106.44	93.5015	NGF-independant TRKA activation
187577	24	92	0.000511612	62.8998	59.6019	47.2302	64.5546	SCF(Skp2)-mediated degradation of p27/p21
187687	16	29	0.00377452	68.0879	46.9096	53.8099	55.1587	Signalling to ERKs
187706	8	15	0.0644805	72.5772	51.5902	57.32	57.1146	Signalling to p38 via RIT and RIN
189200	7	19	0.56781	54.464	47.9589	55.1921	50.2386	Hexose transport
190241	2	4	0.000684931	88.7955	75.1061	119.652	57.2288	FGFR2 ligand binding and activation
190242	2	3	0.00584394	59.6018	44.8424	55.575	102.493	FGFR1 ligand binding and activation
190322	2	3	0.66255	50.2694	33.4762	42.996	27.6693	FGFR4 ligand binding and activation
190345	12	21	0.0318754	65.9138	45.8767	53.1311	52.7961	FRS2-mediated cascade
190346	6	10	0.219607	70.1812	52.2959	70.4399	61.2131	SHC-mediated cascade
190347	22	39	0.0281852	69.0294	54.7869	56.5291	61.1953	Phospholipase C-mediated cascade
190376	6	10	0.219607	70.1812	52.2959	70.4399	61.2131	FGFR ligand binding and activation
190377	2	4	0.000684931	88.7955	75.1061	119.652	57.2288	FGFR2b ligand binding and activation
190828	2	7	0.690275	39.0126	24.6532	30.7512	31.2744	Gap junction trafficking
190926	33	74	0.00402355	61.0334	55.9668	59.3754	49.5073	PI-3K cascade
191273	2	2	0.254709	77.9492	80.9937	113.167	100.057	Cholesterol biosynthesis
192823	10	26	0.0656538	53.361	55.0657	50.2007	41.4474	Viral mRNA Translation
193639	4	8	0.0662521	78.9413	63.8094	53.0534	76.8443	p75NTR signals via NF-kB
193648	4	8	0.205945	74.0805	56.6342	74.3905	56.9443	NRAGE signals death through JNK
193704	11	23	0.106778	66.8091	50.9123	56.7293	54.869	p75 NTR receptor-mediated signalling
194002	2	8	0.183439	50.7993	54.2835	70.1513	43.2984	Glucocorticoid biosynthesis
194138	3	6	0.820339	39.2496	26.7797	33.481	35.9437	Signaling by VEGF
194223	2	7	0.18052	72.7706	88.3284	93.6884	100.826	HDL-mediated lipid transport
194306	2	4	0.650863	58.0143	37.9531	49.2966	53.0335	Neurophilin interactions with VEGF and VEGFR
194313	3	6	0.820339	39.2496	26.7797	33.481	35.9437	VEGF ligand-receptor interactions
194315	8	20	0.371093	62.8471	52.1811	60.8969	63.5707	Signaling by Rho GTPases
194840	8	20	0.371093	62.8471	52.1811	60.8969	63.5707	Rho GTPase cycle
195253	21	80	0.0123804	64.0131	62.6163	48.6159	64.0778	Degradation of beta-catenin by the destruction complex
195399	3	6	0.820339	39.2496	26.7797	33.481	35.9437	VEGF binds to VEGFR leading to receptor dimerization
195721	38	113	0.000299725	61.3557	58.4802	46.2673	60.866	Signaling by Wnt
196071	3	11	0.338837	45.319	56.8504	60.1695	46.769	Metabolism of steroid hormones and vitamin D
196299	2	4	0.650095	59.5558	52.3623	53.513	70.9081	Beta-catenin phosphorylation cascade
196783	4	12	2.33303e-11	101.426	67.7572	136.314	89.2921	Coenzyme A biosynthesis
196849	9	22	1.00661e-05	86.3139	70.91	108.131	90.8344	Metabolism of water-soluble vitamins and cofactors
196854	9	22	1.00661e-05	86.3139	70.91	108.131	90.8344	Metabolism of vitamins and cofactors
198203	34	76	0.00206639	62.7405	57.2753	63.0922	51.6313	PI3K/AKT activation
198323	8	27	0.0310549	58.9687	52.042	55.8903	43.9413	AKT phosphorylates targets in the cytosol
198693	4	7	0.0341044	56.4698	38.6914	26.0269	26.21	AKT phosphorylates targets in the nucleus
198725	10	18	0.0562306	72.4162	54.8781	59.7347	54.0107	Nuclear Events (kinase and transcription factor activation)
198753	9	17	0.0526898	74.2617	56.0575	62.0503	54.7583	ERK/MAPK targets
198765	2	4	0.812607	36.7251	44.9808	45.0084	32.2602	Signalling to ERK5
198933	4	13	0.273176	60.0822	54.8815	69.4575	65.9886	Immunoregulatory interactions between a Lymphoid and a non-Lymphoid cell
199220	4	12	2.33303e-11	101.426	67.7572	136.314	89.2921	Vitamin B5 (pantothenate) metabolism
199418	3	6	0.20593	51.6785	40.943	26.6056	29.1527	Negative regulation of the PI3K/AKT network
199920	5	9	0.138985	76.0287	61.1421	75.8269	56.4563	CREB phosphorylation
199983	5	9	0.92166	13.3582	20.4274	12.106	13.1891	Golgi to ER Retrograde Transport
199991	26	55	0.000559783	53.3606	39.6377	36.5543	44.1098	Membrane Trafficking
199992	4	7	0.12787	62.9916	38.6269	54.6318	63.9272	trans-Golgi Network Vesicle Budding
199997	5	9	0.92166	13.3582	20.4274	12.106	13.1891	COPI Mediated Transport
200425	5	10	0.000539778	67.5343	48.8238	34.5986	73.3145	Import of palmitoyl-CoA into the mitochondrial matrix
201451	5	12	0.476751	62.8422	56.6337	63.0655	71.6841	Signaling by BMP
202131	6	12	0.0597195	63.0294	60.218	38.6813	61.2319	Metabolism of nitric oxide
202403	19	45	0.013468	68.3932	66.5315	77.7876	63.13	TCR signaling
202424	14	36	2.70431e-05	67.8416	67.688	85.6899	60.8882	Downstream TCR signaling
202427	2	4	0.892508	48.8735	60.0262	50.042	52.4836	Phosphorylation of CD3 and TCR zeta chains
202430	2	4	0.113986	48.1124	44.4132	32.282	70.7969	Translocation of ZAP-70 to Immunological synapse
202433	5	9	0.0362911	62.043	52.473	37.3033	66.4254	Generation of second messenger molecules
202670	3	6	0.321737	72.3937	56.9074	48.5336	62.2015	ERKs are inactivated
202733	13	32	0.285375	60.0489	57.9526	53.8057	50.2106	Cell surface interactions at the vascular wall
203615	4	6	0.00673681	71.2425	68.3087	34.8259	77.8757	eNOS activation
203765	6	12	0.0597195	63.0294	60.218	38.6813	61.2319	eNOS activation and regulation
203927	3	5	2.09697e-06	62.8001	41.6287	109.042	49.3309	MicroRNA (miRNA) Biogenesis
204174	4	7	0.182391	80.625	70.0887	56.1883	61.5962	Regulation of pyruvate dehydrogenase (PDH) complex
204998	5	12	0.181619	65.0296	50.8304	65.6833	50.3699	Cell death signalling via NRAGE, NRIF and NADE
205043	2	6	0.842877	52.6845	43.7782	42.956	44.9271	NRIF signals cell death from the nucleus
209543	4	8	0.0662521	78.9413	63.8094	53.0534	76.8443	p75NTR recruits signalling complexes
209560	2	4	0.758508	74.19	67.1751	59.2016	73.7188	NF-kB is activated and signals survival
209943	3	11	0.338837	45.319	56.8504	60.1695	46.769	Steroid hormones
210745	5	10	0.256494	54.1463	40.5519	35.1295	38.714	Regulation of gene expression in beta cells
210990	5	9	0.331934	52.1835	37.2359	33.9057	43.3974	PECAM1 interactions
210993	5	14	0.057818	63.8531	66.4156	71.1854	49.0112	Tie2 Signaling
211000	3	5	2.09697e-06	62.8001	41.6287	109.042	49.3309	Regulatory RNA pathways
211163	3	6	0.20593	51.6785	40.943	26.6056	29.1527	AKT-mediated inactivation of FOXO1A
211227	2	6	0.0277573	48.0575	44.3848	67.7306	35.8099	Activation of DNA fragmentation factor
211733	19	75	0.0214517	64.2322	63.573	48.7553	64.2828	Regulation of activated PAK-2p34 by proteasome mediated degradation
211859	8	27	0.0940832	61.6566	60.723	70.3106	54.5861	Biological oxidations
211897	4	15	0.0808743	54.4356	55.4784	66.9614	45.8981	Cytochrome P450 - arranged by substrate type
211945	5	18	0.312204	56.6156	57.3324	66.7404	53.3904	Phase 1 - Functionalization of compounds
211976	2	8	0.183439	50.7993	54.2835	70.1513	43.2984	Endogenous sterols
212436	12	23	9.35594e-06	65.0437	47.8625	66.3004	38.752	Generic Transcription Pathway
212718	17	31	0.00395724	71.4526	56.9956	51.2499	63.3558	EGFR interacts with phospholipase C-gamma
216083	5	13	0.0940195	65.1614	63.2781	68.9159	83.246	Integrin cell surface interactions
349425	19	76	0.0156414	63.7384	62.2267	48.0795	63.8427	Autodegradation of the E3 ubiquitin ligase COP1
350562	19	77	0.00397201	64.5094	63.0615	47.7876	65.1235	Regulation of ornithine decarboxylase (ODC)
354192	7	15	0.118488	51.1557	55.5782	54.1909	70.7671	Integrin alphaIIb beta3 signaling
354194	3	7	0.000142198	42.9903	29.5441	29.119	80.3863	GRB2:SOS provides linkage to MAPK signaling for Intergrins
372708	3	7	0.000142198	42.9903	29.5441	29.119	80.3863	p130Cas linkage to MAPK signaling for integrins
373076	9	32	0.00312488	53.632	58.8655	70.8921	52.4634	Class A/1 (Rhodopsin-like receptors)
373752	5	9	0.17681	66.8509	44.7049	49.8984	60.4262	Netrin-1 signaling
373753	8	21	0.0140762	59.7783	59.4646	63.5205	43.0911	Nephrin interactions
373755	15	27	0.212853	82.6252	75.9263	71.4591	79.6103	Semaphorin interactions
373760	22	46	0.0185868	64.951	51.9695	63.7557	57.0938	L1CAM interactions
375165	11	19	0.00070039	58.7945	37.102	34.153	55.2392	NCAM signaling for neurite out-growth
375170	7	13	0.229441	70.1751	53.5409	67.3761	63.043	CDO in myogenesis
375276	5	18	4.04972e-05	57.7444	65.9676	88.5548	60.2986	Peptide ligand-binding receptors
376172	6	11	0.0442714	60.6013	44.4498	33.21	42.7701	DSCAM interactions
376176	8	14	0.00595664	73.9052	46.3031	59.8868	50.7168	Signaling by Robo receptor
379724	2	8	0.446947	29.0307	23.7385	13.7227	18.6152	tRNA Aminoacylation
380259	10	18	0.190144	68.2142	54.3327	54.3151	64.5419	Loss of Nlp from mitotic centrosomes
380270	10	18	0.190144	68.2142	54.3327	54.3151	64.5419	Recruitment of mitotic centrosome proteins and complexes
380284	10	18	0.190144	68.2142	54.3327	54.3151	64.5419	Loss of proteins required for interphase microtubule organization from the centrosome
380287	10	18	0.190144	68.2142	54.3327	54.3151	64.5419	Centrosome maturation
380320	2	5	0.29054	59.5374	30.8336	44.8539	42.4085	Recruitment of NuMA to mitotic centrosomes
380953	7	13	0.130751	62.4811	47.3281	43.0997	56.0464	Regulation of Rheb GTPase activity by AMPK
380971	10	18	0.138823	58.6988	49.8596	47.3291	62.9756	Regulation of AMPK activity via LKB1
380972	10	18	0.138823	58.6988	49.8596	47.3291	62.9756	Energy dependent regulation of mTOR by LKB1-AMPK
381038	2	12	0.0173	67.4014	57.0666	59.3831	86.067	Activation of Chaperone Genes by XBP1(S)
381070	3	14	0.0629363	66.318	56.3779	54.747	75.7733	Activation of Chaperones by IRE1alpha
381119	4	16	0.12507	62.4116	53.8993	58.0007	73.1727	Unfolded Protein Response
381340	5	9	5.7787e-05	64.3495	49.7504	77.8005	30.7067	Transcriptional Regulation of White Adipocyte Differentiation
381676	8	15	0.321386	63.5155	51.4318	50.9637	60.7027	Regulation of Insulin Secretion by Glucagon-like Peptide-1
382551	37	105	0.00229899	60.5804	53.2311	56.6942	64.4672	Transmembrane transport of small molecules
382556	2	5	0.971465	71.5967	71.8703	65.4355	71.5977	ABC-family proteins mediated transport
383280	3	8	0.224563	62.2817	44.7541	59.8351	47.2938	Nuclear Receptor transcription pathway
388396	45	108	0.00434461	60.4186	58.2831	63.3481	53.1503	GPCR downstream signaling
388841	20	36	0.4124	50.7953	50.9409	44.1132	45.2339	Costimulation by the CD28 family
389356	19	34	0.440338	49.7758	49.158	42.5897	44.0568	CD28 co-stimulation
389357	14	25	0.729791	46.2613	49.2596	45.7368	42.2142	CD28 dependent PI3K/Akt signaling
389359	4	6	0.472436	50.3085	57.3455	39.4695	42.4452	CD28 dependent Vav1 pathway
389513	9	17	0.581872	54.6524	45.3583	45.3122	46.9376	CTLA4 inhibitory signaling
389948	2	4	0.892508	48.8735	60.0262	50.042	52.4836	PD-1 signaling
390466	5	15	0.542463	67.4178	54.6183	66.255	64.8812	Chaperonin-mediated protein folding
390471	4	12	0.768312	65.0833	55.679	66.1972	63.9566	Association of TriC/CCT with target proteins during biosynthesis
391160	5	11	0.0184427	67.4505	56.7203	52.7438	80.4559	Signal regulatory protein (SIRP) family interactions
391251	5	15	0.542463	67.4178	54.6183	66.255	64.8812	Protein folding
392154	2	4	0.341281	61.951	46.1849	36.2237	56.9013	Nitric oxide stimulates guanylate cyclase
392451	7	18	0.259394	61.7437	51.6145	48.4341	50.8186	G beta:gamma signalling through PI3Kgamma
392499	32	99	0.210235	58.0616	53.2937	54.382	54.9987	Metabolism of proteins
392517	5	10	0.0161526	68.266	45.328	39.0969	57.5483	Rap1 signalling
392518	3	8	0.396178	45.6033	39.5331	29.0399	30.6655	Signal amplification
397014	4	6	9.22547e-05	89.8138	85.3908	70.1454	131.965	Muscle contraction
397795	7	18	0.259394	61.7437	51.6145	48.4341	50.8186	G-protein beta:gamma signalling
399719	12	27	0.191392	61.1399	50.2516	49.6664	51.6864	Trafficking of AMPA receptors
399721	12	27	0.191392	61.1399	50.2516	49.6664	51.6864	Glutamate Binding, Activation of AMPA Receptors and Synaptic Plasticity
399954	6	12	0.833871	67.2267	62.8463	59.898	69.2882	Sema3A PAK dependent Axon repulsion
399955	4	9	0.917568	61.384	56.1316	56.2898	56.3737	SEMA3A-Plexin repulsion signaling by inhibiting Integrin adhesion
399956	5	10	0.81704	82.6252	75.9263	71.4591	79.6103	CRMPs in Sema3A signaling
399997	2	3	0.5505	77.895	62.691	58.4282	52.3514	Regulation of Insulin Secretion by Acetylcholine
400206	2	7	0.225119	73.5054	62.2984	65.4094	82.5511	Regulation of Lipid Metabolism by Peroxisome proliferator-activated receptor alpha (PPARalpha)
400253	5	9	0.46395	73.7195	59.8078	62.8948	70.4187	Circadian Clock
400685	6	10	0.0117724	63.8189	58.8337	57.9989	87.5662	Sema4D in semaphorin signaling
416476	26	59	6.59561e-06	62.79	64.9566	74.5723	53.5195	G alpha (q) signalling events
416482	9	18	0.928931	53.3089	56.7819	54.1084	52.0201	G alpha (12/13) signalling events
416572	5	9	0.012728	66.3584	61.5136	60.1576	91.3756	Sema4D induced cell migration and growth-cone collapse
416700	2	6	0.568151	89.6992	74.2911	74.4161	78.5662	Other semaphorin interactions
416993	6	13	0.382684	60.4144	49.1787	46.5055	54.0663	Trafficking of GluR2-containing AMPA receptors
418346	4	8	0.256851	52.1549	39.3941	30.7523	44.8947	Platelet homeostasis
418457	2	4	0.341281	61.951	46.1849	36.2237	56.9013	cGMP effects
418592	2	4	0.608982	52.6692	32.1336	35.6522	43.3632	ADP signalling through P2Y purinoceptor 1
418594	6	19	0.567738	49.9308	52.2737	59.9208	54.2141	G alpha (i) signalling events
418597	7	12	0.109627	70.1488	57.3283	53.6492	48.1995	G alpha (z) signalling events
418885	4	7	0.011257	60.886	36.2297	37.9797	70.6737	DCC mediated attractive signaling
418886	3	5	0.00533094	51.3543	26.9296	35.2251	76.5223	Netrin mediated repulsion signals
418889	3	5	0.575535	63.1191	47.3938	56.7514	45.2011	Role of DCC in regulating apoptosis
419524	2	4	0.825127	76.248	63.5057	68.3722	76.6458	Fanconi Anemia pathway
419552	2	4	0.825127	76.248	63.5057	68.3722	76.6458	Regulation of the Fanconi anemia pathway
421837	4	7	0.12787	62.9916	38.6269	54.6318	63.9272	Clathrin derived vesicle budding
422356	11	21	0.356548	66.9856	58.5372	71.0135	65.3568	Regulation of Insulin Secretion
422475	47	92	0.000114329	82.6252	75.9263	71.4591	79.6103	Axon guidance
425374	2	7	0.600803	76.2895	78.9719	89.1386	83.383	Amino acid and oligopeptide SLC transporters
425393	6	21	0.595762	65.3119	58.8773	62.761	67.1602	Transport of inorganic cations/anions and amino acids/oligopeptides
425407	14	44	0.446064	59.7389	53.8423	59.321	57.7722	SLC-mediated transmembrane transport
425986	2	8	0.145979	57.4251	39.5237	37.6931	50.8909	Sodium/Proton exchangers
428157	8	22	0.0172737	63.5228	46.0898	48.2334	61.9408	Sphingolipid metabolism
428540	6	10	0.0965743	73.5086	54.8242	72.0421	55.8633	Activation of Rac
428890	2	4	0.00886126	74.8967	25.0005	29.4985	37.8506	Role of Abl in Robo-Slit signaling
429914	2	6	0.0264672	55.1399	53.5609	17.2277	55.3718	Deadenylation-dependent mRNA decay
429947	2	6	0.0264672	55.1399	53.5609	17.2277	55.3718	Deadenylation of mRNA
430116	3	6	0.510582	42.5451	29.3896	28.1129	42.8624	GP1b-IX-V activation signalling
432040	7	13	0.432046	65.5183	51.9954	53.6171	57.587	Regulation of Water Balance by Renal Aquaporins
432142	2	4	0.75669	42.3588	32.6033	25.2808	32.888	Platelet sensitization by LDL
432722	3	6	0.144778	61.4106	38.4173	54.1774	67.1074	Golgi Associated Vesicle Biogenesis
437239	10	22	0.170518	61.2225	47.5829	59.6014	51.4774	Recycling pathway of L1
438064	20	36	0.0295819	79.4037	64.1581	73.6182	76.8137	Post NMDA receptor activation events
438066	4	7	0.182211	79.4143	63.7995	77.2217	55.9338	Unblocking of NMDA receptor, glutamate binding and activation
442717	5	8	0.000727539	85.41	66.5767	61.9325	105.198	CREB phosphorylation through the activation of CaMKK
442720	3	6	0.20366	70.3414	45.0564	48.4509	57.3269	CREB phosphorylation through the activation of Adenylate Cyclase
442729	7	11	0.374826	82.3389	67.6345	66.6381	73.6205	CREB phosphorylation through the activation of CaMKII
442742	15	26	0.290639	80.8859	69.3893	79.0983	76.8475	CREB phosphorylation through the activation of Ras
442745	4	6	0.0250817	88.7652	69.8993	56.0003	91.9726	Activation of CaMK IV
442755	20	36	0.0295819	79.4037	64.1581	73.6182	76.8137	Activation of NMDA receptor upon glutamate binding and postsynaptic events
442982	7	11	0.374826	82.3389	67.6345	66.6381	73.6205	Ras activation uopn Ca2+ infux through NMDA receptor
444257	6	11	0.00202956	82.1749	77.2783	111.489	86.7323	RSK activation
445144	10	18	0.320893	75.2075	64.9653	68.8012	77.845	Signal transduction by L1
445355	4	6	9.22547e-05	89.8138	85.3908	70.1454	131.965	Smooth Muscle Contraction
445717	7	13	0.432046	65.5183	51.9954	53.6171	57.587	Aquaporin-mediated transport
445989	8	21	2.38501e-05	71.6163	74.9386	102.147	74.4539	TAK1 activates NFkB by phosphorylation and activation of IKKs complex
446353	4	11	0.00433586	69.62	73.508	92.7876	62.5959	Cell-extracellular matrix interactions
446388	2	5	0.225133	82.6594	85.5249	103.129	77.1646	Regulation of cytoskeletal remodeling and cell spreading by IPP complex components
446652	17	38	2.46685e-08	77.1614	68.5436	97.1328	69.689	Interleukin-1 signaling
446728	6	17	0.0468574	73.7353	74.222	90.3877	76.8841	Cell junction organization
447010	38	121	0.00209615	58.9604	57.966	44.4498	54.8236	Metabolism of mRNA
449147	43	91	0.000354827	67.0319	58.9904	67.9309	56.4985	Signaling by Interleukins
450282	14	27	0.0327853	66.4802	54.958	51.6863	50.2594	MAPK targets/ Nuclear events mediated by MAP kinases
450294	28	57	0.00210807	68.0531	54.3494	67.884	59.7591	MAP kinase activation in TLR cascade
450302	12	27	0.000216244	72.2386	57.2363	84.3863	73.1528	activated TAK1 mediates p38 MAPK activation
450321	11	21	0.0129809	71.2111	67.6473	89.5458	75.0494	JNK (c-Jun kinases) phosphorylation and activation mediated by activated human TAK1
450341	8	16	0.0377671	62.1524	54.4646	40.5842	46.7557	Activation of the AP-1 family of transcription factors
450385	2	3	0.198013	39.5568	49.0992	12.286	30.089	Destabilization of mRNA by Butyrate Response Factor 1 (BRF1)
450408	18	74	0.0222219	64.0086	63.2031	48.6791	64.7762	Destabilization of mRNA by AUF1 (hnRNP D0)
450520	3	8	0.425106	39.9466	40.2313	25.3191	30.7279	Stabilization of mRNA by HuR
450531	25	88	0.0031329	60.9063	59.5711	44.8096	59.3228	Regulation of mRNA Stability by Proteins that Bind AU-rich Elements
450604	3	5	0.173919	52.4998	41.7103	23.6137	27.9686	Destabilization of mRNA by KSRP
451306	4	6	0.0433359	78.1646	61.0334	47.1637	80.9044	Ionotropic activity of Kainate Receptors
451308	4	6	0.0433359	78.1646	61.0334	47.1637	80.9044	Activation of Ca-permeable Kainate Receptor
451326	4	6	0.0433359	78.1646	61.0334	47.1637	80.9044	Activation of Kainate Receptors upon glutamate binding
451927	18	38	0.0201018	57.6103	54.8814	50.3943	42.9879	Interleukin-2 signaling
453274	17	32	0.0141348	61.6694	54.5661	43.3156	54.307	Mitotic G2-G2/M phases
453276	28	97	0.00164855	63.3612	61.8102	47.0498	60.2276	Regulation of mitotic cell cycle
453277	44	138	0.154662	61.5332	59.8902	52.663	60.5834	Mitotic M-M/G1 phases
453279	38	126	0.0554311	61.6041	58.5416	52.0653	61.3913	Mitotic G1-G1/S phases
456926	3	6	0.570996	69.8517	56.1718	52.2506	61.0482	Thrombin signalling through proteinase activated receptors (PARs)
499943	9	15	0.120733	75.0012	59.1954	56.7547	60.0741	Synthesis and interconversion of nucleotide di- and triphosphates
500792	11	38	0.108445	53.427	54.3768	63.1228	51.5037	GPCR ligand binding
504046	5	11	0.665231	52.3769	54.0888	51.6987	43.6802	RNA Polymerase I, RNA Polymerase III, and Mitochondrial Transcription
512988	18	38	0.0180254	59.1894	54.0755	50.2421	43.8666	Interleukin-3, 5 and GM-CSF signaling
525793	7	13	0.229441	70.1751	53.5409	67.3761	63.043	Myogenesis
532600	39	125	0.00259558	57.8516	57.4143	44.1033	53.2974	Metabolism of RNA
535734	9	21	0.00430979	63.6478	52.9595	50.8133	72.6499	Fatty acid, triacylglycerol, and ketone body metabolism
597592	3	8	1.04268e-06	72.9105	51.4859	102.573	45.3199	Post-translational protein modification
611105	2	7	0.000475147	90.6083	94.5334	116.919	70.9093	Respiratory electron transport
674695	5	11	0.701508	48.115	53.3527	47.5769	42.1097	RNA Polymerase II Pre-transcription Events
749476	2	3	0.00031064	43.7304	26.2433	89.7504	23.9903	RNA Polymerase III Abortive And Retractive Initiation
877300	9	24	0.0629877	54.4516	46.1743	61.4234	48.4786	Interferon gamma signaling
877312	3	8	0.139363	36.8719	31.7846	59.2896	47.6511	Regulation of IFNG signaling
879415	2	4	0.560792	79.523	69.8231	56.8656	68.1005	Advanced glycosylation endproduct receptor signaling
881907	38	82	0.000128673	65.5211	60.956	68.9119	54.3698	Gastrin-CREB signalling pathway via PKC and MAPK
909733	10	28	0.268197	64.7397	54.3946	56.1143	60.7201	Interferon alpha/beta signaling
912446	4	13	0.0569894	51.8143	53.9202	58.9973	36.3603	Meiotic Recombination
912526	9	22	0.0460063	57.4593	60.7375	57.8817	43.5717	Interleukin receptor SHC signaling
912631	11	24	0.0336433	57.8954	59.9238	51.7594	43.0307	Regulation of signaling by CBL
912694	6	15	0.401629	68.0401	55.9015	56.0033	64.3496	Regulation of IFNA signaling
913531	27	77	0.0385472	57.3986	49.6019	55.8136	52.382	Interferon Signaling
913709	2	5	0.00203796	65.5769	51.1343	71.6065	19.6446	O-linked glycosylation of mucins
917937	5	19	2.56763e-10	49.1003	41.0132	30.7079	79.4401	Iron uptake and transport
917977	5	19	2.56763e-10	49.1003	41.0132	30.7079	79.4401	Transferrin endocytosis and recycling
927802	12	29	0.0391326	50.4173	50.5486	46.1601	37.29	Nonsense-Mediated Decay
933541	4	10	0.0614495	69.6067	50.6303	40.6643	54.6202	TRAF6 mediated IRF7 activation
933542	4	10	1.44998e-06	68.8484	74.9936	104.957	50.7345	TRAF6 mediated NF-kB activation
933543	4	11	9.15803e-06	69.1055	77.6347	104.257	56.1902	NF-kB activation through FADD/RIP-1 pathway mediated by caspase-8 and -10
936440	4	12	0.801349	53.6328	49.7138	52.6539	47.4791	Negative regulators of RIG-I/MDA5 signaling
936837	3	11	0.881151	61.8655	58.9176	58.637	57.5209	Ion transport by P-type ATPases
937039	5	15	6.68942e-06	74.2011	70.1464	98.0193	57.8808	IRAK1 recruits IKK complex
937041	5	15	6.09047e-05	70.2624	69.217	95.6142	59.1615	IKK complex recruitment mediated by RIP1
937042	3	8	0.000766035	68.0473	73.1526	107.602	104.161	IRAK2 mediated activation of TAK1 complex
937061	34	74	0.000298386	69.2996	58.7031	71.4018	59.8147	TRIF-mediated TLR3/TLR4 signaling
937072	2	3	0.00337618	82.9931	69.7207	113.88	139.237	TRAF6 mediated induction of TAK1 complex
975110	3	8	0.032786	80.9177	53.336	77.5065	67.6677	TRAF6 mediated IRF7 activation in TLR7/8 or 9 signaling
975138	33	71	0.000195878	68.3515	56.6382	70.6208	59.4162	TRAF6 mediated induction of NFkB and MAP kinases upon TLR7/8 or 9 activation
975144	5	15	6.68942e-06	74.2011	70.1464	98.0193	57.8808	IRAK1 recruits IKK complex upon TLR7/8 or 9 stimulation
975155	33	71	0.000195878	68.3515	56.6382	70.6208	59.4162	MyD88 dependent cascade initiated on endosome
975163	3	8	0.000766035	68.0473	73.1526	107.602	104.161	IRAK2 mediated activation of TAK1 complex upon TLR7/8 or 9 stimulation
975634	2	7	0.608681	57.0425	53.7101	61.746	49.201	Retinoid metabolism and transport
975871	33	71	0.000195878	68.3515	56.6382	70.6208	59.4162	MyD88 cascade initiated on plasma membrane
975956	10	26	0.0656538	53.361	55.0657	50.2007	41.4474	Nonsense Mediated Decay Independent of the Exon Junction Complex
975957	12	29	0.0391326	50.4173	50.5486	46.1601	37.29	Nonsense Mediated Decay Enhanced by the Exon Junction Complex
977225	2	8	0.110412	60.2183	56.7202	68.8877	42.6685	Amyloids
977443	2	4	0.47815	76.4394	75.9927	55.0067	60.4868	GABA receptor activation
977444	2	4	0.47815	76.4394	75.9927	55.0067	60.4868	GABA B receptor activation
982772	4	8	0.143686	76.7683	53.5793	65.7884	55.6488	Growth hormone receptor signaling
983168	25	95	0.157218	64.0278	60.1751	55.1224	63.1309	Antigen processing: Ubiquitination & Proteasome degradation
983169	26	99	0.15097	63.1291	59.1876	54.8871	62.1563	Class I MHC mediated antigen processing & presentation
983189	4	11	0.00817383	53.8507	26.8394	32.8686	27.6981	Kinesins
983231	24	50	0.000185619	64.9305	44.8388	53.8925	54.3876	Factors involved in megakaryocyte development and platelet production
983695	13	21	0.294945	62.879	52.3375	51.1604	59.0122	Antigen Activates B Cell Receptor Leading to Generation of Second Messengers
983712	9	24	0.260785	66.3216	58.5694	72.5165	67.1291	Ion channel transport
991365	2	4	0.47815	76.4394	75.9927	55.0067	60.4868	Activation of GABAB receptors
997272	2	4	0.47815	76.4394	75.9927	55.0067	60.4868	Inhibition of voltage gated Ca2+ channels via Gbeta/gamma subunits
1059683	3	6	0.150382	59.7449	46.4964	69.3867	74.6167	Interleukin-6 signaling
1169091	24	88	0.307357	65.9772	65.6809	56.218	62.9107	Activation of NF-kappaB in B Cells
1169408	12	36	0.623019	49.8934	45.9285	48.8382	47.3904	ISG15 antiviral mechanism
1169410	12	36	0.623019	49.8934	45.9285	48.8382	47.3904	Antiviral mechanism by IFN-stimulated genes
1170546	2	4	0.045521	69.9772	49.0553	81.0918	41.0613	Prolactin receptor signaling
1181150	4	10	0.856384	65.0224	68.2686	59.491	66.2186	Signaling by NODAL
1221632	2	6	0.354237	85.352	85.4421	95.9358	72.2153	Meiotic Synapsis
1222352	5	19	2.56763e-10	49.1003	41.0132	30.7079	79.4401	Latent infection of Homo sapiens with Mycobacterium tuberculosis
1222556	5	19	2.56763e-10	49.1003	41.0132	30.7079	79.4401	Phagosomal maturation (early endosomal stage)
1236382	3	6	0.310979	56.7876	57.9893	36.2434	50.3342	Signaling by constitutively active EGFR
1236394	43	94	0.0036239	61.0379	52.9894	58.29	51.2256	Signaling by ERBB4
1236974	19	78	0.0387759	62.869	61.7944	48.7108	63.4548	ER-Phagosome pathway
1236975	19	78	0.0387759	62.869	61.7944	48.7108	63.4548	Antigen processing-Cross presentation
1236978	18	74	0.0222219	64.0086	63.2031	48.6791	64.7762	Cross-presentation of soluble exogenous antigens (endosomes)
1250196	10	18	0.0225315	66.9271	47.2106	46.9426	50.9215	SHC1 events in ERBB2 signaling
1250342	33	74	0.00402355	61.0334	55.9668	59.3754	49.5073	PI3K events in ERBB4 signaling
1250347	7	13	0.0520608	64.5669	43.136	49.1034	44.1948	SHC1 events in ERBB4 signaling
1251932	18	33	0.00533553	70.6766	57.5596	51.6693	64.1028	PLCG1 events in ERBB2 signaling
1251985	5	11	0.0134208	63.245	47.3918	81.9522	66.5347	Nuclear signaling by ERBB4
1257604	33	74	0.00402355	61.0334	55.9668	59.3754	49.5073	PIP3 activates AKT signaling
1266695	5	10	0.159367	38.6608	52.5215	31.0545	35.2451	Interleukin-7 signaling
1268020	2	8	0.990637	67.9236	68.4176	65.6255	68.287	Mitochondrial Protein Import
1270470	11	20	0.1812	66.2211	51.415	54.4292	55.1081	Negative regulation of FGFR signaling
1295596	3	6	0.333133	50.7529	37.6747	26.1204	36.2716	Spry regulation of FGF signaling
1296041	2	4	0.47815	76.4394	75.9927	55.0067	60.4868	Activation of G protein gated Potassium channels
1296059	2	4	0.47815	76.4394	75.9927	55.0067	60.4868	G protein gated Potassium channels
1296065	2	4	0.47815	76.4394	75.9927	55.0067	60.4868	Inwardly rectifying K+ channels
1296071	4	11	0.194171	63.8635	62.3042	45.3334	53.3178	Potassium Channels
1306955	2	3	0.946116	46.8736	45.2966	39.3711	50.837	GRB7 events in ERBB2 signaling
1307965	2	3	0.66255	50.2694	33.4762	42.996	27.6693	betaKlotho-mediated ligand binding
1307973	3	4	0.608088	46.4003	30.0259	38.4977	50.8445	Klotho-mediated ligand binding
1358803	5	9	0.32537	50.0769	42.3942	30.8608	36.3808	Downregulation of ERBB2:ERBB3 signaling
1368108	2	5	0.353628	78.7859	63.7589	71.9751	87.3512	BMAL1:CLOCK/NPAS2 Activates Circadian Expression
1428517	6	14	0.0384489	85.6167	82.3111	86.5537	66.2527	The citric acid (TCA) cycle and respiratory electron transport
1433557	48	102	0.000488541	60.5638	51.6578	54.3694	48.6766	Signaling by SCF-KIT
1433559	7	13	0.155735	57.2785	43.3353	38.0722	44.9871	Regulation of KIT signaling
1433617	4	10	0.856384	65.0224	68.2686	59.491	66.2186	Regulation of Signaling by NODAL
1445148	15	32	0.000589506	66.8601	50.1663	43.8916	55.9069	Translocation of GLUT4 to the Plasma Membrane
1474151	6	12	0.0597195	63.0294	60.218	38.6813	61.2319	Tetrahydrobiopterin (BH4) synthesis, recycling, salvage and regulation
1474244	14	38	0.216468	64.6079	61.6137	70.3658	65.3813	Extracellular matrix organization
1483148	2	7	2.25073e-07	49.4051	44.932	107.681	58.5565	Synthesis of PG
1483191	2	4	1.25347e-05	93.9285	76.8961	59.6113	138.218	Synthesis of PC
1483206	6	15	0.00155669	63.5939	53.7336	82.7292	78.476	Glycerophospholipid biosynthesis
1483213	4	8	0.00693915	76.009	61.435	60.8965	95.9056	Synthesis of PE
1483248	2	3	0.905541	63.2677	70.867	62.3238	74.4707	Synthesis of PIPs at the ER membrane
1483249	11	20	3.89384e-05	77.567	73.5041	59.4017	95.0738	Inositol phosphate metabolism
1483255	23	55	0.670831	64.0373	60.6666	58.9674	62.5747	PI Metabolism
1483257	29	70	0.385027	63.9419	59.181	64.0592	65.9821	Phospholipid metabolism
1489509	16	29	0.0311688	68.6322	55.6458	51.7323	61.1892	DAG and IP3 signaling
1500620	5	15	0.158628	58.073	60.1857	65.9112	48.0442	Meiosis
1500931	24	56	0.463416	64.6543	58.7958	61.2268	59.6894	Cell-Cell communication
1502540	4	10	0.856384	65.0224	68.2686	59.491	66.2186	Signaling by Activin
1538133	4	9	0.39048	54.4761	41.5416	57.1813	45.415	G0 and Early G1
1606322	5	13	1.24549e-06	74.7292	79.6269	110.521	63.8699	ZBP1(DAI) mediated induction of type I IFNs
1630316	4	15	4.89728e-06	61.5161	51.15	53.3418	23.5171	Glycosaminoglycan metabolism
1638074	3	12	1.35744e-05	63.4294	52.5877	53.9345	22.7736	Keratan sulfate/keratin metabolism
1655829	4	7	0.731866	53.885	47.5043	54.0798	58.4223	Regulation of Cholesterol Biosynthesis by SREBP (SREBF)
1660499	18	45	0.306753	65.2094	60.7173	60.235	68.6308	Synthesis of PIPs at the plasma membrane
1660514	9	19	0.73737	61.5418	58.2143	57.7009	65.3848	Synthesis of PIPs at the Golgi membrane
1660516	6	11	0.292227	64.6085	66.8888	71.1714	53.6931	Synthesis of PIPs at the early endosome membrane
1660517	4	8	0.23389	66.5108	67.7453	70.7635	49.5495	Synthesis of PIPs at the late endosome membrane
1660661	6	14	0.0753093	50.8797	40.4822	42.0558	60.8685	Sphingolipid de novo biosynthesis
1660662	2	8	0.053192	85.6483	55.9032	59.0442	63.8173	Glycosphingolipid metabolism
1799339	11	29	0.20116	54.8609	57.0222	50.7544	46.3471	SRP-dependent cotranslational protein targeting to membrane
1810476	5	13	1.24549e-06	74.7292	79.6269	110.521	63.8699	RIP-mediated NFkB activation via ZBP1
1834949	10	23	0	71.1235	67.401	113.772	57.7962	Cytosolic sensors of pathogen-associated DNA
1839117	4	8	0.88316	45.1238	51.2803	53.2935	47.3274	Signaling by FGFR1 fusion mutants
1839124	5	9	0.765859	43.9759	47.7686	50.15	55.4432	Signaling by FGFR1 mutants
1839126	2	4	0.000684931	88.7955	75.1061	119.652	57.2288	Signaling by FGFR2 mutants
1839131	9	16	0.735664	61.5686	55.1608	63.5688	61.3826	Signaling by FGFR mutants
1855167	4	8	0.07468	68.5292	75.4317	62.1851	92.795	Synthesis of pyrophosphates in the cytosol
1855191	2	4	0.0937386	90.9963	74.0987	58.2979	93.4329	Synthesis of IPs in the nucleus
1855204	7	11	2.31206e-06	83.5524	76.3536	63.761	115.112	Synthesis of IP3 and IP4 in the cytosol
1963640	9	17	0.0289723	69.4921	49.7944	49.5995	53.8493	GRB2 events in ERBB2 signaling
1963642	33	74	0.00402355	61.0334	55.9668	59.3754	49.5073	PI3K events in ERBB2 signaling
1980143	5	11	0.0486151	54.6903	39.0309	39.9129	29.086	Signaling by NOTCH1
1989781	2	7	0.225119	73.5054	62.2984	65.4094	82.5511	PPARA Activates Gene Expression
2022854	3	12	1.35744e-05	63.4294	52.5877	53.9345	22.7736	Keratan sulfate biosynthesis
2028269	4	8	0.426754	73.1783	63.939	55.8119	59.3594	Signaling by Hippo
2029480	22	47	0.172927	60.5751	52.638	52.3434	59.704	Fcgamma receptor (FCGR) dependent phagocytosis
2029481	7	12	0.310875	51.9305	41.8919	36.9784	37.8449	FCGR activation
2029482	9	17	0.0005091	71.1035	60.5732	60.7709	90.0756	Regulation of actin dynamics for phagocytic cup formation
2029485	8	22	0.177264	55.5188	57.4868	58.0585	45.2029	Role of phospholipids in phagocytosis
2033519	2	4	0.000684931	88.7955	75.1061	119.652	57.2288	Activated point mutants of FGFR2
2122947	4	7	0.0263103	59.126	38.9212	35.1381	24.4374	NOTCH1 Intracellular Domain Regulates Transcription
2132295	5	15	0.0215739	42.0838	22.2393	25.157	21.1907	MHC class II antigen presentation
2142753	3	8	0.540843	54.6076	50.1846	43.0198	40.6599	Arachidonic acid metabolism
2161522	2	3	0.134483	70.2472	60.6703	63.421	32.5728	Abacavir transport and metabolism
2161541	2	3	0.134483	70.2472	60.6703	63.421	32.5728	Abacavir metabolism
2173788	3	8	0.363265	52.9747	34.771	43.1214	37.9234	Downregulation of TGF-beta receptor signaling
2173789	3	8	0.363265	52.9747	34.771	43.1214	37.9234	TGF-beta receptor signaling activates SMADs
2173791	3	6	0.0238613	84.3816	45.9217	56.9223	59.9799	TGF-beta receptor signaling in EMT (epithelial to mesenchymal transition)
2173793	5	9	0.0040486	76.1694	54.7958	78.2761	45.8389	Transcriptional activity of SMAD2/SMAD3:SMAD4 heterotrimer
2173796	4	7	0.23407	69.1904	54.0459	64.4945	46.1069	SMAD2/SMAD3:SMAD4 heterotrimer regulates transcription
2179392	2	4	0.00631559	91.6704	65.1826	37.5682	71.613	EGFR Transactivation by Gastrin
2187338	11	23	0.456805	69.5946	65.5742	70.0344	75.4781	Visual phototransduction
2206280	4	15	4.89728e-06	61.5161	51.15	53.3418	23.5171	MPS IX - Natowicz syndrome
2206281	4	15	4.89728e-06	61.5161	51.15	53.3418	23.5171	Mucopolysaccharidoses
2206282	4	15	4.89728e-06	61.5161	51.15	53.3418	23.5171	MPS IIIB - Sanfilippo syndrome B
2206285	4	15	4.89728e-06	61.5161	51.15	53.3418	23.5171	MPS VI - Maroteaux-Lamy syndrome
2206290	4	15	4.89728e-06	61.5161	51.15	53.3418	23.5171	MPS IV - Morquio syndrome A
2206291	4	15	4.89728e-06	61.5161	51.15	53.3418	23.5171	MPS IIIC - Sanfilippo syndrome C
2206292	4	15	4.89728e-06	61.5161	51.15	53.3418	23.5171	MPS VII - Sly syndrome
2206296	4	15	4.89728e-06	61.5161	51.15	53.3418	23.5171	MPS II - Hunter syndrome
2206302	4	15	4.89728e-06	61.5161	51.15	53.3418	23.5171	MPS I - Hurler syndrome
2206305	4	15	4.89728e-06	61.5161	51.15	53.3418	23.5171	MPS IIID - Sanfilippo syndrome D
2206307	4	15	4.89728e-06	61.5161	51.15	53.3418	23.5171	MPS IIIA - Sanfilippo syndrome A
2206308	4	15	4.89728e-06	61.5161	51.15	53.3418	23.5171	MPS IV - Morquio syndrome B
2219528	33	74	0.00402355	61.0334	55.9668	59.3754	49.5073	PI3K/AKT Signaling in Cancer
2219530	33	74	0.00402355	61.0334	55.9668	59.3754	49.5073	Constitutive PI3K/AKT Signaling in Cancer
2262752	39	91	0.0314308	62.2572	54.1267	60.9311	55.8738	Cellular responses to stress
2299718	3	9	0.122878	68.5011	63.6515	62.1642	45.3891	Condensation of Prophase Chromosomes
2404192	34	67	0.00743707	62.5119	51.2072	55.346	50.5882	Signaling by Type 1 Insulin-like Growth Factor 1 Receptor (IGF1R)
2426168	3	4	0.288207	71.4768	72.68	75.3798	98.2708	Activation of Gene Expression by SREBP (SREBF)
2428924	34	67	0.00743707	62.5119	51.2072	55.346	50.5882	IGF1R signaling cascade
2428928	34	67	0.00743707	62.5119	51.2072	55.346	50.5882	IRS-related events triggered by IGF1R
2428933	6	11	0.0419153	62.0343	40.0411	37.3959	45.1443	SHC-related events triggered by IGF1R
2467813	27	98	0.0214741	63.5521	62.5235	50.5118	64.1571	Separation of Sister Chromatids
2474795	11	23	0.456805	69.5946	65.5742	70.0344	75.4781	Diseases associated with visual transduction
2500257	9	23	0.570437	61.9599	57.4164	51.5101	59.0647	Resolution of Sister Chromatid Cohesion
2514853	4	8	0.131221	72.2286	68.4534	93.5152	76.8484	Condensation of Prometaphase Chromosomes
2514856	9	16	0.234237	74.8247	70.5175	73.6605	86.4268	The phototransduction cascade
2514859	9	16	0.234237	74.8247	70.5175	73.6605	86.4268	Inactivation, recovery and regulation of the phototransduction cascade
2555396	29	101	0.00755631	63.8598	62.1411	50.239	64.6532	Mitotic Metaphase and Anaphase
2559580	28	63	0.215505	62.0346	58.7416	65.0326	57.6163	Oxidative Stress Induced Senescence
2559582	17	42	0.0110715	64.5909	60.1587	68.9001	53.497	Senescence-Associated Secretory Phenotype (SASP)
2559583	38	87	0.0197879	62.9433	54.8918	62.527	56.049	Cellular Senescence
2559585	10	26	0.934221	58.8503	60.3129	62.9287	59.8761	Oncogene Induced Senescence
2559586	5	15	0.0564979	63.5998	42.1023	47.349	49.6349	DNA Damage/Telomere Stress Induced Senescence
2562578	2	4	0.603421	83.9727	77.4832	98.8436	84.5787	TRIF-mediated programmed cell death
2565942	12	22	0.0575718	67.7747	54.746	49.1419	57.5092	Regulation of PLK1 Activity at G2/M Transition
2586552	7	13	0.063523	62.7769	39.5266	50.9812	47.0526	Signaling by Leptin
2644602	5	11	0.0486151	54.6903	39.0309	39.9129	29.086	Signaling by NOTCH1 PEST Domain Mutants in Cancer
2644603	5	11	0.0486151	54.6903	39.0309	39.9129	29.086	Signaling by NOTCH1 in Cancer
2644605	5	11	0.0486151	54.6903	39.0309	39.9129	29.086	FBXW7 Mutants and NOTCH1 in Cancer
2644606	5	11	0.0486151	54.6903	39.0309	39.9129	29.086	Constitutive Signaling by NOTCH1 PEST Domain Mutants
2660825	5	11	0.0486151	54.6903	39.0309	39.9129	29.086	Signaling by NOTCH1 t(7;9)(NOTCH1:M1580_K2555) Translocation Mutant
2672351	6	13	0.0343	69.9778	58.2748	83.9049	75.2592	Stimuli-sensing channels
2691230	5	11	0.0486151	54.6903	39.0309	39.9129	29.086	Signaling by NOTCH1 HD Domain Mutants in Cancer
2730905	35	78	0.00127036	61.3168	56.1435	58.821	48.8163	Role of LAT2/NTAL/LAB on calcium mobilization
2871796	17	30	0.00291505	60.1955	51.6264	41.1535	43.6618	FCERI mediated MAPK activation
2871809	9	15	0.017763	69.4808	53.8506	44.5278	63.1366	FCERI mediated Ca+2 mobilization
2871837	9	22	2.81924e-06	75.7046	69.7112	100.301	69.0133	FCERI mediated NF-kB activation
2894858	5	11	0.0486151	54.6903	39.0309	39.9129	29.086	Signaling by NOTCH1 HD+PEST Domain Mutants in Cancer
2894862	5	11	0.0486151	54.6903	39.0309	39.9129	29.086	Constitutive Signaling by NOTCH1 HD+PEST Domain Mutants
2980766	9	22	0.92257	47.9155	43.9645	43.9932	47.5892	Nuclear Envelope Breakdown
2980767	5	11	0.663286	46.7123	41.7778	34.0735	45.6067	Activation of NIMA Kinases NEK9, NEK6, NEK7
2993913	2	3	0.0934255	73.9108	49.7319	41.3279	80.8617	Clearance of Nuclear Envelope Membranes from Chromatin
2995383	2	3	0.0934255	73.9108	49.7319	41.3279	80.8617	Initiation of Nuclear Envelope Reformation
2995410	2	3	0.0934255	73.9108	49.7319	41.3279	80.8617	Nuclear Envelope Reassembly
3000157	2	6	0.00476484	65.0912	75.2195	104.767	100.182	Laminin interactions
3000170	5	13	0.377566	65.4453	62.8526	68.1037	54.1637	Syndecan interactions
3000171	8	21	0.0186538	72.2592	69.8306	83.6452	63.4729	Non-integrin membrane-ECM interactions
3000178	4	8	0.835771	52.322	50.4955	48.88	60.3757	ECM proteoglycans
3214847	5	13	0.130061	47.1333	37.3309	27.8924	68.2312	HATs acetylate histones
3247509	5	13	0.130061	47.1333	37.3309	27.8924	68.2312	Chromatin modifying enzymes
3296469	9	22	1.00661e-05	86.3139	70.91	108.131	90.8344	Defects in cobalamin (B12) metabolism
3296482	9	22	1.00661e-05	86.3139	70.91	108.131	90.8344	Defects in vitamin and cofactor metabolism
3301854	6	16	0.811065	37.3701	35.9305	41.4445	36.7182	Nuclear Pore Complex (NPC) Disassembly
3304347	9	19	0.00390551	67.3304	46.3817	60.539	45.5167	Loss of Function of SMAD4 in Cancer
3304349	9	19	0.00390551	67.3304	46.3817	60.539	45.5167	Loss of Function of SMAD2/3 in Cancer
3304351	9	19	0.00390551	67.3304	46.3817	60.539	45.5167	Signaling by TGF-beta Receptor Complex in Cancer
3304356	9	19	0.00390551	67.3304	46.3817	60.539	45.5167	SMAD2/3 Phosphorylation Motif Mutants in Cancer
3311021	9	19	0.00390551	67.3304	46.3817	60.539	45.5167	SMAD4 MH2 Domain Mutants in Cancer
3315487	9	19	0.00390551	67.3304	46.3817	60.539	45.5167	SMAD2/3 MH2 Domain Mutants in Cancer
3323169	9	22	1.00661e-05	86.3139	70.91	108.131	90.8344	Defects in biotin (Btn) metabolism
3359454	9	22	1.00661e-05	86.3139	70.91	108.131	90.8344	Defective TCN2 causes hereditary megaloblastic anemia
3359457	9	22	1.00661e-05	86.3139	70.91	108.131	90.8344	Defective GIF causes intrinsic factor deficiency
3359458	9	22	1.00661e-05	86.3139	70.91	108.131	90.8344	Defective LMBRD1 causes methylmalonic aciduria and homocystinuria type cblF
3359462	9	22	1.00661e-05	86.3139	70.91	108.131	90.8344	Defective AMN causes hereditary megaloblastic anemia 1
3359463	9	22	1.00661e-05	86.3139	70.91	108.131	90.8344	Defective CUBN causes hereditary megaloblastic anemia 1
3359467	9	22	1.00661e-05	86.3139	70.91	108.131	90.8344	Defective MTRR causes methylmalonic aciduria and homocystinuria type cblE
3359469	9	22	1.00661e-05	86.3139	70.91	108.131	90.8344	Defective MTR causes methylmalonic aciduria and homocystinuria type cblG
3359471	9	22	1.00661e-05	86.3139	70.91	108.131	90.8344	Defective MMAB causes methylmalonic aciduria type cblB
3359473	9	22	1.00661e-05	86.3139	70.91	108.131	90.8344	Defective MMADHC causes methylmalonic aciduria and homocystinuria type cblD
3359474	9	22	1.00661e-05	86.3139	70.91	108.131	90.8344	Defective MMACHC causes methylmalonic aciduria and homocystinuria type cblC
3359475	9	22	1.00661e-05	86.3139	70.91	108.131	90.8344	Defective MMAA causes methylmalonic aciduria type cblA
3359478	9	22	1.00661e-05	86.3139	70.91	108.131	90.8344	Defective MUT causes methylmalonic aciduria mut type
3359485	9	22	1.00661e-05	86.3139	70.91	108.131	90.8344	Defective CD320 causes methylmalonic aciduria
3371378	2	6	0.787704	59.5212	65.6321	64.6064	56.0499	Regulation by c-FLIP
3371598	9	22	1.00661e-05	86.3139	70.91	108.131	90.8344	Defective BTD causes biotidinase deficiency
3371599	9	22	1.00661e-05	86.3139	70.91	108.131	90.8344	Defective HLCS causes multiple carboxylase deficiency
3642278	9	19	0.00390551	67.3304	46.3817	60.539	45.5167	Loss of Function of TGFBR2 in Cancer
3642279	9	19	0.00390551	67.3304	46.3817	60.539	45.5167	TGFBR2 MSI Frameshift Mutants in Cancer
3645790	9	19	0.00390551	67.3304	46.3817	60.539	45.5167	TGFBR2 Kinase Domain Mutants in Cancer
3656532	9	19	0.00390551	67.3304	46.3817	60.539	45.5167	TGFBR1 KD Mutants in Cancer
3656534	9	19	0.00390551	67.3304	46.3817	60.539	45.5167	Loss of Function of TGFBR1 in Cancer
3656535	9	19	0.00390551	67.3304	46.3817	60.539	45.5167	TGFBR1 LBD Mutants in Cancer
3858494	34	103	0.00144536	61.8127	59.6489	46.8607	61.2527	beta-catenin independent WNT signaling
4086398	10	17	0.315804	70.9486	61.53	57.1446	66.2205	Ca2+ pathway
4086400	25	88	0.00317759	60.2564	59.1526	44.5108	60.0021	PCP/CE pathway
4608870	18	74	0.0222219	64.0086	63.2031	48.6791	64.7762	Asymmetric localization of PCP proteins
4839726	5	13	0.130061	47.1333	37.3309	27.8924	68.2312	Chromatin organization
5099900	4	9	0.371905	47.9891	40.7417	29.8896	41.4888	WNT5A-dependent internalization of FZD4
5140745	2	4	0.828104	17.2501	19.3583	6.64642	11.5218	WNT5A-dependent internalization of FZD2, FZD5 and ROR2
