# Supplementary material for: RNAi-based small molecule repositioning reveals clinically approved urea-based kinase inhibitors as broadly active antivirals
Source: PLoS Pathog. 2019 Mar 18;15(3):e1007601. doi: 10.1371/journal.ppat.1007601 (PMC6422253; doi:10.1371/journal.ppat.1007601)
Supplement: S12 Table — (XLSX) [file ppat.1007601.s024.xlsx]

## Sheet: Tabelle1
Table S12: GuideRNA sequences for CRISPR/Cas9-mediated gene deletion
Cell line	Gene ID	Gene Symbol	Construct ID	Sequence name	Oligo sequence 5'-3'
A549-Cas9	-	-	-		-
					-
GFP	-	GFP	1	GFP_up	CACCGGTGAACCGCATCGAGCTGAA
				GFP_down	AAACTTCAGCTCGATGCGGTTCACC
ATP6V0C	527	ATP6V0C	1	ATP6V0C _up	CACCGGTCTTCAGCGGTGAGCGCGG
				ATP6V0C _down	AAACCCGCGCTCACCGCTGAAGACC
BRAF_1	673	BRAF	1	BRAF_1_up	CACCGGCCCTATTGGACAAATTTGG
				BRAF_1_down	AAACCCAAATTTGTCCAATAGGGCC
BRAF_2	673	BRAF	2	BRAF_2_up	CACCGGTTGCTCCGTGCCACATCTG
				BRAF_2_down	AAACCAGATGTGGCACGGAGCAACC
BRAF_3	673	BRAF	3	BRAF_3_up	CACCGTGCGGACCCTGCCATTCCGG
				BRAF_3_down	AAACCCGGAATGGCAGGGTCCGCAC
BRAF_4	673	BRAF	4	BRAF_4_up	CACCGGGCTCTCGGTTATAAGATGG
				BRAF_4_down	AAACCCATCTTATAACCGAGAGCCC
FGFR1_1	2260	FGFR1	1	FGFR1_1_up	CACCGTGCTGGTTACGCAAGCATAG
				FGFR1_1_down	AAACCTATGCTTGCGTAACCAGCAC
FGFR1_2	2260	FGFR1	2	FGFR1_2_up	CACCGCGGCCTAGCGGTGCAGAGTG
				FGFR1_2_down	AAACCACTCTGCACCGCTAGGCCGC
FGFR1_3	2260	FGFR1	3	FGFR1_3_up	CACCGTGCAGCTTCGCTGTCGGCTG
				FGFR1_3_down	AAACCAGCCGACAGCGAAGCTGCAC
FGFR1_4	2260	FGFR1	4	FGFR1_4_up	CACCGGGGCAACTACACCTGCATTG
				FGFR1_4_down	AAACCAATGCAGGTGTAGTTGCCCC
FLT1_1	2321	FLT1	1	FLT1 _1_up	CACCGTGACCATGGTGAGCGCGACG
				FLT1 _1_down	AAACCGTCGCGCTCACCATGGTCAC
FLT1_2	2321	FLT1	2	FLT1 _2_up	CACCGGCATCTCCAATGCAGGTAAG
				FLT1 _2_down	AAACCTTACCTGCATTGGAGATGCC
FLT1_3	2321	FLT1	3	FLT1 _3_up	CACCGTGCTTCTCACAGGTGAGGCG
				FLT1 _3_down	AAACCGCCTCACCTGTGAGAAGCAC
FLT1_4	2321	FLT1	4	FLT1 _4_up	CACCGTGCATTGGAGATGCAGTGTC
				FLT1 _4_down	AAACGACACTGCATCTCCAATGCAC
FLT3_1	2322	FLT3	1	FLT3 _1_up	CACCGAGCGGGGCCTTACCGAGCAG
				FLT3 _1_down	AAACCTGCTCGGTAAGGCCCCGCTC
FLT3_2	2322	FLT3	2	FLT3 _2_up	CACCGAGAACAATGATTCATCAGTG
				FLT3 _2_down	AAACCACTGATGAATCATTGTTCTC
FLT3_3	2322	FLT3	3	FLT3 _3_up	CACCGAGTGTACGAAGCTGCCGCTG
				FLT3 _3_down	AAACCAGCGGCAGCTTCGTACACTC
FLT3_4	2322	FLT3	4	FLT3 _4_up	CACCGAGATACATCCACTTCCACAG
				FLT3 _4_down	AAACCTGTGGAAGTGGATGTATCTC
FLT4_1	2324	FLT4	1	FLT4_1_up	CACCGGCATCTCCGGCCGCTGCGCG
				FLT4_1_down	AAACCGCGCAGCGGCCGGAGATGCC
FLT4_2	2324	FLT4	2	FLT4_2_up	CACCGGTAGCCACTCACCAGGCCTG
				FLT4_2_down	AAACCAGGCCTGGTGAGTGGCTACC
FLT4_3	2324	FLT4	3	FLT4_3_up	CACCGCGCAGCGGCCGGAGATGCAG
				FLT4_3_down	AAACCTGCATCTCCGGCCGCTGCGC
FLT4_4	2324	FLT4	4	FLT4_4_up	CACCGGTACATCAAGGCACGCATCG
				FLT4_4_down	AAACCGATGCGTGCCTTGATGTACC
KDR_1	3791	KDR	1	KIT_1_up	CACCGGCCGCGAGCGCCTCTCATCG
				KIT_1_down	AAACCGATGAGAGGCGCTCGCGGCC
KDR_2	3791	KDR	2	KIT_2_up	CACCGGCCTAATCTCGTCGCCCACG
				KIT_2_down	AAACCGTGGGCGACGAGATTAGGCC
KDR_3	3791	KDR	3	KIT_3_up	CACCGGTTTATTCCTGACCCCAAGG
				KIT_3_down	AAACCCTTGGGGTCAGGAATAAACC
KDR_4	3791	KDR	4	KIT_4_up	CACCGAGATTAAAAGGCACCGAAGG
				KIT_4_down	AAACCCTTCGGTGCCTTTTAATCTC
KIT_1	3815	KIT	1	KDR_1_up	CACCGTGCTGCTGGCCGTCGCCCTG
				KDR_1_down	AAACCAGGGCGACGGCCAGCAGCAC
KIT_2	3815	KIT	2	KDR_2_up	CACCGGGGCTCCTTACCCACAGAGG
				KDR_2_down	AAACCCTCTGTGGGTAAGGAGCCCC
KIT_3	3815	KIT	3	KDR_3_up	CACCGGAGTGGCAGTGAGCAAAGGG
				KDR_3_down	AAACCCCTTTGCTCACTGCCACTCC
KIT_4	3815	KIT	4	KDR_4_up	CACCGCGTCGCCCTGTGGCTCTGCG
				KDR_4_down	AAACCGCAGAGCCACAGGGCGACGC
PDGFRA_1	5156	PDGFRA	1	PDGFRA_1_up	CACCGAGGGTAATGAAAGCTGGCAG
				PDGFRA_1_down	AAACCTGCCAGCTTTCATTACCCTC
PDGFRA_2	5156	PDGFRA	2	PDGFRA_2_up	CACCGGACGGATTATTTAGTCATCG
				PDGFRA_2_down	AAACCGATGACTAAATAATCCGTCC
PDGFRA_3	5156	PDGFRA	3	PDGFRA_3_up	CACCGAGCTCTCTTCTTCAGACATG
				PDGFRA_3_down	AAACCATGTCTGAAGAAGAGAGCTC
PDGFRA_4	5156	PDGFRA	4	PDGFRA_4_up	CACCGGTACACTTTGACGGTCCCCG
				PDGFRA_4_down	AAACCGGGGACCGTCAAAGTGTACC
PDGFRB_1	5159	PDGFRB	1	PDGFRB_1_up	CACCGGTTCCTCGGCATCATTAGGG
				PDGFRB_1_down	AAACCCCTAATGATGCCGAGGAACC
PDGFRB_2	5159	PDGFRB	2	PDGFRB_2_up	CACCGGGCCCCACATTACTTCTTTG
				PDGFRB_2_down	AAACCAAAGAAGTAATGTGGGGCCC
PDGFRB_3	5159	PDGFRB	3	PDGFRB_3_up	CACCGGCCTGGTCGTCACACCCCCG
				PDGFRB_3_down	AAACCGGGGGTGTGACGACCAGGCC
RET_1	5979	RET	1	RET_1_up	CACCGGAAGGCGACGTCCGGTGCCG
				RET_1_down	AAACCGGCACCGGACGTCGCCTTCC
RET_2	5979	RET	2	RET_2_up	CACCGTGCTGTACGTCCATGCCCTG
				RET_2_down	AAACCAGGGCATGGACGTACAGCAC
RET_3	5979	RET	3	RET_3_up	CACCGTGACTTCTCTCTGCAGACCG
				RET_3_down	AAACCGGTCTGCAGAGAGAAGTCAC
RET_4	5979	RET	4	RET_4_up	CACCGGTCTGCTTGGTGCGCAGGTG
				RET_4_down	AAACCACCTGCGCACCAAGCAGACC
